# Supplementary material for: Taxonomic identification accuracy from BOLD and GenBank databases using over a thousand insect DNA barcodes from Colombia
Source: PLoS One. 2023 Apr 24;18(4):e0277379. doi: 10.1371/journal.pone.0277379 (PMC10124890; doi:10.1371/journal.pone.0277379)
Supplement: S1 Table — (XLSX) [file pone.0277379.s001.xlsx]

## Sheet: Allinsects
Project:	DS-CBIH2020 (1160 records selected)			User:	Nathalie J Baena Bejarano
Created:	2021-04-25			This is the original dataset processed for the analysis. A more current version of the data is available in BOLD and it is continuously updated.
Project Code	Process ID	Sample ID	Field ID	BIN	Catalog Num	COI-5P Seq. Length	COI-5P Trace Count	COI-5P Accession	Image Count	Barcode Compliant	Contamination	Stop Codon	Flagged Record	Collection Date	Identification	taxonRank	Life Stage	Extra Info	identificationRemarks	Voucher Type	Institution	Notes	Sample ID	Field ID	Museum ID	Collection Code	Institution Storing	Sample ID	Phylum	Class	Order	Family	Subfamily	Tribe	Genus	Species	Subspecies	Identifier	Identifier Email	Identification Method	Taxonomy Notes
CBIHI	CBIHM718-18	IAvH-E-183164	IAvH-E-183164	BOLD:ACW3356	183164	658[0n]	2		1	Yes				28-Jul-2016	Canthon subhyalinus	species	Adult			Vouchered:Registered Collection	Instituto de Investigacion de Recursos Biologicos Alexander von Humboldt		IAvH-E-183164	IAvH-E-183164	183164	IAvH-E	Instituto de Investigacion de Recursos Biologicos Alexander von Humboldt	IAvH-E-183164	Arthropoda	Insecta	Coleoptera	Scarabaeidae	Scarabaeinae	Deltochilini	Canthon	Canthon subhyalinus		D. Martinez	demartinezr@gmail.com	morphological	high confidence in identification
CBIHI	CBIHM717-18	IAvH-E-183166	IAvH-E-183166	BOLD:ACW3356	183166	658[0n]	2		1	Yes				28-Jul-2016	Canthon subhyalinus	species	Adult			Vouchered:Registered Collection	Instituto de Investigacion de Recursos Biologicos Alexander von Humboldt		IAvH-E-183166	IAvH-E-183166	183166	IAvH-E	Instituto de Investigacion de Recursos Biologicos Alexander von Humboldt	IAvH-E-183166	Arthropoda	Insecta	Coleoptera	Scarabaeidae	Scarabaeinae	Deltochilini	Canthon	Canthon subhyalinus		D. Martinez	demartinezr@gmail.com	morphological	high confidence in identification
CBIHI	CBIHM716-18	IAvH-E-183171	IAvH-E-183171	BOLD:ACW3356	183171	658[0n]	2		1	Yes				28-Jul-2016	Canthon subhyalinus	species	Adult			Vouchered:Registered Collection	Instituto de Investigacion de Recursos Biologicos Alexander von Humboldt		IAvH-E-183171	IAvH-E-183171	183171	IAvH-E	Instituto de Investigacion de Recursos Biologicos Alexander von Humboldt	IAvH-E-183171	Arthropoda	Insecta	Coleoptera	Scarabaeidae	Scarabaeinae	Deltochilini	Canthon	Canthon subhyalinus		D. Martinez	demartinezr@gmail.com	morphological	high confidence in identification
CBIHI	CBIHM715-18	IAvH-E-170604	IAvH-E-170604	BOLD:ACW4152	170604	658[0n]	2			Yes				21-Jan-2016	Uroxys	genus	Adult		Uroxys sp. 04H	Vouchered:Registered Collection	Instituto de Investigacion de Recursos Biologicos Alexander von Humboldt		IAvH-E-170604	IAvH-E-170604	170604	IAvH-E	Instituto de Investigacion de Recursos Biologicos Alexander von Humboldt	IAvH-E-170604	Arthropoda	Insecta	Coleoptera	Scarabaeidae	Scarabaeinae	Scarabaeinae_incertae_sedis	Uroxys			D. Martinez	demartinezr@gmail.com	morphological	high confidence in identification
CBIHI	CBIHM714-18	IAvH-E-170617	IAvH-E-170617	BOLD:ADL4990	170617	658[0n]	2			Yes				20-Jan-2016	Canthidium	genus	Adult		Canthidium sp. 32H	Vouchered:Registered Collection	Instituto de Investigacion de Recursos Biologicos Alexander von Humboldt		IAvH-E-170617	IAvH-E-170617	170617	IAvH-E	Instituto de Investigacion de Recursos Biologicos Alexander von Humboldt	IAvH-E-170617	Arthropoda	Insecta	Coleoptera	Scarabaeidae	Scarabaeinae	Scarabaeinae_incertae_sedis	Canthidium			D. Martinez	demartinezr@gmail.com	morphological	high confidence in identification
CBIHI	CBIHM713-18	IAvH-E-169439	IAvH-E-169439	BOLD:ACW3786	169439	658[0n]	2			Yes				16-Jan-2016	Sulcophanaeus leander	species	Adult			Vouchered:Registered Collection	Instituto de Investigacion de Recursos Biologicos Alexander von Humboldt		IAvH-E-169439	IAvH-E-169439	169439	IAvH-E	Instituto de Investigacion de Recursos Biologicos Alexander von Humboldt	IAvH-E-169439	Arthropoda	Insecta	Coleoptera	Scarabaeidae	Scarabaeinae	Phanaeini	Sulcophanaeus	Sulcophanaeus leander		D. Martinez	demartinezr@gmail.com	morphological	high confidence in identification
CBIHI	CBIHM712-18	IAvH-E-169438	IAvH-E-169438	BOLD:ACW3786	169438	658[0n]	2			Yes				16-Jan-2016	Sulcophanaeus leander	species	Adult			Vouchered:Registered Collection	Instituto de Investigacion de Recursos Biologicos Alexander von Humboldt		IAvH-E-169438	IAvH-E-169438	169438	IAvH-E	Instituto de Investigacion de Recursos Biologicos Alexander von Humboldt	IAvH-E-169438	Arthropoda	Insecta	Coleoptera	Scarabaeidae	Scarabaeinae	Phanaeini	Sulcophanaeus	Sulcophanaeus leander		D. Martinez	demartinezr@gmail.com	morphological	high confidence in identification
CBIHI	CBIHM711-18	IAvH-E-169437	IAvH-E-169437	BOLD:ACW3786	169437	658[0n]	2			Yes				16-Jan-2016	Sulcophanaeus leander	species	Adult			Vouchered:Registered Collection	Instituto de Investigacion de Recursos Biologicos Alexander von Humboldt		IAvH-E-169437	IAvH-E-169437	169437	IAvH-E	Instituto de Investigacion de Recursos Biologicos Alexander von Humboldt	IAvH-E-169437	Arthropoda	Insecta	Coleoptera	Scarabaeidae	Scarabaeinae	Phanaeini	Sulcophanaeus	Sulcophanaeus leander		D. Martinez	demartinezr@gmail.com	morphological	high confidence in identification
CBIHI	CBIHM710-18	IAvH-E-170573	IAvH-E-170573	BOLD:ACW3454	170573	658[0n]	2			Yes				16-Jan-2016	Scybalocanthon	genus	Adult		Scybalocanthon sp. 01H	Vouchered:Registered Collection	Instituto de Investigacion de Recursos Biologicos Alexander von Humboldt		IAvH-E-170573	IAvH-E-170573	170573	IAvH-E	Instituto de Investigacion de Recursos Biologicos Alexander von Humboldt	IAvH-E-170573	Arthropoda	Insecta	Coleoptera	Scarabaeidae	Scarabaeinae	Deltochilini	Scybalocanthon			D. Martinez	demartinezr@gmail.com	morphological	high confidence in identification
CBIHI	CBIHM709-18	IAvH-E-170572	IAvH-E-170572	BOLD:ACW3454	170572	658[0n]	2			Yes				16-Jan-2016	Scybalocanthon	genus	Adult		Scybalocanthon sp. 01H	Vouchered:Registered Collection	Instituto de Investigacion de Recursos Biologicos Alexander von Humboldt		IAvH-E-170572	IAvH-E-170572	170572	IAvH-E	Instituto de Investigacion de Recursos Biologicos Alexander von Humboldt	IAvH-E-170572	Arthropoda	Insecta	Coleoptera	Scarabaeidae	Scarabaeinae	Deltochilini	Scybalocanthon			D. Martinez	demartinezr@gmail.com	morphological	high confidence in identification
CBIHI	CBIHI152-18	IAvH-E-169434	IAvH-E-169434	BOLD:ADM9873	169434	658[0n]	2			Yes				14-Jan-2016	Phanaeus bispinus	species	Adult			Vouchered:Registered Collection	Instituto de Investigacion de Recursos Biologicos Alexander von Humboldt		IAvH-E-169434	IAvH-E-169434	169434	IAvH-E	Instituto de Investigacion de Recursos Biologicos Alexander von Humboldt	IAvH-E-169434	Arthropoda	Insecta	Coleoptera	Scarabaeidae	Scarabaeinae	Phanaeini	Phanaeus	Phanaeus bispinus		D. Martinez	demartinezr@gmail.com	Morphological	high confidence in identification
CBIHI	CBIHM707-18	IAvH-E-170595	IAvH-E-170595	BOLD:ACW4152	170595	658[2n]	2			Yes				19-Jan-2016	Uroxys	genus	Adult		Uroxys sp. 04H	Vouchered:Registered Collection	Instituto de Investigacion de Recursos Biologicos Alexander von Humboldt		IAvH-E-170595	IAvH-E-170595	170595	IAvH-E	Instituto de Investigacion de Recursos Biologicos Alexander von Humboldt	IAvH-E-170595	Arthropoda	Insecta	Coleoptera	Scarabaeidae	Scarabaeinae	Scarabaeinae_incertae_sedis	Uroxys			D. Martinez	demartinezr@gmail.com	morphological	high confidence in identification
CBIHI	CBIHM706-18	IAvH-E-169218	IAvH-E-169218	BOLD:ADL3091	169218	658[0n]	2			Yes				19-Jan-2016	Canthon juvencus	species	Adult			Vouchered:Registered Collection	Instituto de Investigacion de Recursos Biologicos Alexander von Humboldt		IAvH-E-169218	IAvH-E-169218	169218	IAvH-E	Instituto de Investigacion de Recursos Biologicos Alexander von Humboldt	IAvH-E-169218	Arthropoda	Insecta	Coleoptera	Scarabaeidae	Scarabaeinae	Deltochilini	Canthon	Canthon juvencus		D. Martinez	demartinezr@gmail.com	morphological	high confidence in identification
CBIHI	CBIHM705-18	IAvH-E-169216	IAvH-E-169216	BOLD:ADL3091	169216	658[1n]	2			Yes				16-Jan-2016	Canthon juvencus	species	Adult			Vouchered:Registered Collection	Instituto de Investigacion de Recursos Biologicos Alexander von Humboldt		IAvH-E-169216	IAvH-E-169216	169216	IAvH-E	Instituto de Investigacion de Recursos Biologicos Alexander von Humboldt	IAvH-E-169216	Arthropoda	Insecta	Coleoptera	Scarabaeidae	Scarabaeinae	Deltochilini	Canthon	Canthon juvencus		D. Martinez	demartinezr@gmail.com	morphological	high confidence in identification
CBIHI	CBIHM704-18	IAvH-E-170626	IAvH-E-170626	BOLD:ABA7485	170626	658[0n]	2			Yes				16-Jan-2016	Onthophagus	genus	Adult		Onthophagus sp. 01H	Vouchered:Registered Collection	Instituto de Investigacion de Recursos Biologicos Alexander von Humboldt		IAvH-E-170626	IAvH-E-170626	170626	IAvH-E	Instituto de Investigacion de Recursos Biologicos Alexander von Humboldt	IAvH-E-170626	Arthropoda	Insecta	Coleoptera	Scarabaeidae	Scarabaeinae	Onthophagini	Onthophagus			D. Martinez	demartinezr@gmail.com	morphological	high confidence in identification
CBIHI	CBIHM703-18	IAvH-E-169433	IAvH-E-169433	BOLD:ACW3925	169433	658[0n]	2			Yes				20-Jan-2016	Ontherus appendiculatus	species	Adult			Vouchered:Registered Collection	Instituto de Investigacion de Recursos Biologicos Alexander von Humboldt		IAvH-E-169433	IAvH-E-169433	169433	IAvH-E	Instituto de Investigacion de Recursos Biologicos Alexander von Humboldt	IAvH-E-169433	Arthropoda	Insecta	Coleoptera	Scarabaeidae	Scarabaeinae	Scarabaeinae_incertae_sedis	Ontherus	Ontherus appendiculatus		D. Martinez	demartinezr@gmail.com	morphological	high confidence in identification
CBIHI	CBIHM702-18	IAvH-E-169421	IAvH-E-169421	BOLD:ACW3925	169421	605[0n]	2			Yes				19-Jan-2016	Ontherus appendiculatus	species	Adult			Vouchered:Registered Collection	Instituto de Investigacion de Recursos Biologicos Alexander von Humboldt		IAvH-E-169421	IAvH-E-169421	169421	IAvH-E	Instituto de Investigacion de Recursos Biologicos Alexander von Humboldt	IAvH-E-169421	Arthropoda	Insecta	Coleoptera	Scarabaeidae	Scarabaeinae	Scarabaeinae_incertae_sedis	Ontherus	Ontherus appendiculatus		D. Martinez	demartinezr@gmail.com	morphological	high confidence in identification
CBIHI	CBIHM701-18	IAvH-E-169417	IAvH-E-169417	BOLD:ACW3925	169417	604[0n]	2			Yes				19-Jan-2016	Ontherus appendiculatus	species	Adult			Vouchered:Registered Collection	Instituto de Investigacion de Recursos Biologicos Alexander von Humboldt		IAvH-E-169417	IAvH-E-169417	169417	IAvH-E	Instituto de Investigacion de Recursos Biologicos Alexander von Humboldt	IAvH-E-169417	Arthropoda	Insecta	Coleoptera	Scarabaeidae	Scarabaeinae	Scarabaeinae_incertae_sedis	Ontherus	Ontherus appendiculatus		D. Martinez	demartinezr@gmail.com	morphological	high confidence in identification
CBIHI	CBIHM700-18	IAvH-E-170587	IAvH-E-170587	BOLD:ACW4152	170587	658[0n]	2			Yes				15-Jan-2016	Uroxys	genus	Adult		Uroxys sp. 04H	Vouchered:Registered Collection	Instituto de Investigacion de Recursos Biologicos Alexander von Humboldt		IAvH-E-170587	IAvH-E-170587	170587	IAvH-E	Instituto de Investigacion de Recursos Biologicos Alexander von Humboldt	IAvH-E-170587	Arthropoda	Insecta	Coleoptera	Scarabaeidae	Scarabaeinae	Scarabaeinae_incertae_sedis	Uroxys			D. Martinez	demartinezr@gmail.com	morphological	high confidence in identification
CBIHI	CBIHM699-18	IAvH-E-169392	IAvH-E-169392	BOLD:ACW3925	169392	624[0n]	2			Yes				14-Jan-2016	Ontherus appendiculatus	species	Adult			Vouchered:Registered Collection	Instituto de Investigacion de Recursos Biologicos Alexander von Humboldt		IAvH-E-169392	IAvH-E-169392	169392	IAvH-E	Instituto de Investigacion de Recursos Biologicos Alexander von Humboldt	IAvH-E-169392	Arthropoda	Insecta	Coleoptera	Scarabaeidae	Scarabaeinae	Scarabaeinae_incertae_sedis	Ontherus	Ontherus appendiculatus		D. Martinez	demartinezr@gmail.com	morphological	high confidence in identification
CBIHI	CBIHM698-18	IAvH-E-169391	IAvH-E-169391	BOLD:ADL4924	169391	658[0n]	2			Yes				14-Jan-2016	Malagoniella astyanax	species	Adult			Vouchered:Registered Collection	Instituto de Investigacion de Recursos Biologicos Alexander von Humboldt		IAvH-E-169391	IAvH-E-169391	169391	IAvH-E	Instituto de Investigacion de Recursos Biologicos Alexander von Humboldt	IAvH-E-169391	Arthropoda	Insecta	Coleoptera	Scarabaeidae	Scarabaeinae	Deltochilini	Malagoniella	Malagoniella astyanax		D. Martinez	demartinezr@gmail.com	morphological	high confidence in identification
CBIHI	CBIHM697-18	IAvH-E-170619	IAvH-E-170619	BOLD:ADL3950	170619	658[0n]	2			Yes				15-Jan-2016	Canthon	genus	Adult		Canthon sp. 23H	Vouchered:Registered Collection	Instituto de Investigacion de Recursos Biologicos Alexander von Humboldt		IAvH-E-170619	IAvH-E-170619	170619	IAvH-E	Instituto de Investigacion de Recursos Biologicos Alexander von Humboldt	IAvH-E-170619	Arthropoda	Insecta	Coleoptera	Scarabaeidae	Scarabaeinae	Deltochilini	Canthon			D. Martinez	demartinezr@gmail.com	morphological	high confidence in identification
CBIHI	CBIHI010-17	0571-II_TMA8	TMA8	BOLD:ACA2888	IAvH-CT-21613	658[0n]	2			Yes				06-Dec-2016	Argia oculata	species	Adult				Instituto de Investigacion de Recursos Biologicos Alexander von Humboldt		0571-II_TMA8	TMA8	IAvH-CT-21613	IAvH	Instituto de Investigacion de Recursos Biologicos Alexander von Humboldt	0571-II_TMA8	Arthropoda	Insecta	Odonata	Coenagrionidae	Argiinae		Argia	Argia oculata		Cornelio Bota	corneliobota@gmail.com		Especie
CBIHI	CBIHM695-18	IAvH-E-170550	IAvH-E-170550	BOLD:ADL5153	170550	658[0n]	2			Yes				14-Jan-2016	Dichotomius	genus	Adult		Dichotomius sp. 11H	Vouchered:Registered Collection	Instituto de Investigacion de Recursos Biologicos Alexander von Humboldt		IAvH-E-170550	IAvH-E-170550	170550	IAvH-E	Instituto de Investigacion de Recursos Biologicos Alexander von Humboldt	IAvH-E-170550	Arthropoda	Insecta	Coleoptera	Scarabaeidae	Scarabaeinae	Dichotomiini	Dichotomius			D. Martinez	demartinezr@gmail.com	morphological	high confidence in identification
CBIHI	CBIHM694-18	IAvH-E-170545	IAvH-E-170545	BOLD:ADL5156	170545	658[0n]	2			Yes				14-Jan-2016	Dichotomius	genus	Adult		Dichotomius sp. 03H	Vouchered:Registered Collection	Instituto de Investigacion de Recursos Biologicos Alexander von Humboldt		IAvH-E-170545	IAvH-E-170545	170545	IAvH-E	Instituto de Investigacion de Recursos Biologicos Alexander von Humboldt	IAvH-E-170545	Arthropoda	Insecta	Coleoptera	Scarabaeidae	Scarabaeinae	Dichotomiini	Dichotomius			D. Martinez	demartinezr@gmail.com	morphological	high confidence in identification
CBIHI	CBIHM693-18	IAvH-E-170546	IAvH-E-170546	BOLD:ADL5153	170546	658[0n]	2			Yes				14-Jan-2016	Dichotomius	genus	Adult		Dichotomius sp. 11H	Vouchered:Registered Collection	Instituto de Investigacion de Recursos Biologicos Alexander von Humboldt		IAvH-E-170546	IAvH-E-170546	170546	IAvH-E	Instituto de Investigacion de Recursos Biologicos Alexander von Humboldt	IAvH-E-170546	Arthropoda	Insecta	Coleoptera	Scarabaeidae	Scarabaeinae	Dichotomiini	Dichotomius			D. Martinez	demartinezr@gmail.com	morphological	high confidence in identification
CBIHI	CBIHM692-18	IAvH-E-169373	IAvH-E-169373	BOLD:ADL4722	169373	658[0n]	2			Yes				20-Jan-2016	Coprophanaeus telamon	species	Adult			Vouchered:Registered Collection	Instituto de Investigacion de Recursos Biologicos Alexander von Humboldt		IAvH-E-169373	IAvH-E-169373	169373	IAvH-E	Instituto de Investigacion de Recursos Biologicos Alexander von Humboldt	IAvH-E-169373	Arthropoda	Insecta	Coleoptera	Scarabaeidae	Scarabaeinae	Phanaeini	Coprophanaeus	Coprophanaeus telamon		D. Martinez	demartinezr@gmail.com	morphological	high confidence in identification
CBIHI	CBIHM691-18	IAvH-E-169371	IAvH-E-169371	BOLD:ADL4722	169371	658[0n]	2			Yes				14-Jan-2016	Coprophanaeus telamon	species	Adult			Vouchered:Registered Collection	Instituto de Investigacion de Recursos Biologicos Alexander von Humboldt		IAvH-E-169371	IAvH-E-169371	169371	IAvH-E	Instituto de Investigacion de Recursos Biologicos Alexander von Humboldt	IAvH-E-169371	Arthropoda	Insecta	Coleoptera	Scarabaeidae	Scarabaeinae	Phanaeini	Coprophanaeus	Coprophanaeus telamon		D. Martinez	demartinezr@gmail.com	morphological	high confidence in identification
CBIHI	CBIHI149-18	IAvH-E-170565	IAvH-E-170565	BOLD:AAX0252	170565	658[0n]	2			Yes				14-Jan-2016	Onthophagus	genus	Adult		Onthophagus sp. 07H	Vouchered:Registered Collection	Instituto de Investigacion de Recursos Biologicos Alexander von Humboldt		IAvH-E-170565	IAvH-E-170565	170565	IAvH-E	Instituto de Investigacion de Recursos Biologicos Alexander von Humboldt	IAvH-E-170565	Arthropoda	Insecta	Coleoptera	Scarabaeidae	Scarabaeinae	Onthophagini	Onthophagus			D. Martinez	demartinezr@gmail.com	Morphological	high confidence in identification
CBIHI	CBIHM689-18	IAvH-E-169369	IAvH-E-169369	BOLD:ADL4722	169369	658[0n]	2			Yes				20-Jan-2016	Coprophanaeus gamezi	species	Adult			Vouchered:Registered Collection	Instituto de Investigacion de Recursos Biologicos Alexander von Humboldt		IAvH-E-169369	IAvH-E-169369	169369	IAvH-E	Instituto de Investigacion de Recursos Biologicos Alexander von Humboldt	IAvH-E-169369	Arthropoda	Insecta	Coleoptera	Scarabaeidae	Scarabaeinae	Phanaeini	Coprophanaeus	Coprophanaeus gamezi		D. Martinez	demartinezr@gmail.com	morphological	high confidence in identification
CBIHI	CBIHM688-18	IAvH-E-169367	IAvH-E-169367	BOLD:ADL4722	169367	658[0n]	2			Yes				16-Jan-2016	Coprophanaeus gamezi	species	Adult			Vouchered:Registered Collection	Instituto de Investigacion de Recursos Biologicos Alexander von Humboldt		IAvH-E-169367	IAvH-E-169367	169367	IAvH-E	Instituto de Investigacion de Recursos Biologicos Alexander von Humboldt	IAvH-E-169367	Arthropoda	Insecta	Coleoptera	Scarabaeidae	Scarabaeinae	Phanaeini	Coprophanaeus	Coprophanaeus gamezi		D. Martinez	demartinezr@gmail.com	morphological	high confidence in identification
CBIHI	CBIHM687-18	IAvH-E-169362	IAvH-E-169362	BOLD:ADL4607	169362	639[0n]	2			Yes				14-Jan-2016	Coprophanaeus gamezi	species	Adult			Vouchered:Registered Collection	Instituto de Investigacion de Recursos Biologicos Alexander von Humboldt		IAvH-E-169362	IAvH-E-169362	169362	IAvH-E	Instituto de Investigacion de Recursos Biologicos Alexander von Humboldt	IAvH-E-169362	Arthropoda	Insecta	Coleoptera	Scarabaeidae	Scarabaeinae	Phanaeini	Coprophanaeus	Coprophanaeus gamezi		D. Martinez	demartinezr@gmail.com	morphological	high confidence in identification
CBIHI	CBIHM686-18	IAvH-E-170610	IAvH-E-170610	BOLD:ACW4694	170610	658[2n]	2			Yes				14-Jan-2016	Ateuchus	genus	Adult		Ateuchus sp. 05H	Vouchered:Registered Collection	Instituto de Investigacion de Recursos Biologicos Alexander von Humboldt		IAvH-E-170610	IAvH-E-170610	170610	IAvH-E	Instituto de Investigacion de Recursos Biologicos Alexander von Humboldt	IAvH-E-170610	Arthropoda	Insecta	Coleoptera	Scarabaeidae	Scarabaeinae	Ateuchini	Ateuchus			D. Martinez	demartinezr@gmail.com	morphological	high confidence in identification
CBIHI	CBIHM685-18	IAvH-E-170219	IAvH-E-170219	BOLD:ADL3806	170219	658[0n]	2			Yes				16-Jan-2016	Canthon	genus	Adult		Canthon sp. 26H	Vouchered:Registered Collection	Instituto de Investigacion de Recursos Biologicos Alexander von Humboldt		IAvH-E-170219	IAvH-E-170219	170219	IAvH-E	Instituto de Investigacion de Recursos Biologicos Alexander von Humboldt	IAvH-E-170219	Arthropoda	Insecta	Coleoptera	Scarabaeidae	Scarabaeinae	Deltochilini	Canthon			D. Martinez	demartinezr@gmail.com	morphological	high confidence in identification
CBIHI	CBIHM684-18	IAvH-E-169576	IAvH-E-169576	BOLD:ADL3950	169576	658[0n]	2			Yes				14-Jan-2016	Canthon	genus	Adult		Canthon sp. 23H	Vouchered:Registered Collection	Instituto de Investigacion de Recursos Biologicos Alexander von Humboldt		IAvH-E-169576	IAvH-E-169576	169576	IAvH-E	Instituto de Investigacion de Recursos Biologicos Alexander von Humboldt	IAvH-E-169576	Arthropoda	Insecta	Coleoptera	Scarabaeidae	Scarabaeinae	Deltochilini	Canthon			D. Martinez	demartinezr@gmail.com	morphological	high confidence in identification
CBIHI	CBIHM683-18	IAvH-E-169569	IAvH-E-169569	BOLD:ADL3950	169569	658[0n]	2			Yes				14-Jan-2016	Canthon	genus	Adult		Canthon sp. 23H	Vouchered:Registered Collection	Instituto de Investigacion de Recursos Biologicos Alexander von Humboldt		IAvH-E-169569	IAvH-E-169569	169569	IAvH-E	Instituto de Investigacion de Recursos Biologicos Alexander von Humboldt	IAvH-E-169569	Arthropoda	Insecta	Coleoptera	Scarabaeidae	Scarabaeinae	Deltochilini	Canthon			D. Martinez	demartinezr@gmail.com	morphological	high confidence in identification
CBIHI	CBIHM682-18	IAvH-E-169605	IAvH-E-169605	BOLD:ADL3951	169605	658[0n]	2			Yes				14-Jan-2016	Canthon	genus	Adult		Canthon sp. 25H	Vouchered:Registered Collection	Instituto de Investigacion de Recursos Biologicos Alexander von Humboldt		IAvH-E-169605	IAvH-E-169605	169605	IAvH-E	Instituto de Investigacion de Recursos Biologicos Alexander von Humboldt	IAvH-E-169605	Arthropoda	Insecta	Coleoptera	Scarabaeidae	Scarabaeinae	Deltochilini	Canthon			D. Martinez	demartinezr@gmail.com	morphological	high confidence in identification
CBIHI	CBIHM681-18	IAvH-E-170217	IAvH-E-170217	BOLD:ADL3806	170217	658[0n]	2			Yes				13-Jan-2016	Canthon	genus	Adult		Canthon sp. 26H	Vouchered:Registered Collection	Instituto de Investigacion de Recursos Biologicos Alexander von Humboldt		IAvH-E-170217	IAvH-E-170217	170217	IAvH-E	Instituto de Investigacion de Recursos Biologicos Alexander von Humboldt	IAvH-E-170217	Arthropoda	Insecta	Coleoptera	Scarabaeidae	Scarabaeinae	Deltochilini	Canthon			D. Martinez	demartinezr@gmail.com	morphological	high confidence in identification
CBIHI	CBIHM680-18	IAvH-E-169607	IAvH-E-169607	BOLD:ADL3806	169607	658[0n]	2			Yes				13-Jan-2016	Canthon	genus	Adult		Canthon sp. 26H	Vouchered:Registered Collection	Instituto de Investigacion de Recursos Biologicos Alexander von Humboldt		IAvH-E-169607	IAvH-E-169607	169607	IAvH-E	Instituto de Investigacion de Recursos Biologicos Alexander von Humboldt	IAvH-E-169607	Arthropoda	Insecta	Coleoptera	Scarabaeidae	Scarabaeinae	Deltochilini	Canthon			D. Martinez	demartinezr@gmail.com	morphological	high confidence in identification
CBIHI	CBIHM679-18	IAvH-E-169606	IAvH-E-169606	BOLD:ADL3806	169606	658[0n]	2			Yes				13-Jan-2016	Canthon	genus	Adult		Canthon sp. 26H	Vouchered:Registered Collection	Instituto de Investigacion de Recursos Biologicos Alexander von Humboldt		IAvH-E-169606	IAvH-E-169606	169606	IAvH-E	Instituto de Investigacion de Recursos Biologicos Alexander von Humboldt	IAvH-E-169606	Arthropoda	Insecta	Coleoptera	Scarabaeidae	Scarabaeinae	Deltochilini	Canthon			D. Martinez	demartinezr@gmail.com	morphological	high confidence in identification
CBIHI	CBIHM678-18	IAvH-E-169603	IAvH-E-169603	BOLD:ADL3806	169603	658[0n]	2			Yes				14-Jan-2016	Canthon	genus	Adult		Canthon sp. 24H	Vouchered:Registered Collection	Instituto de Investigacion de Recursos Biologicos Alexander von Humboldt		IAvH-E-169603	IAvH-E-169603	169603	IAvH-E	Instituto de Investigacion de Recursos Biologicos Alexander von Humboldt	IAvH-E-169603	Arthropoda	Insecta	Coleoptera	Scarabaeidae	Scarabaeinae	Deltochilini	Canthon			D. Martinez	demartinezr@gmail.com	morphological	high confidence in identification
CBIHI	CBIHM677-18	IAvH-E-170544	IAvH-E-170544	BOLD:ADL4423	170544	658[0n]	2			Yes				19-Jan-2016	Deltochilum	genus	Adult		Deltochilum sp. 12H	Vouchered:Registered Collection	Instituto de Investigacion de Recursos Biologicos Alexander von Humboldt		IAvH-E-170544	IAvH-E-170544	170544	IAvH-E	Instituto de Investigacion de Recursos Biologicos Alexander von Humboldt	IAvH-E-170544	Arthropoda	Insecta	Coleoptera	Scarabaeidae	Scarabaeinae	Deltochilini	Deltochilum			D. Martinez	demartinezr@gmail.com	morphological	high confidence in identification
CBIHI	CBIHM676-18	IAvH-E-170543	IAvH-E-170543	BOLD:ADL4423	170543	619[0n]	2			Yes				19-Jan-2016	Deltochilum	genus	Adult		Deltochilum sp. 12H	Vouchered:Registered Collection	Instituto de Investigacion de Recursos Biologicos Alexander von Humboldt		IAvH-E-170543	IAvH-E-170543	170543	IAvH-E	Instituto de Investigacion de Recursos Biologicos Alexander von Humboldt	IAvH-E-170543	Arthropoda	Insecta	Coleoptera	Scarabaeidae	Scarabaeinae	Deltochilini	Deltochilum			D. Martinez	demartinezr@gmail.com	morphological	high confidence in identification
CBIHI	CBIHM675-18	IAvH-E-170542	IAvH-E-170542	BOLD:ADL4423	170542	658[0n]	2			Yes				19-Jan-2016	Deltochilum	genus	Adult		Deltochilum sp. 12H	Vouchered:Registered Collection	Instituto de Investigacion de Recursos Biologicos Alexander von Humboldt		IAvH-E-170542	IAvH-E-170542	170542	IAvH-E	Instituto de Investigacion de Recursos Biologicos Alexander von Humboldt	IAvH-E-170542	Arthropoda	Insecta	Coleoptera	Scarabaeidae	Scarabaeinae	Deltochilini	Deltochilum			D. Martinez	demartinezr@gmail.com	morphological	high confidence in identification
CBIHI	CBIHM674-18	IAvH-E-167422	IAvH-E-167422	BOLD:ACW3356	167422	658[0n]	2			Yes				30-Oct-2015	Canthon subhyalinus	species	Adult			Vouchered:Registered Collection	Instituto de Investigacion de Recursos Biologicos Alexander von Humboldt		IAvH-E-167422	IAvH-E-167422	167422	IAvH-E	Instituto de Investigacion de Recursos Biologicos Alexander von Humboldt	IAvH-E-167422	Arthropoda	Insecta	Coleoptera	Scarabaeidae	Scarabaeinae	Deltochilini	Canthon	Canthon subhyalinus		D. Martinez	demartinezr@gmail.com	morphological	high confidence in identification
CBIHI	CBIHM673-18	IAvH-E-167421	IAvH-E-167421	BOLD:ACW3356	167421	658[0n]	2			Yes				30-Oct-2015	Canthon subhyalinus	species	Adult			Vouchered:Registered Collection	Instituto de Investigacion de Recursos Biologicos Alexander von Humboldt		IAvH-E-167421	IAvH-E-167421	167421	IAvH-E	Instituto de Investigacion de Recursos Biologicos Alexander von Humboldt	IAvH-E-167421	Arthropoda	Insecta	Coleoptera	Scarabaeidae	Scarabaeinae	Deltochilini	Canthon	Canthon subhyalinus		D. Martinez	demartinezr@gmail.com	morphological	high confidence in identification
CBIHI	CBIHM672-18	IAvH-E-167429	IAvH-E-167429	BOLD:ACW4147	167429	658[0n]	2			Yes				30-Oct-2015	Canthidium	genus	Adult		Canthidium sp. 05H	Vouchered:Registered Collection	Instituto de Investigacion de Recursos Biologicos Alexander von Humboldt		IAvH-E-167429	IAvH-E-167429	167429	IAvH-E	Instituto de Investigacion de Recursos Biologicos Alexander von Humboldt	IAvH-E-167429	Arthropoda	Insecta	Coleoptera	Scarabaeidae	Scarabaeinae	Scarabaeinae_incertae_sedis	Canthidium			D. Martinez	demartinezr@gmail.com	morphological	high confidence in identification
CBIHI	CBIHM671-18	IAvH-E-167428	IAvH-E-167428	BOLD:ACW4147	167428	658[0n]	2			Yes				30-Oct-2015	Canthidium	genus	Adult		Canthidium sp. 05H	Vouchered:Registered Collection	Instituto de Investigacion de Recursos Biologicos Alexander von Humboldt		IAvH-E-167428	IAvH-E-167428	167428	IAvH-E	Instituto de Investigacion de Recursos Biologicos Alexander von Humboldt	IAvH-E-167428	Arthropoda	Insecta	Coleoptera	Scarabaeidae	Scarabaeinae	Scarabaeinae_incertae_sedis	Canthidium			D. Martinez	demartinezr@gmail.com	morphological	high confidence in identification
CBIHI	CBIHM670-18	IAvH-E-167424	IAvH-E-167424	BOLD:ACW4541	167424	658[0n]	2			Yes				31-Oct-2015	Canthon	genus	Adult		Canthon sp. 09H	Vouchered:Registered Collection	Instituto de Investigacion de Recursos Biologicos Alexander von Humboldt		IAvH-E-167424	IAvH-E-167424	167424	IAvH-E	Instituto de Investigacion de Recursos Biologicos Alexander von Humboldt	IAvH-E-167424	Arthropoda	Insecta	Coleoptera	Scarabaeidae	Scarabaeinae	Deltochilini	Canthon			D. Martinez	demartinezr@gmail.com	morphological	high confidence in identification
CBIHI	CBIHM669-18	IAvH-E-167423	IAvH-E-167423	BOLD:ACW4541	167423	658[0n]	2			Yes				31-Oct-2015	Canthon	genus	Adult		Canthon sp. 09H	Vouchered:Registered Collection	Instituto de Investigacion de Recursos Biologicos Alexander von Humboldt		IAvH-E-167423	IAvH-E-167423	167423	IAvH-E	Instituto de Investigacion de Recursos Biologicos Alexander von Humboldt	IAvH-E-167423	Arthropoda	Insecta	Coleoptera	Scarabaeidae	Scarabaeinae	Deltochilini	Canthon			D. Martinez	demartinezr@gmail.com	morphological	high confidence in identification
CBIHI	CBIHM668-18	IAvH-E-167427	IAvH-E-167427	BOLD:ACW4541	167427	658[0n]	2			Yes				30-Oct-2015	Canthon	genus	Adult		Canthon sp. 09H	Vouchered:Registered Collection	Instituto de Investigacion de Recursos Biologicos Alexander von Humboldt		IAvH-E-167427	IAvH-E-167427	167427	IAvH-E	Instituto de Investigacion de Recursos Biologicos Alexander von Humboldt	IAvH-E-167427	Arthropoda	Insecta	Coleoptera	Scarabaeidae	Scarabaeinae	Deltochilini	Canthon			D. Martinez	demartinezr@gmail.com	morphological	high confidence in identification
CBIHI	CBIHM667-18	IAvH-E-167419	IAvH-E-167419	BOLD:ACW3574	167419	628[0n]	2			Yes				30-Oct-2015	Dichotomius	genus	Adult		Dichotomius sp. 04H	Vouchered:Registered Collection	Instituto de Investigacion de Recursos Biologicos Alexander von Humboldt		IAvH-E-167419	IAvH-E-167419	167419	IAvH-E	Instituto de Investigacion de Recursos Biologicos Alexander von Humboldt	IAvH-E-167419	Arthropoda	Insecta	Coleoptera	Scarabaeidae	Scarabaeinae	Dichotomiini	Dichotomius			D. Martinez	demartinezr@gmail.com	morphological	high confidence in identification
CBIHI	CBIHM666-18	IAvH-E-167418	IAvH-E-167418	BOLD:ACW3574	167418	658[0n]	2			Yes				30-Oct-2015	Dichotomius	genus	Adult		Dichotomius sp. 04H	Vouchered:Registered Collection	Instituto de Investigacion de Recursos Biologicos Alexander von Humboldt		IAvH-E-167418	IAvH-E-167418	167418	IAvH-E	Instituto de Investigacion de Recursos Biologicos Alexander von Humboldt	IAvH-E-167418	Arthropoda	Insecta	Coleoptera	Scarabaeidae	Scarabaeinae	Dichotomiini	Dichotomius			D. Martinez	demartinezr@gmail.com	morphological	high confidence in identification
CBIHI	CBIHM665-18	IAvH-E-167417	IAvH-E-167417	BOLD:ACW3574	167417	628[0n]	2			Yes				30-Oct-2015	Dichotomius	genus	Adult		Dichotomius sp. 04H	Vouchered:Registered Collection	Instituto de Investigacion de Recursos Biologicos Alexander von Humboldt		IAvH-E-167417	IAvH-E-167417	167417	IAvH-E	Instituto de Investigacion de Recursos Biologicos Alexander von Humboldt	IAvH-E-167417	Arthropoda	Insecta	Coleoptera	Scarabaeidae	Scarabaeinae	Dichotomiini	Dichotomius			D. Martinez	demartinezr@gmail.com	morphological	high confidence in identification
CBIHI	CBIHM664-18	IAvH-E-167425	IAvH-E-167425	BOLD:ACW2842	167425	658[0n]	2			Yes				31-Oct-2015	Canthon	genus	Adult		Canthon sp. 06H	Vouchered:Registered Collection	Instituto de Investigacion de Recursos Biologicos Alexander von Humboldt		IAvH-E-167425	IAvH-E-167425	167425	IAvH-E	Instituto de Investigacion de Recursos Biologicos Alexander von Humboldt	IAvH-E-167425	Arthropoda	Insecta	Coleoptera	Scarabaeidae	Scarabaeinae	Deltochilini	Canthon			D. Martinez	demartinezr@gmail.com	morphological	high confidence in identification
CBIHI	CBIHM663-18	IAvH-E-167426	IAvH-E-167426	BOLD:ACW2842	167426	658[0n]	2			Yes				31-Oct-2015	Canthon	genus	Adult		Canthon sp. 06H	Vouchered:Registered Collection	Instituto de Investigacion de Recursos Biologicos Alexander von Humboldt		IAvH-E-167426	IAvH-E-167426	167426	IAvH-E	Instituto de Investigacion de Recursos Biologicos Alexander von Humboldt	IAvH-E-167426	Arthropoda	Insecta	Coleoptera	Scarabaeidae	Scarabaeinae	Deltochilini	Canthon			D. Martinez	demartinezr@gmail.com	morphological	high confidence in identification
CBIHI	CBIHM662-18	IAvH-E-167416	IAvH-E-167416	BOLD:ADL2546	167416	658[0n]	2			Yes				31-Oct-2015	Eurysternus mexicanus	species	Adult			Vouchered:Registered Collection	Instituto de Investigacion de Recursos Biologicos Alexander von Humboldt		IAvH-E-167416	IAvH-E-167416	167416	IAvH-E	Instituto de Investigacion de Recursos Biologicos Alexander von Humboldt	IAvH-E-167416	Arthropoda	Insecta	Coleoptera	Scarabaeidae	Scarabaeinae	Oniticellini	Eurysternus	Eurysternus mexicanus		D. Martinez	demartinezr@gmail.com	morphological	high confidence in identification
CBIHI	CBIHM661-18	IAvH-E-167415	IAvH-E-167415	BOLD:ADL2546	167415	658[0n]	2			Yes				31-Oct-2015	Eurysternus mexicanus	species	Adult			Vouchered:Registered Collection	Instituto de Investigacion de Recursos Biologicos Alexander von Humboldt		IAvH-E-167415	IAvH-E-167415	167415	IAvH-E	Instituto de Investigacion de Recursos Biologicos Alexander von Humboldt	IAvH-E-167415	Arthropoda	Insecta	Coleoptera	Scarabaeidae	Scarabaeinae	Oniticellini	Eurysternus	Eurysternus mexicanus		D. Martinez	demartinezr@gmail.com	morphological	high confidence in identification
CBIHI	CBIHI004-17	0567-II_TMA4	TMA4	BOLD:ADI5374	IAvH-CT-21610	658[0n]	2			Yes				06-Dec-2016	Acanthagrion williamsoni	species	Adult				Instituto de Investigacion de Recursos Biologicos Alexander von Humboldt		0567-II_TMA4	TMA4	IAvH-CT-21610	IAvH	Instituto de Investigacion de Recursos Biologicos Alexander von Humboldt	0567-II_TMA4	Arthropoda	Insecta	Odonata	Coenagrionidae	Ischnurinae		Acanthagrion	Acanthagrion williamsoni		Cornelio Bota	corneliobota@gmail.com		Especie
CBIHI	CBIHM659-18	IAvH-E-167420	IAvH-E-167420	BOLD:ADL4806	167420	622[0n]	2			Yes				30-Oct-2015	Coprophanaeus corythus	species	Adult			Vouchered:Registered Collection	Instituto de Investigacion de Recursos Biologicos Alexander von Humboldt		IAvH-E-167420	IAvH-E-167420	167420	IAvH-E	Instituto de Investigacion de Recursos Biologicos Alexander von Humboldt	IAvH-E-167420	Arthropoda	Insecta	Coleoptera	Scarabaeidae	Scarabaeinae	Phanaeini	Coprophanaeus	Coprophanaeus corythus		D. Martinez	demartinezr@gmail.com	morphological	high confidence in identification
CBIHI	CBIHM658-18	IAvH-E-182190	IAvH-E-182190	BOLD:ADL4992	182190	618[0n]	2		1	Yes				08-Dec-2016	Canthidium	genus	Adult		Canthidium sp. 01H	Vouchered:Registered Collection	Instituto de Investigacion de Recursos Biologicos Alexander von Humboldt		IAvH-E-182190	IAvH-E-182190	182190	IAvH-E	Instituto de Investigacion de Recursos Biologicos Alexander von Humboldt	IAvH-E-182190	Arthropoda	Insecta	Coleoptera	Scarabaeidae	Scarabaeinae	Scarabaeinae_incertae_sedis	Canthidium			D. Martinez	demartinezr@gmail.com	morphological	high confidence in identification
CBIHI	CBIHM657-18	IAvH-E-182143	IAvH-E-182143	BOLD:ADL2546	182143	604[0n]	2		1	Yes				08-Dec-2016	Eurysternus mexicanus	species	Adult			Vouchered:Registered Collection	Instituto de Investigacion de Recursos Biologicos Alexander von Humboldt		IAvH-E-182143	IAvH-E-182143	182143	IAvH-E	Instituto de Investigacion de Recursos Biologicos Alexander von Humboldt	IAvH-E-182143	Arthropoda	Insecta	Coleoptera	Scarabaeidae	Scarabaeinae	Oniticellini	Eurysternus	Eurysternus mexicanus		D. Martinez	demartinezr@gmail.com	morphological	high confidence in identification
CBIHI	CBIHM656-18	IAvH-E-182142	IAvH-E-182142	BOLD:ADL2546	182142	623[0n]	2		1	Yes				08-Dec-2016	Eurysternus mexicanus	species	Adult			Vouchered:Registered Collection	Instituto de Investigacion de Recursos Biologicos Alexander von Humboldt		IAvH-E-182142	IAvH-E-182142	182142	IAvH-E	Instituto de Investigacion de Recursos Biologicos Alexander von Humboldt	IAvH-E-182142	Arthropoda	Insecta	Coleoptera	Scarabaeidae	Scarabaeinae	Oniticellini	Eurysternus	Eurysternus mexicanus		D. Martinez	demartinezr@gmail.com	morphological	high confidence in identification
CBIHI	CBIHM655-18	IAvH-E-182141	IAvH-E-182141	BOLD:ADL2546	182141	627[0n]	2		1	Yes				08-Dec-2016	Eurysternus mexicanus	species	Adult			Vouchered:Registered Collection	Instituto de Investigacion de Recursos Biologicos Alexander von Humboldt		IAvH-E-182141	IAvH-E-182141	182141	IAvH-E	Instituto de Investigacion de Recursos Biologicos Alexander von Humboldt	IAvH-E-182141	Arthropoda	Insecta	Coleoptera	Scarabaeidae	Scarabaeinae	Oniticellini	Eurysternus	Eurysternus mexicanus		D. Martinez	demartinezr@gmail.com	morphological	high confidence in identification
CBIHI	CBIHI003-17	0572-II_TMA9	TMA9	BOLD:AAY5966	IAvH-CT-21614	658[0n]	2			Yes				06-Dec-2016	Erythrodiplax fusca	species	Adult				Instituto de Investigacion de Recursos Biologicos Alexander von Humboldt		0572-II_TMA9	TMA9	IAvH-CT-21614	IAvH	Instituto de Investigacion de Recursos Biologicos Alexander von Humboldt	0572-II_TMA9	Arthropoda	Insecta	Odonata	Libellulidae	Sympetrinae		Erythrodiplax	Erythrodiplax fusca		Cornelio Bota	corneliobota@gmail.com		Especie
CBIHI	CBIHM653-18	IAvH-E-182139	IAvH-E-182139	BOLD:ADL2546	182139	622[0n]	2		1	Yes				08-Dec-2016	Eurysternus mexicanus	species	Adult			Vouchered:Registered Collection	Instituto de Investigacion de Recursos Biologicos Alexander von Humboldt		IAvH-E-182139	IAvH-E-182139	182139	IAvH-E	Instituto de Investigacion de Recursos Biologicos Alexander von Humboldt	IAvH-E-182139	Arthropoda	Insecta	Coleoptera	Scarabaeidae	Scarabaeinae	Oniticellini	Eurysternus	Eurysternus mexicanus		D. Martinez	demartinezr@gmail.com	morphological	high confidence in identification
CBIHI	CBIHM652-18	IAvH-E-182191	IAvH-E-182191	BOLD:ADL3793	182191	616[0n]	2		1	Yes				09-Dec-2016	Ateuchus	genus	Adult		Ateuchus sp. 02H	Vouchered:Registered Collection	Instituto de Investigacion de Recursos Biologicos Alexander von Humboldt		IAvH-E-182191	IAvH-E-182191	182191	IAvH-E	Instituto de Investigacion de Recursos Biologicos Alexander von Humboldt	IAvH-E-182191	Arthropoda	Insecta	Coleoptera	Scarabaeidae	Scarabaeinae	Ateuchini	Ateuchus			D. Martinez	demartinezr@gmail.com	morphological	high confidence in identification
CBIHI	CBIHM651-18	IAvH-E-182171	IAvH-E-182171	BOLD:ACW2842	182171	623[0n]	2		1	Yes				09-Dec-2016	Canthon	genus	Adult		Canthon sp. 06H	Vouchered:Registered Collection	Instituto de Investigacion de Recursos Biologicos Alexander von Humboldt		IAvH-E-182171	IAvH-E-182171	182171	IAvH-E	Instituto de Investigacion de Recursos Biologicos Alexander von Humboldt	IAvH-E-182171	Arthropoda	Insecta	Coleoptera	Scarabaeidae	Scarabaeinae	Deltochilini	Canthon			D. Martinez	demartinezr@gmail.com	morphological	high confidence in identification
CBIHI	CBIHM650-18	IAvH-E-182170	IAvH-E-182170	BOLD:ACW2842	182170	622[0n]	2		1	Yes				09-Dec-2016	Canthon	genus	Adult		Canthon sp. 06H	Vouchered:Registered Collection	Instituto de Investigacion de Recursos Biologicos Alexander von Humboldt		IAvH-E-182170	IAvH-E-182170	182170	IAvH-E	Instituto de Investigacion de Recursos Biologicos Alexander von Humboldt	IAvH-E-182170	Arthropoda	Insecta	Coleoptera	Scarabaeidae	Scarabaeinae	Deltochilini	Canthon			D. Martinez	demartinezr@gmail.com	morphological	high confidence in identification
CBIHI	CBIHM649-18	IAvH-E-182169	IAvH-E-182169	BOLD:ACW2842	182169	629[0n]	2		1	Yes				09-Dec-2016	Canthon	genus	Adult		Canthon sp. 06H	Vouchered:Registered Collection	Instituto de Investigacion de Recursos Biologicos Alexander von Humboldt		IAvH-E-182169	IAvH-E-182169	182169	IAvH-E	Instituto de Investigacion de Recursos Biologicos Alexander von Humboldt	IAvH-E-182169	Arthropoda	Insecta	Coleoptera	Scarabaeidae	Scarabaeinae	Deltochilini	Canthon			D. Martinez	demartinezr@gmail.com	morphological	high confidence in identification
CBIHI	CBIHM648-18	IAvH-E-182138	IAvH-E-182138	BOLD:ACW3574	182138	636[0n]	2		1	Yes				08-Dec-2016	Dichotomius	genus	Adult		Dichotomius sp. 04H	Vouchered:Registered Collection	Instituto de Investigacion de Recursos Biologicos Alexander von Humboldt		IAvH-E-182138	IAvH-E-182138	182138	IAvH-E	Instituto de Investigacion de Recursos Biologicos Alexander von Humboldt	IAvH-E-182138	Arthropoda	Insecta	Coleoptera	Scarabaeidae	Scarabaeinae	Dichotomiini	Dichotomius			D. Martinez	demartinezr@gmail.com	morphological	high confidence in identification
CBIHI	CBIHM647-18	IAvH-E-182137	IAvH-E-182137	BOLD:ACW3574	182137	612[0n]	2		1	No				08-Dec-2016	Dichotomius	genus	Adult		Dichotomius sp. 04H	Vouchered:Registered Collection	Instituto de Investigacion de Recursos Biologicos Alexander von Humboldt		IAvH-E-182137	IAvH-E-182137	182137	IAvH-E	Instituto de Investigacion de Recursos Biologicos Alexander von Humboldt	IAvH-E-182137	Arthropoda	Insecta	Coleoptera	Scarabaeidae	Scarabaeinae	Dichotomiini	Dichotomius			D. Martinez	demartinezr@gmail.com	morphological	high confidence in identification
CBIHI	CBIHM646-18	IAvH-E-182136	IAvH-E-182136	BOLD:ACW3574	182136	631[0n]	2		1	Yes				08-Dec-2016	Dichotomius	genus	Adult		Dichotomius sp. 04H	Vouchered:Registered Collection	Instituto de Investigacion de Recursos Biologicos Alexander von Humboldt		IAvH-E-182136	IAvH-E-182136	182136	IAvH-E	Instituto de Investigacion de Recursos Biologicos Alexander von Humboldt	IAvH-E-182136	Arthropoda	Insecta	Coleoptera	Scarabaeidae	Scarabaeinae	Dichotomiini	Dichotomius			D. Martinez	demartinezr@gmail.com	morphological	high confidence in identification
CBIHI	CBIHM645-18	IAvH-E-182135	IAvH-E-182135	BOLD:ACW3574	182135	658[0n]	2		1	Yes				08-Dec-2016	Dichotomius	genus	Adult		Dichotomius sp. 04H	Vouchered:Registered Collection	Instituto de Investigacion de Recursos Biologicos Alexander von Humboldt		IAvH-E-182135	IAvH-E-182135	182135	IAvH-E	Instituto de Investigacion de Recursos Biologicos Alexander von Humboldt	IAvH-E-182135	Arthropoda	Insecta	Coleoptera	Scarabaeidae	Scarabaeinae	Dichotomiini	Dichotomius			D. Martinez	demartinezr@gmail.com	morphological	high confidence in identification
CBIHI	CBIHM644-18	IAvH-E-182189	IAvH-E-182189	BOLD:ADL5154	182189	658[0n]	2		1	Yes				09-Dec-2016	Dichotomius	genus	Adult		Dichotomius sp. 02H	Vouchered:Registered Collection	Instituto de Investigacion de Recursos Biologicos Alexander von Humboldt		IAvH-E-182189	IAvH-E-182189	182189	IAvH-E	Instituto de Investigacion de Recursos Biologicos Alexander von Humboldt	IAvH-E-182189	Arthropoda	Insecta	Coleoptera	Scarabaeidae	Scarabaeinae	Dichotomiini	Dichotomius			D. Martinez	demartinezr@gmail.com	morphological	high confidence in identification
CBIHI	CBIHM643-18	IAvH-E-182188	IAvH-E-182188	BOLD:ADL5154	182188	632[0n]	2		1	Yes				09-Dec-2016	Dichotomius	genus	Adult		Dichotomius sp. 02H	Vouchered:Registered Collection	Instituto de Investigacion de Recursos Biologicos Alexander von Humboldt		IAvH-E-182188	IAvH-E-182188	182188	IAvH-E	Instituto de Investigacion de Recursos Biologicos Alexander von Humboldt	IAvH-E-182188	Arthropoda	Insecta	Coleoptera	Scarabaeidae	Scarabaeinae	Dichotomiini	Dichotomius			D. Martinez	demartinezr@gmail.com	morphological	high confidence in identification
CBIHI	CBIHM642-18	IAvH-E-183561	IAvH-E-183561	BOLD:ADL5265	183561	658[0n]	2		1	Yes				29-Dec-2016	Phanaeus pyrois	species	Adult			Vouchered:Registered Collection	Instituto de Investigacion de Recursos Biologicos Alexander von Humboldt		IAvH-E-183561	IAvH-E-183561	183561	IAvH-E	Instituto de Investigacion de Recursos Biologicos Alexander von Humboldt	IAvH-E-183561	Arthropoda	Insecta	Coleoptera	Scarabaeidae	Scarabaeinae	Phanaeini	Phanaeus	Phanaeus pyrois		D. Martinez	demartinezr@gmail.com	morphological	high confidence in identification
CBIHI	CBIHM641-18	IAvH-E-183559	IAvH-E-183559	BOLD:ADL5155	183559	584[0n]	2		1	Yes				29-Dec-2016	Dichotomius	genus	Adult		Dichotomius sp. 07H	Vouchered:Registered Collection	Instituto de Investigacion de Recursos Biologicos Alexander von Humboldt		IAvH-E-183559	IAvH-E-183559	183559	IAvH-E	Instituto de Investigacion de Recursos Biologicos Alexander von Humboldt	IAvH-E-183559	Arthropoda	Insecta	Coleoptera	Scarabaeidae	Scarabaeinae	Dichotomiini	Dichotomius			D. Martinez	demartinezr@gmail.com	morphological	high confidence in identification
CBIHI	CBIHM640-18	IAvH-E-183545	IAvH-E-183545	BOLD:ADL2649	183545	658[0n]	2		1	Yes				29-Dec-2016	Eurysternus caribaeus	species	Adult			Vouchered:Registered Collection	Instituto de Investigacion de Recursos Biologicos Alexander von Humboldt		IAvH-E-183545	IAvH-E-183545	183545	IAvH-E	Instituto de Investigacion de Recursos Biologicos Alexander von Humboldt	IAvH-E-183545	Arthropoda	Insecta	Coleoptera	Scarabaeidae	Scarabaeinae	Oniticellini	Eurysternus	Eurysternus caribaeus		D. Martinez	demartinezr@gmail.com	morphological	high confidence in identification
CBIHI	CBIHM639-18	IAvH-E-183532	IAvH-E-183532	BOLD:ABA2649	183532	658[0n]	2		1	Yes				29-Dec-2016	Canthon	genus	Adult		Canthon sp. 01H	Vouchered:Registered Collection	Instituto de Investigacion de Recursos Biologicos Alexander von Humboldt		IAvH-E-183532	IAvH-E-183532	183532	IAvH-E	Instituto de Investigacion de Recursos Biologicos Alexander von Humboldt	IAvH-E-183532	Arthropoda	Insecta	Coleoptera	Scarabaeidae	Scarabaeinae	Deltochilini	Canthon			D. Martinez	demartinezr@gmail.com	morphological	high confidence in identification
CBIHI	CBIHM638-18	IAvH-E-183531	IAvH-E-183531	BOLD:ABA2647	183531	611[0n]	2		1	Yes				29-Dec-2016	Canthon	genus	Adult		Canthon sp. 01H	Vouchered:Registered Collection	Instituto de Investigacion de Recursos Biologicos Alexander von Humboldt		IAvH-E-183531	IAvH-E-183531	183531	IAvH-E	Instituto de Investigacion de Recursos Biologicos Alexander von Humboldt	IAvH-E-183531	Arthropoda	Insecta	Coleoptera	Scarabaeidae	Scarabaeinae	Deltochilini	Canthon			D. Martinez	demartinezr@gmail.com	morphological	high confidence in identification
CBIHI	CBIHM637-18	IAvH-E-183530	IAvH-E-183530	BOLD:ABA2647	183530	658[0n]	2		1	Yes				29-Dec-2016	Canthon	genus	Adult		Canthon sp. 01H	Vouchered:Registered Collection	Instituto de Investigacion de Recursos Biologicos Alexander von Humboldt		IAvH-E-183530	IAvH-E-183530	183530	IAvH-E	Instituto de Investigacion de Recursos Biologicos Alexander von Humboldt	IAvH-E-183530	Arthropoda	Insecta	Coleoptera	Scarabaeidae	Scarabaeinae	Deltochilini	Canthon			D. Martinez	demartinezr@gmail.com	morphological	high confidence in identification
CBIHI	CBIHM636-18	IAvH-E-183520	IAvH-E-183520	BOLD:ABA2649	183520	658[0n]	2		1	Yes				29-Dec-2016	Canthon	genus	Adult		Canthon sp. 01H	Vouchered:Registered Collection	Instituto de Investigacion de Recursos Biologicos Alexander von Humboldt		IAvH-E-183520	IAvH-E-183520	183520	IAvH-E	Instituto de Investigacion de Recursos Biologicos Alexander von Humboldt	IAvH-E-183520	Arthropoda	Insecta	Coleoptera	Scarabaeidae	Scarabaeinae	Deltochilini	Canthon			D. Martinez	demartinezr@gmail.com	morphological	high confidence in identification
CBIHI	CBIHM635-18	IAvH-E-183519	IAvH-E-183519	BOLD:ABA2649	183519	658[0n]	2		1	Yes				29-Dec-2016	Canthon	genus	Adult		Canthon sp. 01H	Vouchered:Registered Collection	Instituto de Investigacion de Recursos Biologicos Alexander von Humboldt		IAvH-E-183519	IAvH-E-183519	183519	IAvH-E	Instituto de Investigacion de Recursos Biologicos Alexander von Humboldt	IAvH-E-183519	Arthropoda	Insecta	Coleoptera	Scarabaeidae	Scarabaeinae	Deltochilini	Canthon			D. Martinez	demartinezr@gmail.com	morphological	high confidence in identification
CBIHI	CBIHM634-18	IAvH-E-183518	IAvH-E-183518	BOLD:ABA2647	183518	658[0n]	2		1	Yes				29-Dec-2016	Canthon	genus	Adult		Canthon sp. 01H	Vouchered:Registered Collection	Instituto de Investigacion de Recursos Biologicos Alexander von Humboldt		IAvH-E-183518	IAvH-E-183518	183518	IAvH-E	Instituto de Investigacion de Recursos Biologicos Alexander von Humboldt	IAvH-E-183518	Arthropoda	Insecta	Coleoptera	Scarabaeidae	Scarabaeinae	Deltochilini	Canthon			D. Martinez	demartinezr@gmail.com	morphological	high confidence in identification
CBIHI	CBIHM633-18	IAvH-E-183517	IAvH-E-183517	BOLD:ABA2649	183517	620[1n]	2		1	No				29-Dec-2016	Canthon	genus	Adult		Canthon sp. 01H	Vouchered:Registered Collection	Instituto de Investigacion de Recursos Biologicos Alexander von Humboldt		IAvH-E-183517	IAvH-E-183517	183517	IAvH-E	Instituto de Investigacion de Recursos Biologicos Alexander von Humboldt	IAvH-E-183517	Arthropoda	Insecta	Coleoptera	Scarabaeidae	Scarabaeinae	Deltochilini	Canthon			D. Martinez	demartinezr@gmail.com	morphological	high confidence in identification
CBIHI	CBIHM632-18	IAvH-E-183516	IAvH-E-183516	BOLD:ABA2649	183516	658[0n]	2		1	Yes				29-Dec-2016	Canthon	genus	Adult		Canthon sp. 01H	Vouchered:Registered Collection	Instituto de Investigacion de Recursos Biologicos Alexander von Humboldt		IAvH-E-183516	IAvH-E-183516	183516	IAvH-E	Instituto de Investigacion de Recursos Biologicos Alexander von Humboldt	IAvH-E-183516	Arthropoda	Insecta	Coleoptera	Scarabaeidae	Scarabaeinae	Deltochilini	Canthon			D. Martinez	demartinezr@gmail.com	morphological	high confidence in identification
CBIHI	CBIHM631-18	IAvH-E-183515	IAvH-E-183515	BOLD:ABA2647	183515	658[0n]	2		1	Yes				29-Dec-2016	Canthon	genus	Adult		Canthon sp. 01H	Vouchered:Registered Collection	Instituto de Investigacion de Recursos Biologicos Alexander von Humboldt		IAvH-E-183515	IAvH-E-183515	183515	IAvH-E	Instituto de Investigacion de Recursos Biologicos Alexander von Humboldt	IAvH-E-183515	Arthropoda	Insecta	Coleoptera	Scarabaeidae	Scarabaeinae	Deltochilini	Canthon			D. Martinez	demartinezr@gmail.com	morphological	high confidence in identification
CBIHI	CBIHM630-18	IAvH-E-183514	IAvH-E-183514	BOLD:ABA2649	183514	658[0n]	2		1	Yes				29-Dec-2016	Canthon	genus	Adult		Canthon sp. 01H	Vouchered:Registered Collection	Instituto de Investigacion de Recursos Biologicos Alexander von Humboldt		IAvH-E-183514	IAvH-E-183514	183514	IAvH-E	Instituto de Investigacion de Recursos Biologicos Alexander von Humboldt	IAvH-E-183514	Arthropoda	Insecta	Coleoptera	Scarabaeidae	Scarabaeinae	Deltochilini	Canthon			D. Martinez	demartinezr@gmail.com	morphological	high confidence in identification
CBIHI	CBIHM629-18	IAvH-E-183513	IAvH-E-183513	BOLD:ABA2649	183513	658[0n]	2		1	Yes				29-Dec-2016	Canthon	genus	Adult		Canthon sp. 01H	Vouchered:Registered Collection	Instituto de Investigacion de Recursos Biologicos Alexander von Humboldt		IAvH-E-183513	IAvH-E-183513	183513	IAvH-E	Instituto de Investigacion de Recursos Biologicos Alexander von Humboldt	IAvH-E-183513	Arthropoda	Insecta	Coleoptera	Scarabaeidae	Scarabaeinae	Deltochilini	Canthon			D. Martinez	demartinezr@gmail.com	morphological	high confidence in identification
CBIHI	CBIHM628-18	IAvH-E-183512	IAvH-E-183512	BOLD:ABA2649	183512	625[0n]	2		1	Yes				29-Dec-2016	Canthon	genus	Adult		Canthon sp. 01H	Vouchered:Registered Collection	Instituto de Investigacion de Recursos Biologicos Alexander von Humboldt		IAvH-E-183512	IAvH-E-183512	183512	IAvH-E	Instituto de Investigacion de Recursos Biologicos Alexander von Humboldt	IAvH-E-183512	Arthropoda	Insecta	Coleoptera	Scarabaeidae	Scarabaeinae	Deltochilini	Canthon			D. Martinez	demartinezr@gmail.com	morphological	high confidence in identification
CBIHI	CBIHM627-18	IAvH-E-183511	IAvH-E-183511	BOLD:ABA2649	183511	606[0n]	2		1	Yes				29-Dec-2016	Canthon	genus	Adult		Canthon sp. 01H	Vouchered:Registered Collection	Instituto de Investigacion de Recursos Biologicos Alexander von Humboldt		IAvH-E-183511	IAvH-E-183511	183511	IAvH-E	Instituto de Investigacion de Recursos Biologicos Alexander von Humboldt	IAvH-E-183511	Arthropoda	Insecta	Coleoptera	Scarabaeidae	Scarabaeinae	Deltochilini	Canthon			D. Martinez	demartinezr@gmail.com	morphological	high confidence in identification
CBIHI	CBIHM720-18	IAvH-E-182151	IAvH-E-182151	BOLD:ACW4154	182151	658[3n]	2		1	Yes				08-Dec-2016	Uroxys	genus	Adult		Uroxys sp. 03H	Vouchered:Registered Collection	Instituto de Investigacion de Recursos Biologicos Alexander von Humboldt		IAvH-E-182151	IAvH-E-182151	182151	IAvH-E	Instituto de Investigacion de Recursos Biologicos Alexander von Humboldt	IAvH-E-182151	Arthropoda	Insecta	Coleoptera	Scarabaeidae	Scarabaeinae	Scarabaeinae_incertae_sedis	Uroxys			D. Martinez	demartinezr@gmail.com	morphological	high confidence in identification
CBIHI	CBIHM708-18	IAvH-E-170571	IAvH-E-170571	BOLD:ACW3184	170571	658[0n]	2			Yes				16-Jan-2016	Pseudocanthon	genus	Adult		Pseudocanthon sp. 02H	Vouchered:Registered Collection	Instituto de Investigacion de Recursos Biologicos Alexander von Humboldt		IAvH-E-170571	IAvH-E-170571	170571	IAvH-E	Instituto de Investigacion de Recursos Biologicos Alexander von Humboldt	IAvH-E-170571	Arthropoda	Insecta	Coleoptera	Scarabaeidae	Scarabaeinae	Deltochilini	Pseudocanthon			D. Martinez	demartinezr@gmail.com	morphological	high confidence in identification
CBIHI	CBIHI245-18	IAvH-E-195492	IAvH-E-195492	BOLD:ADN3980	195492	625[0n]	2			Yes					Clavipalpus	genus				Vouchered:Registered Collection	Instituto de Investigacion de Recursos Biologicos Alexander von Humboldt		IAvH-E-195492	IAvH-E-195492	195492	IAvH-E	Instituto de Investigacion de Recursos Biologicos Alexander von Humboldt	IAvH-E-195492	Arthropoda	Insecta	Coleoptera	Scarabaeidae	Melolonthinae	Macrodactylini	Clavipalpus			J. C. Neita	jneita@humboldt.org.co	Morphological	high confidence in identification
CBIHI	CBIHI244-18	IAvH-E-195491	IAvH-E-195491	BOLD:ADN3981	195491	580[0n]	2			Yes				19-Oct-2016	Clavipalpus	genus				Vouchered:Registered Collection	Instituto de Investigacion de Recursos Biologicos Alexander von Humboldt		IAvH-E-195491	IAvH-E-195491	195491	IAvH-E	Instituto de Investigacion de Recursos Biologicos Alexander von Humboldt	IAvH-E-195491	Arthropoda	Insecta	Coleoptera	Scarabaeidae	Melolonthinae	Macrodactylini	Clavipalpus			J. C. Neita	jneita@humboldt.org.co	Morphological	high confidence in identification
CBIHI	CBIHI243-18	IAvH-E-195489	IAvH-E-195489	BOLD:ADN3981	195489	577[0n]	2			No				19-Oct-2016	Clavipalpus	genus				Vouchered:Registered Collection	Instituto de Investigacion de Recursos Biologicos Alexander von Humboldt		IAvH-E-195489	IAvH-E-195489	195489	IAvH-E	Instituto de Investigacion de Recursos Biologicos Alexander von Humboldt	IAvH-E-195489	Arthropoda	Insecta	Coleoptera	Scarabaeidae	Melolonthinae	Macrodactylini	Clavipalpus			J. C. Neita	jneita@humboldt.org.co	Morphological	high confidence in identification
CBIHI	CBIHI242-18	IAvH-E-195487	IAvH-E-195487	BOLD:ADN3981	195487	588[0n]	2			Yes				19-Oct-2016	Clavipalpus	genus				Vouchered:Registered Collection	Instituto de Investigacion de Recursos Biologicos Alexander von Humboldt		IAvH-E-195487	IAvH-E-195487	195487	IAvH-E	Instituto de Investigacion de Recursos Biologicos Alexander von Humboldt	IAvH-E-195487	Arthropoda	Insecta	Coleoptera	Scarabaeidae	Melolonthinae	Macrodactylini	Clavipalpus			J. C. Neita	jneita@humboldt.org.co	Morphological	high confidence in identification
CBIHI	CBIHI241-18	IAvH-E-195486	IAvH-E-195486	BOLD:ADN3981	195486	580[0n]	2			Yes				19-Oct-2016	Clavipalpus	genus				Vouchered:Registered Collection	Instituto de Investigacion de Recursos Biologicos Alexander von Humboldt		IAvH-E-195486	IAvH-E-195486	195486	IAvH-E	Instituto de Investigacion de Recursos Biologicos Alexander von Humboldt	IAvH-E-195486	Arthropoda	Insecta	Coleoptera	Scarabaeidae	Melolonthinae	Macrodactylini	Clavipalpus			J. C. Neita	jneita@humboldt.org.co	Morphological	high confidence in identification
CBIHI	CBIHI240-18	IAvH-E-195485	IAvH-E-195485	BOLD:ADN3981	195485	588[0n]	2			Yes				19-Oct-2016	Clavipalpus	genus				Vouchered:Registered Collection	Instituto de Investigacion de Recursos Biologicos Alexander von Humboldt		IAvH-E-195485	IAvH-E-195485	195485	IAvH-E	Instituto de Investigacion de Recursos Biologicos Alexander von Humboldt	IAvH-E-195485	Arthropoda	Insecta	Coleoptera	Scarabaeidae	Melolonthinae	Macrodactylini	Clavipalpus			J. C. Neita	jneita@humboldt.org.co	Morphological	high confidence in identification
CBIHI	CBIHI239-18	IAvH-E-195484	IAvH-E-195484	BOLD:ADN3981	195484	604[0n]	2			Yes				19-Oct-2016	Clavipalpus	genus				Vouchered:Registered Collection	Instituto de Investigacion de Recursos Biologicos Alexander von Humboldt		IAvH-E-195484	IAvH-E-195484	195484	IAvH-E	Instituto de Investigacion de Recursos Biologicos Alexander von Humboldt	IAvH-E-195484	Arthropoda	Insecta	Coleoptera	Scarabaeidae	Melolonthinae	Macrodactylini	Clavipalpus			J. C. Neita	jneita@humboldt.org.co	Morphological	high confidence in identification
CBIHI	CBIHI238-18	IAvH-E-195483	IAvH-E-195483	BOLD:ADN3981	195483	613[0n]	2			Yes				19-Oct-2016	Clavipalpus	genus				Vouchered:Registered Collection	Instituto de Investigacion de Recursos Biologicos Alexander von Humboldt		IAvH-E-195483	IAvH-E-195483	195483	IAvH-E	Instituto de Investigacion de Recursos Biologicos Alexander von Humboldt	IAvH-E-195483	Arthropoda	Insecta	Coleoptera	Scarabaeidae	Melolonthinae	Macrodactylini	Clavipalpus			J. C. Neita	jneita@humboldt.org.co	Morphological	high confidence in identification
CBIHI	CBIHI237-18	IAvH-E-195482	IAvH-E-195482	BOLD:ADN3981	195482	619[0n]	2			Yes				19-Oct-2016	Clavipalpus	genus				Vouchered:Registered Collection	Instituto de Investigacion de Recursos Biologicos Alexander von Humboldt		IAvH-E-195482	IAvH-E-195482	195482	IAvH-E	Instituto de Investigacion de Recursos Biologicos Alexander von Humboldt	IAvH-E-195482	Arthropoda	Insecta	Coleoptera	Scarabaeidae	Melolonthinae	Macrodactylini	Clavipalpus			J. C. Neita	jneita@humboldt.org.co	Morphological	high confidence in identification
CBIHI	CBIHI236-18	IAvH-E-195481	IAvH-E-195481	BOLD:ADN3981	195481	580[0n]	2			Yes				19-Oct-2016	Clavipalpus	genus				Vouchered:Registered Collection	Instituto de Investigacion de Recursos Biologicos Alexander von Humboldt		IAvH-E-195481	IAvH-E-195481	195481	IAvH-E	Instituto de Investigacion de Recursos Biologicos Alexander von Humboldt	IAvH-E-195481	Arthropoda	Insecta	Coleoptera	Scarabaeidae	Melolonthinae	Macrodactylini	Clavipalpus			J. C. Neita	jneita@humboldt.org.co	Morphological	high confidence in identification
CBIHI	CBIHI235-18	IAvH-E-195480	IAvH-E-195480	BOLD:ADO6609	195480	602[0n]	2			Yes				10-Apr-2017	Clavipalpus ursinus	species				Vouchered:Registered Collection	Instituto de Investigacion de Recursos Biologicos Alexander von Humboldt		IAvH-E-195480	IAvH-E-195480	195480	IAvH-E	Instituto de Investigacion de Recursos Biologicos Alexander von Humboldt	IAvH-E-195480	Arthropoda	Insecta	Coleoptera	Scarabaeidae	Melolonthinae	Macrodactylini	Clavipalpus	Clavipalpus ursinus		J. C. Neita	jneita@humboldt.org.co	Morphological	high confidence in identification
CBIHI	CBIHI234-18	IAvH-E-195479	IAvH-E-195479	BOLD:ADO6609	195479	613[0n]	2			Yes				10-Apr-2017	Clavipalpus ursinus	species				Vouchered:Registered Collection	Instituto de Investigacion de Recursos Biologicos Alexander von Humboldt		IAvH-E-195479	IAvH-E-195479	195479	IAvH-E	Instituto de Investigacion de Recursos Biologicos Alexander von Humboldt	IAvH-E-195479	Arthropoda	Insecta	Coleoptera	Scarabaeidae	Melolonthinae	Macrodactylini	Clavipalpus	Clavipalpus ursinus		J. C. Neita	jneita@humboldt.org.co	Morphological	high confidence in identification
CBIHI	CBIHI233-18	IAvH-E-195478	IAvH-E-195478	BOLD:ADO6609	195478	612[0n]	2			Yes				10-Apr-2017	Clavipalpus ursinus	species				Vouchered:Registered Collection	Instituto de Investigacion de Recursos Biologicos Alexander von Humboldt		IAvH-E-195478	IAvH-E-195478	195478	IAvH-E	Instituto de Investigacion de Recursos Biologicos Alexander von Humboldt	IAvH-E-195478	Arthropoda	Insecta	Coleoptera	Scarabaeidae	Melolonthinae	Macrodactylini	Clavipalpus	Clavipalpus ursinus		J. C. Neita	jneita@humboldt.org.co	Morphological	high confidence in identification
CBIHI	CBIHI232-18	IAvH-E-195477	IAvH-E-195477	BOLD:ADO6609	195477	629[0n]	2			Yes				10-Apr-2017	Clavipalpus ursinus	species				Vouchered:Registered Collection	Instituto de Investigacion de Recursos Biologicos Alexander von Humboldt		IAvH-E-195477	IAvH-E-195477	195477	IAvH-E	Instituto de Investigacion de Recursos Biologicos Alexander von Humboldt	IAvH-E-195477	Arthropoda	Insecta	Coleoptera	Scarabaeidae	Melolonthinae	Macrodactylini	Clavipalpus	Clavipalpus ursinus		J. C. Neita	jneita@humboldt.org.co	Morphological	high confidence in identification
CBIHI	CBIHI231-18	IAvH-E-195476	IAvH-E-195476	BOLD:ADO6609	195476	616[0n]	2			Yes				10-Apr-2017	Clavipalpus ursinus	species				Vouchered:Registered Collection	Instituto de Investigacion de Recursos Biologicos Alexander von Humboldt		IAvH-E-195476	IAvH-E-195476	195476	IAvH-E	Instituto de Investigacion de Recursos Biologicos Alexander von Humboldt	IAvH-E-195476	Arthropoda	Insecta	Coleoptera	Scarabaeidae	Melolonthinae	Macrodactylini	Clavipalpus	Clavipalpus ursinus		J. C. Neita	jneita@humboldt.org.co	Morphological	high confidence in identification
CBIHI	CBIHI230-18	IAvH-E-195475	IAvH-E-195475	BOLD:ADO6609	195475	624[0n]	2			Yes				10-Apr-2017	Clavipalpus ursinus	species				Vouchered:Registered Collection	Instituto de Investigacion de Recursos Biologicos Alexander von Humboldt		IAvH-E-195475	IAvH-E-195475	195475	IAvH-E	Instituto de Investigacion de Recursos Biologicos Alexander von Humboldt	IAvH-E-195475	Arthropoda	Insecta	Coleoptera	Scarabaeidae	Melolonthinae	Macrodactylini	Clavipalpus	Clavipalpus ursinus		J. C. Neita	jneita@humboldt.org.co	Morphological	high confidence in identification
CBIHI	CBIHI229-18	IAvH-E-195474	IAvH-E-195474	BOLD:ADO6609	195474	638[0n]	2			Yes				10-Apr-2017	Clavipalpus ursinus	species				Vouchered:Registered Collection	Instituto de Investigacion de Recursos Biologicos Alexander von Humboldt		IAvH-E-195474	IAvH-E-195474	195474	IAvH-E	Instituto de Investigacion de Recursos Biologicos Alexander von Humboldt	IAvH-E-195474	Arthropoda	Insecta	Coleoptera	Scarabaeidae	Melolonthinae	Macrodactylini	Clavipalpus	Clavipalpus ursinus		J. C. Neita	jneita@humboldt.org.co	Morphological	high confidence in identification
CBIHI	CBIHI228-18	IAvH-E-195473	IAvH-E-195473	BOLD:ADO6609	195473	626[0n]	2			Yes				10-Apr-2017	Clavipalpus ursinus	species				Vouchered:Registered Collection	Instituto de Investigacion de Recursos Biologicos Alexander von Humboldt		IAvH-E-195473	IAvH-E-195473	195473	IAvH-E	Instituto de Investigacion de Recursos Biologicos Alexander von Humboldt	IAvH-E-195473	Arthropoda	Insecta	Coleoptera	Scarabaeidae	Melolonthinae	Macrodactylini	Clavipalpus	Clavipalpus ursinus		J. C. Neita	jneita@humboldt.org.co	Morphological	high confidence in identification
CBIHI	CBIHI227-18	IAvH-E-195472	IAvH-E-195472	BOLD:ADO6609	195472	610[0n]	2			Yes				10-Apr-2017	Clavipalpus ursinus	species				Vouchered:Registered Collection	Instituto de Investigacion de Recursos Biologicos Alexander von Humboldt		IAvH-E-195472	IAvH-E-195472	195472	IAvH-E	Instituto de Investigacion de Recursos Biologicos Alexander von Humboldt	IAvH-E-195472	Arthropoda	Insecta	Coleoptera	Scarabaeidae	Melolonthinae	Macrodactylini	Clavipalpus	Clavipalpus ursinus		J. C. Neita	jneita@humboldt.org.co	Morphological	high confidence in identification
CBIHI	CBIHI226-18	IAvH-E-195471	IAvH-E-195471	BOLD:ADO6609	195471	629[0n]	2			Yes				10-Apr-2017	Clavipalpus ursinus	species				Vouchered:Registered Collection	Instituto de Investigacion de Recursos Biologicos Alexander von Humboldt		IAvH-E-195471	IAvH-E-195471	195471	IAvH-E	Instituto de Investigacion de Recursos Biologicos Alexander von Humboldt	IAvH-E-195471	Arthropoda	Insecta	Coleoptera	Scarabaeidae	Melolonthinae	Macrodactylini	Clavipalpus	Clavipalpus ursinus		J. C. Neita	jneita@humboldt.org.co	Morphological	high confidence in identification
CBIHI	CBIHI225-18	IAvH-E-195469	IAvH-E-195469		195469	615[0n]	2			Yes			Yes	10-Apr-2017	Veturius aurus	species				Vouchered:Registered Collection	Instituto de Investigacion de Recursos Biologicos Alexander von Humboldt		IAvH-E-195469	IAvH-E-195469	195469	IAvH-E	Instituto de Investigacion de Recursos Biologicos Alexander von Humboldt	IAvH-E-195469	Arthropoda	Insecta	Coleoptera	Passalidae	Passalinae	Proculini	Veturius	Veturius aurus		J. C. Neita	jneita@humboldt.org.co	Morphological	high confidence in identification
CBIHI	CBIHI224-18	IAvH-E-195468	IAvH-E-195468	BOLD:ADN9764	195468	618[0n]	2			Yes				01-Jul-2017	Passalidae	family	Adult			Vouchered:Registered Collection	Instituto de Investigacion de Recursos Biologicos Alexander von Humboldt		IAvH-E-195468	IAvH-E-195468	195468	IAvH-E	Instituto de Investigacion de Recursos Biologicos Alexander von Humboldt	IAvH-E-195468	Arthropoda	Insecta	Coleoptera	Passalidae						J. C. Neita	jneita@humboldt.org.co	Morphological	high confidence in identification
CBIHI	CBIHI223-18	IAvH-E-195467	IAvH-E-195467		195467	616[0n]	2			Yes			Yes	01-Jul-2017	Euetheola bidentata	species	Adult			Vouchered:Registered Collection	Instituto de Investigacion de Recursos Biologicos Alexander von Humboldt		IAvH-E-195467	IAvH-E-195467	195467	IAvH-E	Instituto de Investigacion de Recursos Biologicos Alexander von Humboldt	IAvH-E-195467	Arthropoda	Insecta	Coleoptera	Scarabaeidae	Dynastinae	Pentodontini	Euetheola	Euetheola bidentata		J. C. Neita	jneita@humboldt.org.co	Morphological	high confidence in identification
CBIHI	CBIHI222-18	IAvH-E-195466	IAvH-E-195466	BOLD:ADO5127	195466	658[0n]	2			Yes				01-Jul-2017	Dyscinetus olivaceus	species	Adult			Vouchered:Registered Collection	Instituto de Investigacion de Recursos Biologicos Alexander von Humboldt		IAvH-E-195466	IAvH-E-195466	195466	IAvH-E	Instituto de Investigacion de Recursos Biologicos Alexander von Humboldt	IAvH-E-195466	Arthropoda	Insecta	Coleoptera	Scarabaeidae	Dynastinae	Cyclocephalini	Dyscinetus	Dyscinetus olivaceus		J. C. Neita	jneita@humboldt.org.co	Morphological	high confidence in identification
CBIHI	CBIHI221-18	IAvH-E-195465	IAvH-E-195465		195465	658[0n]	2			Yes			Yes	01-Jul-2017	Rutela laeta	species	Adult			Vouchered:Registered Collection	Instituto de Investigacion de Recursos Biologicos Alexander von Humboldt		IAvH-E-195465	IAvH-E-195465	195465	IAvH-E	Instituto de Investigacion de Recursos Biologicos Alexander von Humboldt	IAvH-E-195465	Arthropoda	Insecta	Coleoptera	Scarabaeidae	Rutelinae	Rutelini	Rutela	Rutela laeta		J. C. Neita	jneita@humboldt.org.co	Morphological	high confidence in identification
CBIHI	CBIHI220-18	IAvH-E-195464	IAvH-E-195464	BOLD:ADN7263	195464	658[0n]	2			Yes				01-Jul-2017	Aspidolea lindae	species	Adult			Vouchered:Registered Collection	Instituto de Investigacion de Recursos Biologicos Alexander von Humboldt		IAvH-E-195464	IAvH-E-195464	195464	IAvH-E	Instituto de Investigacion de Recursos Biologicos Alexander von Humboldt	IAvH-E-195464	Arthropoda	Insecta	Coleoptera	Scarabaeidae	Dynastinae	Cyclocephalini	Aspidolea	Aspidolea lindae		J. C. Neita	jneita@humboldt.org.co	Morphological	high confidence in identification
CBIHI	CBIHI219-18	IAvH-E-195463	IAvH-E-195463	BOLD:ADN1023	195463	562[0n]	2			Yes				01-Jul-2017	Macraspis cuprecens	species	Adult			Vouchered:Registered Collection	Instituto de Investigacion de Recursos Biologicos Alexander von Humboldt		IAvH-E-195463	IAvH-E-195463	195463	IAvH-E	Instituto de Investigacion de Recursos Biologicos Alexander von Humboldt	IAvH-E-195463	Arthropoda	Insecta	Coleoptera	Scarabaeidae	Rutelinae	Rutelini	Macraspis	Macraspis cuprecens		J. C. Neita	jneita@humboldt.org.co	Morphological	high confidence in identification
CBIHI	CBIHI218-18	IAvH-E-195462	IAvH-E-195462	BOLD:ADO3124	195462	615[0n]	2			Yes				19-Aug-2017	Erioscelis	genus	Adult			Vouchered:Registered Collection	Instituto de Investigacion de Recursos Biologicos Alexander von Humboldt		IAvH-E-195462	IAvH-E-195462	195462	IAvH-E	Instituto de Investigacion de Recursos Biologicos Alexander von Humboldt	IAvH-E-195462	Arthropoda	Insecta	Coleoptera	Scarabaeidae	Dynastinae	Cyclocephalini	Erioscelis			J. C. Neita	jneita@humboldt.org.co	Morphological	high confidence in identification
CBIHI	CBIHI217-18	IAvH-E-195461	IAvH-E-195461	BOLD:ADN8339	195461	617[0n]	2			Yes				19-Oct-2016	Barybas	genus	Adult			Vouchered:Registered Collection	Instituto de Investigacion de Recursos Biologicos Alexander von Humboldt		IAvH-E-195461	IAvH-E-195461	195461	IAvH-E	Instituto de Investigacion de Recursos Biologicos Alexander von Humboldt	IAvH-E-195461	Arthropoda	Insecta	Coleoptera	Scarabaeidae	Melolonthinae	Macrodactylini	Barybas			J. C. Neita	jneita@humboldt.org.co	Morphological	high confidence in identification
CBIHI	CBIHI216-18	IAvH-E-195459	IAvH-E-195459	BOLD:ABA2748	195459	607[0n]	2			Yes				03-Apr-2017	Bothynus	genus	Adult			Vouchered:Registered Collection	Instituto de Investigacion de Recursos Biologicos Alexander von Humboldt		IAvH-E-195459	IAvH-E-195459	195459	IAvH-E	Instituto de Investigacion de Recursos Biologicos Alexander von Humboldt	IAvH-E-195459	Arthropoda	Insecta	Coleoptera	Scarabaeidae	Dynastinae	Pentodontini	Bothynus			J. C. Neita	jneita@humboldt.org.co	Morphological	high confidence in identification
CBIHI	CBIHI215-18	IAvH-E-195457	IAvH-E-195457	BOLD:ADO4415	195457	601[0n]	2			Yes					Macraspis chrysis	species	Adult			Vouchered:Registered Collection	Instituto de Investigacion de Recursos Biologicos Alexander von Humboldt	collection period: 2017/03/31/- 2017/04/09	IAvH-E-195457	IAvH-E-195457	195457	IAvH-E	Instituto de Investigacion de Recursos Biologicos Alexander von Humboldt	IAvH-E-195457	Arthropoda	Insecta	Coleoptera	Scarabaeidae	Rutelinae	Rutelini	Macraspis	Macraspis chrysis		J. C. Neita	jneita@humboldt.org.co	Morphological	high confidence in identification
CBIHI	CBIHI214-18	IAvH-E-195456	IAvH-E-195456	BOLD:ADM9661	195456	606[0n]	2			Yes					Homophileurus	genus	Adult			Vouchered:Registered Collection	Instituto de Investigacion de Recursos Biologicos Alexander von Humboldt	collection period: 2017/03/31/- 2017/04/09	IAvH-E-195456	IAvH-E-195456	195456	IAvH-E	Instituto de Investigacion de Recursos Biologicos Alexander von Humboldt	IAvH-E-195456	Arthropoda	Insecta	Coleoptera	Scarabaeidae	Dynastinae	Phileurini	Homophileurus			J. C. Neita	jneita@humboldt.org.co	Morphological	high confidence in identification
CBIHI	CBIHI213-18	IAvH-E-195455	IAvH-E-195455	BOLD:ADN5690	195455	658[0n]	2			Yes					Heterogomphus telamon	species	Adult			Vouchered:Registered Collection	Instituto de Investigacion de Recursos Biologicos Alexander von Humboldt	collection period: 2017/03/31/- 2017/04/09	IAvH-E-195455	IAvH-E-195455	195455	IAvH-E	Instituto de Investigacion de Recursos Biologicos Alexander von Humboldt	IAvH-E-195455	Arthropoda	Insecta	Coleoptera	Scarabaeidae	Dynastinae	Oryctini	Heterogomphus	Heterogomphus telamon		J. C. Neita	jneita@humboldt.org.co	Morphological	high confidence in identification
CBIHI	CBIHI212-18	IAvH-E-195454	IAvH-E-195454	BOLD:ADL3095	195454	658[0n]	2			Yes					Plectris	genus	Adult			Vouchered:Registered Collection	Instituto de Investigacion de Recursos Biologicos Alexander von Humboldt	collection period: 2017/03/31/- 2017/04/09	IAvH-E-195454	IAvH-E-195454	195454	IAvH-E	Instituto de Investigacion de Recursos Biologicos Alexander von Humboldt	IAvH-E-195454	Arthropoda	Insecta	Coleoptera	Scarabaeidae	Melolonthinae	Macrodactylini	Plectris			J. C. Neita	jneita@humboldt.org.co	Morphological	high confidence in identification
CBIHI	CBIHI211-18	IAvH-E-195453	IAvH-E-195453	BOLD:AAP9441	195453	658[0n]	2			Yes					Strategus	genus	Adult			Vouchered:Registered Collection	Instituto de Investigacion de Recursos Biologicos Alexander von Humboldt	collection period: 2017/03/31/- 2017/04/09	IAvH-E-195453	IAvH-E-195453	195453	IAvH-E	Instituto de Investigacion de Recursos Biologicos Alexander von Humboldt	IAvH-E-195453	Arthropoda	Insecta	Coleoptera	Scarabaeidae	Dynastinae	Oryctini	Strategus			J. C. Neita	jneita@humboldt.org.co	Morphological	high confidence in identification
CBIHI	CBIHI210-18	IAvH-E-195452	IAvH-E-195452	BOLD:ADN6390	195452	658[0n]	2			Yes					Tomarus simillus	species	Adult			Vouchered:Registered Collection	Instituto de Investigacion de Recursos Biologicos Alexander von Humboldt	collection period: 2017/03/31/- 2017/04/09	IAvH-E-195452	IAvH-E-195452	195452	IAvH-E	Instituto de Investigacion de Recursos Biologicos Alexander von Humboldt	IAvH-E-195452	Arthropoda	Insecta	Coleoptera	Scarabaeidae	Dynastinae	Pentodontini	Tomarus	Tomarus simillus		J. C. Neita	jneita@humboldt.org.co	Morphological	high confidence in identification
CBIHI	CBIHI209-18	IAvH-E-195451	IAvH-E-195451	BOLD:ADO4800	195451	658[0n]	2			Yes					Veturius sinuosus	species	Adult			Vouchered:Registered Collection	Instituto de Investigacion de Recursos Biologicos Alexander von Humboldt	collection period: 2017/03/31/- 2017/04/09	IAvH-E-195451	IAvH-E-195451	195451	IAvH-E	Instituto de Investigacion de Recursos Biologicos Alexander von Humboldt	IAvH-E-195451	Arthropoda	Insecta	Coleoptera	Passalidae	Passalinae	Proculini	Veturius	Veturius sinuosus		J. C. Neita	jneita@humboldt.org.co	Morphological	high confidence in identification
CBIHI	CBIHI208-18	IAvH-E-195449	IAvH-E-195449	BOLD:ADO6832	195449	658[0n]	2			Yes					Coelosis bicornis	species	Adult			Vouchered:Registered Collection	Instituto de Investigacion de Recursos Biologicos Alexander von Humboldt	collection period: 2017/03/31/- 2017/04/09	IAvH-E-195449	IAvH-E-195449	195449	IAvH-E	Instituto de Investigacion de Recursos Biologicos Alexander von Humboldt	IAvH-E-195449	Arthropoda	Insecta	Coleoptera	Scarabaeidae	Dynastinae	Oryctini	Coelosis	Coelosis bicornis		J. C. Neita	jneita@humboldt.org.co	Morphological	high confidence in identification
CBIHI	CBIHI207-18	IAvH-E-195448	IAvH-E-195448	BOLD:ADO4062	195448	658[0n]	2			Yes					Tomarus gyas	species	Adult			Vouchered:Registered Collection	Instituto de Investigacion de Recursos Biologicos Alexander von Humboldt	collection period: 2017/03/31/- 2017/04/09	IAvH-E-195448	IAvH-E-195448	195448	IAvH-E	Instituto de Investigacion de Recursos Biologicos Alexander von Humboldt	IAvH-E-195448	Arthropoda	Insecta	Coleoptera	Scarabaeidae	Dynastinae	Pentodontini	Tomarus	Tomarus gyas		J. C. Neita	jneita@humboldt.org.co	Morphological	high confidence in identification
CBIHI	CBIHI206-18	IAvH-E-195447	IAvH-E-195447	BOLD:ADO0742	195447	658[0n]	2			Yes					Pelidnota ludovici	species	Adult			Vouchered:Registered Collection	Instituto de Investigacion de Recursos Biologicos Alexander von Humboldt	collection period: 2017/03/31/- 2017/04/09	IAvH-E-195447	IAvH-E-195447	195447	IAvH-E	Instituto de Investigacion de Recursos Biologicos Alexander von Humboldt	IAvH-E-195447	Arthropoda	Insecta	Coleoptera	Scarabaeidae	Rutelinae	Rutelini	Pelidnota	Pelidnota ludovici		J. C. Neita	jneita@humboldt.org.co	Morphological	high confidence in identification
CBIHI	CBIHI205-18	IAvH-E-195446	IAvH-E-195446	BOLD:AAV5081	195446	658[0n]	2			Yes					Pelidnota chamaloenae	species	Adult			Vouchered:Registered Collection	Instituto de Investigacion de Recursos Biologicos Alexander von Humboldt	collection period: 2017/03/31/- 2017/04/09	IAvH-E-195446	IAvH-E-195446	195446	IAvH-E	Instituto de Investigacion de Recursos Biologicos Alexander von Humboldt	IAvH-E-195446	Arthropoda	Insecta	Coleoptera	Scarabaeidae	Rutelinae	Rutelini	Pelidnota	Pelidnota chamaloenae		J. C. Neita	jneita@humboldt.org.co	Morphological	high confidence in identification
CBIHI	CBIHI204-18	IAvH-E-195441	IAvH-E-195441	BOLD:ADN3609	195441	658[0n]	2			Yes				25-Sep-2010	Cyclocephala macrophylla	species	Adult			Vouchered:Registered Collection	Instituto de Investigacion de Recursos Biologicos Alexander von Humboldt		IAvH-E-195441	IAvH-E-195441	195441	IAvH-E	Instituto de Investigacion de Recursos Biologicos Alexander von Humboldt	IAvH-E-195441	Arthropoda	Insecta	Coleoptera	Scarabaeidae	Dynastinae	Cyclocephalini	Cyclocephala	Cyclocephala macrophylla		J. C. Neita	jneita@humboldt.org.co	Morphological	high confidence in identification
CBIHI	CBIHI203-18	IAvH-E-195438	IAvH-E-195438	BOLD:ADN3857	195438	658[0n]	2			Yes				24-Sep-1997	Hemiphileurus	genus	Adult			Vouchered:Registered Collection	Instituto de Investigacion de Recursos Biologicos Alexander von Humboldt		IAvH-E-195438	IAvH-E-195438	195438	IAvH-E	Instituto de Investigacion de Recursos Biologicos Alexander von Humboldt	IAvH-E-195438	Arthropoda	Insecta	Coleoptera	Scarabaeidae	Dynastinae	Phileurini	Hemiphileurus			J. C. Neita	jneita@humboldt.org.co	Morphological	high confidence in identification
CBIHI	CBIHI202-18	IAvH-E-195433	IAvH-E-195433	BOLD:ADN6786	195433	658[0n]	2			Yes					Popilius	genus				Vouchered:Registered Collection	Instituto de Investigacion de Recursos Biologicos Alexander von Humboldt		IAvH-E-195433	IAvH-E-195433	195433	IAvH-E	Instituto de Investigacion de Recursos Biologicos Alexander von Humboldt	IAvH-E-195433	Arthropoda	Insecta	Coleoptera	Passalidae	Passalinae	Proculini	Popilius			J. C. Neita	jneita@humboldt.org.co	Morphological	high confidence in identification
CBIHI	CBIHI201-18	IAvH-E-195432	IAvH-E-195432	BOLD:ADO0279	195432	658[0n]	2			Yes				15-Dec-2016	Trizogeniates	genus	Adult			Vouchered:Registered Collection	Instituto de Investigacion de Recursos Biologicos Alexander von Humboldt		IAvH-E-195432	IAvH-E-195432	195432	IAvH-E	Instituto de Investigacion de Recursos Biologicos Alexander von Humboldt	IAvH-E-195432	Arthropoda	Insecta	Coleoptera	Scarabaeidae	Rutelinae	Geniatini	Trizogeniates			J. C. Neita	jneita@humboldt.org.co	Morphological	high confidence in identification
CBIHI	CBIHI200-18	IAvH-E-195431	IAvH-E-195431	BOLD:ADN1335	195431	658[0n]	2			No				15-Dec-2016	Callistethus	genus	Adult			Vouchered:Registered Collection	Instituto de Investigacion de Recursos Biologicos Alexander von Humboldt		IAvH-E-195431	IAvH-E-195431	195431	IAvH-E	Instituto de Investigacion de Recursos Biologicos Alexander von Humboldt	IAvH-E-195431	Arthropoda	Insecta	Coleoptera	Scarabaeidae	Rutelinae	Anomalini	Callistethus			J. C. Neita	jneita@humboldt.org.co	Morphological	high confidence in identification
CBIHI	CBIHI199-18	IAvH-E-195430	IAvH-E-195430	BOLD:ADN6749	195430	658[0n]	2			Yes				15-Oct-2016	Pelidnota viridicuprea	species	Adult			Vouchered:Registered Collection	Instituto de Investigacion de Recursos Biologicos Alexander von Humboldt		IAvH-E-195430	IAvH-E-195430	195430	IAvH-E	Instituto de Investigacion de Recursos Biologicos Alexander von Humboldt	IAvH-E-195430	Arthropoda	Insecta	Coleoptera	Scarabaeidae	Rutelinae	Rutelini	Pelidnota	Pelidnota viridicuprea		J. C. Neita	jneita@humboldt.org.co	Morphological	high confidence in identification
CBIHI	CBIHI198-18	IAvH-E-195428	IAvH-E-195428	BOLD:ADN0652	195428	658[0n]	2	MT999036		Yes				15-Oct-2016	Platycoelia puncticollis	species	Adult			Vouchered:Registered Collection	Instituto de Investigacion de Recursos Biologicos Alexander von Humboldt		IAvH-E-195428	IAvH-E-195428	195428	IAvH-E	Instituto de Investigacion de Recursos Biologicos Alexander von Humboldt	IAvH-E-195428	Arthropoda	Insecta	Coleoptera	Scarabaeidae	Rutelinae	Anoplognathini	Platycoelia	Platycoelia puncticollis		J. C. Neita	jneita@humboldt.org.co	Morphological	high confidence in identification
CBIHI	CBIHI197-18	IAvH-E-195426	IAvH-E-195426	BOLD:ADN8338	195426	658[0n]	2			Yes				16-Oct-2016	Barybas	genus	Adult			Vouchered:Registered Collection	Instituto de Investigacion de Recursos Biologicos Alexander von Humboldt		IAvH-E-195426	IAvH-E-195426	195426	IAvH-E	Instituto de Investigacion de Recursos Biologicos Alexander von Humboldt	IAvH-E-195426	Arthropoda	Insecta	Coleoptera	Scarabaeidae	Melolonthinae	Macrodactylini	Barybas			J. C. Neita	jneita@humboldt.org.co	Morphological	high confidence in identification
CBIHI	CBIHI196-18	IAvH-E-195425	IAvH-E-195425	BOLD:ADO5842	195425	658[0n]	2			Yes				16-Oct-2016	Cyclocephala forsteri	species	Adult			Vouchered:Registered Collection	Instituto de Investigacion de Recursos Biologicos Alexander von Humboldt		IAvH-E-195425	IAvH-E-195425	195425	IAvH-E	Instituto de Investigacion de Recursos Biologicos Alexander von Humboldt	IAvH-E-195425	Arthropoda	Insecta	Coleoptera	Scarabaeidae	Dynastinae	Cyclocephalini	Cyclocephala	Cyclocephala forsteri		J. C. Neita	jneita@humboldt.org.co	Morphological	high confidence in identification
CBIHI	CBIHI195-18	IAvH-E-195424	IAvH-E-195424	BOLD:ADO0280	195424	658[0n]	2			Yes				16-Oct-2016	Trizogeniates	genus	Adult			Vouchered:Registered Collection	Instituto de Investigacion de Recursos Biologicos Alexander von Humboldt		IAvH-E-195424	IAvH-E-195424	195424	IAvH-E	Instituto de Investigacion de Recursos Biologicos Alexander von Humboldt	IAvH-E-195424	Arthropoda	Insecta	Coleoptera	Scarabaeidae	Rutelinae	Geniatini	Trizogeniates			J. C. Neita	jneita@humboldt.org.co	Morphological	high confidence in identification
CBIHI	CBIHI194-18	IAvH-E-195423	IAvH-E-195423	BOLD:ADO5127	195423	658[0n]	2			Yes				16-Oct-2016	Cyclocephala amazona	species	Adult			Vouchered:Registered Collection	Instituto de Investigacion de Recursos Biologicos Alexander von Humboldt		IAvH-E-195423	IAvH-E-195423	195423	IAvH-E	Instituto de Investigacion de Recursos Biologicos Alexander von Humboldt	IAvH-E-195423	Arthropoda	Insecta	Coleoptera	Scarabaeidae	Dynastinae	Cyclocephalini	Cyclocephala	Cyclocephala amazona		J. C. Neita	jneita@humboldt.org.co	Morphological	high confidence in identification
CBIHI	CBIHI193-18	IAvH-E-195422	IAvH-E-195422	BOLD:ADO5127	195422	658[0n]	2			Yes				16-Oct-2016	Cyclocephala amazona	species	Adult			Vouchered:Registered Collection	Instituto de Investigacion de Recursos Biologicos Alexander von Humboldt		IAvH-E-195422	IAvH-E-195422	195422	IAvH-E	Instituto de Investigacion de Recursos Biologicos Alexander von Humboldt	IAvH-E-195422	Arthropoda	Insecta	Coleoptera	Scarabaeidae	Dynastinae	Cyclocephalini	Cyclocephala	Cyclocephala amazona		J. C. Neita	jneita@humboldt.org.co	Morphological	high confidence in identification
CBIHI	CBIHI192-18	IAvH-E-195421	IAvH-E-195421	BOLD:ADO5127	195421	658[0n]	2			Yes				16-Oct-2016	Cyclocephala amazona	species	Adult			Vouchered:Registered Collection	Instituto de Investigacion de Recursos Biologicos Alexander von Humboldt		IAvH-E-195421	IAvH-E-195421	195421	IAvH-E	Instituto de Investigacion de Recursos Biologicos Alexander von Humboldt	IAvH-E-195421	Arthropoda	Insecta	Coleoptera	Scarabaeidae	Dynastinae	Cyclocephalini	Cyclocephala	Cyclocephala amazona		J. C. Neita	jneita@humboldt.org.co	Morphological	high confidence in identification
CBIHI	CBIHI191-18	IAvH-E-195419	IAvH-E-195419	BOLD:ABV1589	195419	658[0n]	2			No				16-Oct-2016	Dyscinetus	genus	Adult			Vouchered:Registered Collection	Instituto de Investigacion de Recursos Biologicos Alexander von Humboldt		IAvH-E-195419	IAvH-E-195419	195419	IAvH-E	Instituto de Investigacion de Recursos Biologicos Alexander von Humboldt	IAvH-E-195419	Arthropoda	Insecta	Coleoptera	Scarabaeidae	Dynastinae	Cyclocephalini	Dyscinetus			J. C. Neita	jneita@humboldt.org.co	Morphological	high confidence in identification
CBIHI	CBIHI190-18	IAvH-E-195418	IAvH-E-195418	BOLD:ADN1205	195418	658[0n]	2			Yes				16-Oct-2016	Anomala	genus	Adult			Vouchered:Registered Collection	Instituto de Investigacion de Recursos Biologicos Alexander von Humboldt		IAvH-E-195418	IAvH-E-195418	195418	IAvH-E	Instituto de Investigacion de Recursos Biologicos Alexander von Humboldt	IAvH-E-195418	Arthropoda	Insecta	Coleoptera	Scarabaeidae	Rutelinae	Anomalini	Anomala			J. C. Neita	jneita@humboldt.org.co	Morphological	high confidence in identification
CBIHI	CBIHI189-18	IAvH-E-195417	IAvH-E-195417	BOLD:ADN3736	195417	658[0n]	2			Yes				16-Oct-2016	Aegopsis curvicornis	species	Adult			Vouchered:Registered Collection	Instituto de Investigacion de Recursos Biologicos Alexander von Humboldt		IAvH-E-195417	IAvH-E-195417	195417	IAvH-E	Instituto de Investigacion de Recursos Biologicos Alexander von Humboldt	IAvH-E-195417	Arthropoda	Insecta	Coleoptera	Scarabaeidae	Dynastinae	Agaocephalini	Aegopsis	Aegopsis curvicornis		J. C. Neita	jneita@humboldt.org.co	Morphological	high confidence in identification
CBIHI	CBIHI188-18	IAvH-E-195416	IAvH-E-195416	BOLD:ADO0080	195416	658[0n]	2			Yes				16-Oct-2016	Bothynus herviborus	species	Adult			Vouchered:Registered Collection	Instituto de Investigacion de Recursos Biologicos Alexander von Humboldt		IAvH-E-195416	IAvH-E-195416	195416	IAvH-E	Instituto de Investigacion de Recursos Biologicos Alexander von Humboldt	IAvH-E-195416	Arthropoda	Insecta	Coleoptera	Scarabaeidae	Dynastinae	Pentodontini	Bothynus	Bothynus herviborus		J. C. Neita	jneita@humboldt.org.co	Morphological	high confidence in identification
CBIHI	CBIHI187-18	IAvH-E-195415	IAvH-E-195415	BOLD:ADN3609	195415	658[0n]	2			Yes				16-Oct-2016	Oxyligyrus zoilus	species	Adult			Vouchered:Registered Collection	Instituto de Investigacion de Recursos Biologicos Alexander von Humboldt		IAvH-E-195415	IAvH-E-195415	195415	IAvH-E	Instituto de Investigacion de Recursos Biologicos Alexander von Humboldt	IAvH-E-195415	Arthropoda	Insecta	Coleoptera	Scarabaeidae	Dynastinae	Pentodontini	Oxyligyrus	Oxyligyrus zoilus		J. C. Neita	jneita@humboldt.org.co	Morphological	high confidence in identification
CBIHI	CBIHI186-18	IAvH-E-195414	IAvH-E-195414	BOLD:ADO6422	195414	658[0n]	2			Yes				16-Oct-2016	Euetheola humilis	species	Adult			Vouchered:Registered Collection	Instituto de Investigacion de Recursos Biologicos Alexander von Humboldt		IAvH-E-195414	IAvH-E-195414	195414	IAvH-E	Instituto de Investigacion de Recursos Biologicos Alexander von Humboldt	IAvH-E-195414	Arthropoda	Insecta	Coleoptera	Scarabaeidae	Dynastinae	Pentodontini	Euetheola	Euetheola humilis		J. C. Neita	jneita@humboldt.org.co	Morphological	high confidence in identification
CBIHI	CBIHI185-18	IAvH-E-195412	IAvH-E-195412	BOLD:ADN3956	195412	658[0n]	2			Yes				23-Feb-2017	Gymnetis pantherina	species	Adult			Vouchered:Registered Collection	Instituto de Investigacion de Recursos Biologicos Alexander von Humboldt		IAvH-E-195412	IAvH-E-195412	195412	IAvH-E	Instituto de Investigacion de Recursos Biologicos Alexander von Humboldt	IAvH-E-195412	Arthropoda	Insecta	Coleoptera	Scarabaeidae	Cetoniinae	Gymnetini	Gymnetis	Gymnetis pantherina		J. C. Neita	jneita@humboldt.org.co	Morphological	high confidence in identification
CBIHI	CBIHI184-18	IAvH-E-195410	IAvH-E-195410	BOLD:ADN9742	195410	658[0n]	2			Yes				23-Feb-2017	Gymnetis coturnis	species	Adult			Vouchered:Registered Collection	Instituto de Investigacion de Recursos Biologicos Alexander von Humboldt		IAvH-E-195410	IAvH-E-195410	195410	IAvH-E	Instituto de Investigacion de Recursos Biologicos Alexander von Humboldt	IAvH-E-195410	Arthropoda	Insecta	Coleoptera	Scarabaeidae	Cetoniinae	Gymnetini	Gymnetis	Gymnetis coturnis		J. C. Neita	jneita@humboldt.org.co	Morphological	high confidence in identification
CBIHI	CBIHI183-18	IAvH-E-195409	IAvH-E-195409	BOLD:ADN0596	195409	658[0n]	2			Yes				23-Feb-2017	Ancognatha lutea	species	Adult			Vouchered:Registered Collection	Instituto de Investigacion de Recursos Biologicos Alexander von Humboldt		IAvH-E-195409	IAvH-E-195409	195409	IAvH-E	Instituto de Investigacion de Recursos Biologicos Alexander von Humboldt	IAvH-E-195409	Arthropoda	Insecta	Coleoptera	Scarabaeidae	Dynastinae	Cyclocephalini	Ancognatha	Ancognatha lutea		J. C. Neita	jneita@humboldt.org.co	Morphological	high confidence in identification
CBIHI	CBIHI182-18	IAvH-E-195408	IAvH-E-195408	BOLD:ADN9765	195408	658[0n]	2			Yes				23-Feb-2017	Passalidae	family	Adult			Vouchered:Registered Collection	Instituto de Investigacion de Recursos Biologicos Alexander von Humboldt		IAvH-E-195408	IAvH-E-195408	195408	IAvH-E	Instituto de Investigacion de Recursos Biologicos Alexander von Humboldt	IAvH-E-195408	Arthropoda	Insecta	Coleoptera	Passalidae						J. C. Neita	jneita@humboldt.org.co	Morphological	high confidence in identification
CBIHI	CBIHI181-18	IAvH-E-195406	IAvH-E-195406	BOLD:ADO4905	195406	658[0n]	2			Yes				15-Dec-2016	Astaena	genus	Adult			Vouchered:Registered Collection	Instituto de Investigacion de Recursos Biologicos Alexander von Humboldt		IAvH-E-195406	IAvH-E-195406	195406	IAvH-E	Instituto de Investigacion de Recursos Biologicos Alexander von Humboldt	IAvH-E-195406	Arthropoda	Insecta	Coleoptera	Scarabaeidae	Melolonthinae	Sericini	Astaena			J. C. Neita	jneita@humboldt.org.co	Morphological	high confidence in identification
CBIHI	CBIHI180-18	IAvH-E-195405	IAvH-E-195405	BOLD:ADO4229	195405	658[0n]	2			No				15-Dec-2016	Ancognatha ustulata	species	Adult			Vouchered:Registered Collection	Instituto de Investigacion de Recursos Biologicos Alexander von Humboldt		IAvH-E-195405	IAvH-E-195405	195405	IAvH-E	Instituto de Investigacion de Recursos Biologicos Alexander von Humboldt	IAvH-E-195405	Arthropoda	Insecta	Coleoptera	Scarabaeidae	Dynastinae	Cyclocephalini	Ancognatha	Ancognatha ustulata		J. C. Neita	jneita@humboldt.org.co	Morphological	high confidence in identification
CBIHI	CBIHI179-18	IAvH-E-195404	IAvH-E-195404	BOLD:ADN9602	195404	631[0n]	2			Yes				15-Dec-2016	Isonychus	genus	Adult			Vouchered:Registered Collection	Instituto de Investigacion de Recursos Biologicos Alexander von Humboldt		IAvH-E-195404	IAvH-E-195404	195404	IAvH-E	Instituto de Investigacion de Recursos Biologicos Alexander von Humboldt	IAvH-E-195404	Arthropoda	Insecta	Coleoptera	Scarabaeidae	Melolonthinae	Macrodactylini	Isonychus			J. C. Neita	jneita@humboldt.org.co	Morphological	high confidence in identification
CBIHI	CBIHI178-18	IAvH-E-195403	IAvH-E-195403	BOLD:ADN0597	195403	658[0n]	2			Yes				15-Dec-2016	Ancognatha scarabaeoides	species	Adult			Vouchered:Registered Collection	Instituto de Investigacion de Recursos Biologicos Alexander von Humboldt		IAvH-E-195403	IAvH-E-195403	195403	IAvH-E	Instituto de Investigacion de Recursos Biologicos Alexander von Humboldt	IAvH-E-195403	Arthropoda	Insecta	Coleoptera	Scarabaeidae	Dynastinae	Cyclocephalini	Ancognatha	Ancognatha scarabaeoides		J. C. Neita	jneita@humboldt.org.co	Morphological	high confidence in identification
CBIHI	CBIHI177-18	IAvH-E-195402	IAvH-E-195402	BOLD:ADN8635	195402	658[0n]	2			Yes				15-Dec-2016	Platycoelia	genus	Adult			Vouchered:Registered Collection	Instituto de Investigacion de Recursos Biologicos Alexander von Humboldt		IAvH-E-195402	IAvH-E-195402	195402	IAvH-E	Instituto de Investigacion de Recursos Biologicos Alexander von Humboldt	IAvH-E-195402	Arthropoda	Insecta	Coleoptera	Scarabaeidae	Rutelinae	Anoplognathini	Platycoelia			J. C. Neita	jneita@humboldt.org.co	Morphological	high confidence in identification
CBIHI	CBIHI176-18	IAvH-E-195401	IAvH-E-195401	BOLD:ADO6461	195401	658[0n]	2			Yes				27-Feb-2017	Anomala	genus	Adult			Vouchered:Registered Collection	Instituto de Investigacion de Recursos Biologicos Alexander von Humboldt		IAvH-E-195401	IAvH-E-195401	195401	IAvH-E	Instituto de Investigacion de Recursos Biologicos Alexander von Humboldt	IAvH-E-195401	Arthropoda	Insecta	Coleoptera	Scarabaeidae	Rutelinae	Anomalini	Anomala			J. C. Neita	jneita@humboldt.org.co	Morphological	high confidence in identification
CBIHI	CBIHI175-18	IAvH-E-195400	IAvH-E-195400	BOLD:ADN3857	195400	658[0n]	2			Yes				02-Mar-2017	Anomala inconstans	species	Adult			Vouchered:Registered Collection	Instituto de Investigacion de Recursos Biologicos Alexander von Humboldt		IAvH-E-195400	IAvH-E-195400	195400	IAvH-E	Instituto de Investigacion de Recursos Biologicos Alexander von Humboldt	IAvH-E-195400	Arthropoda	Insecta	Coleoptera	Scarabaeidae	Rutelinae	Anomalini	Anomala	Anomala inconstans		J. C. Neita	jneita@humboldt.org.co	Morphological	high confidence in identification
CBIHI	CBIHI174-18	IAvH-E-195399	IAvH-E-195399	BOLD:ADO5127	195399	658[0n]	2			No				01-Mar-2017	Leucothyreus	genus	Adult			Vouchered:Registered Collection	Instituto de Investigacion de Recursos Biologicos Alexander von Humboldt		IAvH-E-195399	IAvH-E-195399	195399	IAvH-E	Instituto de Investigacion de Recursos Biologicos Alexander von Humboldt	IAvH-E-195399	Arthropoda	Insecta	Coleoptera	Scarabaeidae	Rutelinae	Geniatini	Leucothyreus			J. C. Neita	jneita@humboldt.org.co	Morphological	high confidence in identification
CBIHI	CBIHI173-18	IAvH-E-195396	IAvH-E-195396	BOLD:ADO3803	195396	658[0n]	2			Yes				18-Feb-2017	Phyllophaga	genus	Adult			Vouchered:Registered Collection	Instituto de Investigacion de Recursos Biologicos Alexander von Humboldt		IAvH-E-195396	IAvH-E-195396	195396	IAvH-E	Instituto de Investigacion de Recursos Biologicos Alexander von Humboldt	IAvH-E-195396	Arthropoda	Insecta	Coleoptera	Scarabaeidae	Melolonthinae	Rhizotrogini	Phyllophaga			J. C. Neita	jneita@humboldt.org.co	Morphological	high confidence in identification
CBIHI	CBIHI172-18	IAvH-E-195398	IAvH-E-195398	BOLD:AAP8413	195398	584[0n]	1			No				28-Nov-2016	Aspidolea singularis	species	Adult			Vouchered:Registered Collection	Instituto de Investigacion de Recursos Biologicos Alexander von Humboldt		IAvH-E-195398	IAvH-E-195398	195398	IAvH-E	Instituto de Investigacion de Recursos Biologicos Alexander von Humboldt	IAvH-E-195398	Arthropoda	Insecta	Coleoptera	Scarabaeidae	Dynastinae	Cyclocephalini	Aspidolea	Aspidolea singularis		J. C. Neita	jneita@humboldt.org.co	Morphological	high confidence in identification
CBIHI	CBIHI171-18	IAvH-E-195395	IAvH-E-195395	BOLD:ADO1815	195395	658[0n]	2			Yes				28-Nov-2016	Aspidolea fuliginea	species	Adult			Vouchered:Registered Collection	Instituto de Investigacion de Recursos Biologicos Alexander von Humboldt		IAvH-E-195395	IAvH-E-195395	195395	IAvH-E	Instituto de Investigacion de Recursos Biologicos Alexander von Humboldt	IAvH-E-195395	Arthropoda	Insecta	Coleoptera	Scarabaeidae	Dynastinae	Cyclocephalini	Aspidolea	Aspidolea fuliginea		J. C. Neita	jneita@humboldt.org.co	Morphological	high confidence in identification
CBIHI	CBIHI170-18	IAvH-E-195394	IAvH-E-195394	BOLD:ADN1204	195394	658[0n]	2			Yes				28-Nov-2016	Anomala	genus	Adult			Vouchered:Registered Collection	Instituto de Investigacion de Recursos Biologicos Alexander von Humboldt		IAvH-E-195394	IAvH-E-195394	195394	IAvH-E	Instituto de Investigacion de Recursos Biologicos Alexander von Humboldt	IAvH-E-195394	Arthropoda	Insecta	Coleoptera	Scarabaeidae	Rutelinae	Anomalini	Anomala			J. C. Neita	jneita@humboldt.org.co	Morphological	high confidence in identification
CBIHI	CBIHI169-18	IAvH-E-195393	IAvH-E-195393	BOLD:ADO4242	195393	658[0n]	2			Yes				28-Nov-2016	Cyclocephala carbonaria	species	Adult			Vouchered:Registered Collection	Instituto de Investigacion de Recursos Biologicos Alexander von Humboldt		IAvH-E-195393	IAvH-E-195393	195393	IAvH-E	Instituto de Investigacion de Recursos Biologicos Alexander von Humboldt	IAvH-E-195393	Arthropoda	Insecta	Coleoptera	Scarabaeidae	Dynastinae	Cyclocephalini	Cyclocephala	Cyclocephala carbonaria		J. C. Neita	jneita@humboldt.org.co	Morphological	high confidence in identification
CBIHI	CBIHI168-18	IAvH-E-195392	IAvH-E-195392	BOLD:ADN2834	195392	658[0n]	2			Yes				28-Nov-2016	Phileurus voirinae	species	Adult			Vouchered:Registered Collection	Instituto de Investigacion de Recursos Biologicos Alexander von Humboldt		IAvH-E-195392	IAvH-E-195392	195392	IAvH-E	Instituto de Investigacion de Recursos Biologicos Alexander von Humboldt	IAvH-E-195392	Arthropoda	Insecta	Coleoptera	Scarabaeidae	Dynastinae	Phileurini	Phileurus	Phileurus voirinae		J. C. Neita	jneita@humboldt.org.co	Morphological	high confidence in identification
CBIHI	CBIHI167-18	IAvH-E-195391	IAvH-E-195391	BOLD:ADN8710	195391	658[0n]	2			Yes				28-Nov-2016	Cyclocephala porioni	species	Adult			Vouchered:Registered Collection	Instituto de Investigacion de Recursos Biologicos Alexander von Humboldt		IAvH-E-195391	IAvH-E-195391	195391	IAvH-E	Instituto de Investigacion de Recursos Biologicos Alexander von Humboldt	IAvH-E-195391	Arthropoda	Insecta	Coleoptera	Scarabaeidae	Dynastinae	Cyclocephalini	Cyclocephala	Cyclocephala porioni		J. C. Neita	jneita@humboldt.org.co	Morphological	high confidence in identification
CBIHI	CBIHI166-18	IAvH-E-195389	IAvH-E-195389	BOLD:AAV9348	195389	658[0n]	2			Yes				28-Nov-2016	Coelosis biloba	species	Adult			Vouchered:Registered Collection	Instituto de Investigacion de Recursos Biologicos Alexander von Humboldt		IAvH-E-195389	IAvH-E-195389	195389	IAvH-E	Instituto de Investigacion de Recursos Biologicos Alexander von Humboldt	IAvH-E-195389	Arthropoda	Insecta	Coleoptera	Scarabaeidae	Dynastinae	Oryctini	Coelosis	Coelosis biloba		J. C. Neita	jneita@humboldt.org.co	Morphological	high confidence in identification
CBIHI	CBIHI165-18	IAvH-E-195385	IAvH-E-195385	BOLD:ADN6589	195385	658[1n]	2			Yes				18-Aug-2016	Ancognatha vulgaris	species	Adult			Vouchered:Registered Collection	Instituto de Investigacion de Recursos Biologicos Alexander von Humboldt		IAvH-E-195385	IAvH-E-195385	195385	IAvH-E	Instituto de Investigacion de Recursos Biologicos Alexander von Humboldt	IAvH-E-195385	Arthropoda	Insecta	Coleoptera	Scarabaeidae	Dynastinae	Cyclocephalini	Ancognatha	Ancognatha vulgaris		J. C. Neita	jneita@humboldt.org.co	Morphological	high confidence in identification
CBIHI	CBIHI164-18	IAvH-E-195383	IAvH-E-195383	BOLD:ADO4132	195383	658[0n]	2			Yes				15-Aug-2016	Heterogomphus bicornis	species	Adult			Vouchered:Registered Collection	Instituto de Investigacion de Recursos Biologicos Alexander von Humboldt		IAvH-E-195383	IAvH-E-195383	195383	IAvH-E	Instituto de Investigacion de Recursos Biologicos Alexander von Humboldt	IAvH-E-195383	Arthropoda	Insecta	Coleoptera	Scarabaeidae	Dynastinae	Oryctini	Heterogomphus	Heterogomphus bicornis		J. C. Neita	jneita@humboldt.org.co	Morphological	high confidence in identification
CBIHI	CBIHI163-18	IAvH-E-195382	IAvH-E-195382	BOLD:ADN8927	195382	658[0n]	2			Yes				15-Aug-2016	Megaceras	genus	Adult			Vouchered:Registered Collection	Instituto de Investigacion de Recursos Biologicos Alexander von Humboldt		IAvH-E-195382	IAvH-E-195382	195382	IAvH-E	Instituto de Investigacion de Recursos Biologicos Alexander von Humboldt	IAvH-E-195382	Arthropoda	Insecta	Coleoptera	Scarabaeidae	Dynastinae	Oryctini	Megaceras			J. C. Neita	jneita@humboldt.org.co	Morphological	high confidence in identification
CBIHI	CBIHI162-18	IAvH-E-191451	IAvH-E-191451	BOLD:ADM9496	191451	658[4n]	2			Yes				14-Jan-2016	Onthophagus curvicornis	species	Adult			Vouchered:Registered Collection	Instituto de Investigacion de Recursos Biologicos Alexander von Humboldt		IAvH-E-191451	IAvH-E-191451	191451	IAvH-E	Instituto de Investigacion de Recursos Biologicos Alexander von Humboldt	IAvH-E-191451	Arthropoda	Insecta	Coleoptera	Scarabaeidae	Scarabaeinae	Onthophagini	Onthophagus	Onthophagus curvicornis		X. Villalba	xiomaravillalba@gmail.com	Morphological	high confidence in identification
CBIHI	CBIHI161-18	IAvH-E-191438	IAvH-E-191438	BOLD:ADM9497	191438	658[0n]	2			Yes				14-Jan-2016	Onthophagus curvicornis	species	Adult			Vouchered:Registered Collection	Instituto de Investigacion de Recursos Biologicos Alexander von Humboldt		IAvH-E-191438	IAvH-E-191438	191438	IAvH-E	Instituto de Investigacion de Recursos Biologicos Alexander von Humboldt	IAvH-E-191438	Arthropoda	Insecta	Coleoptera	Scarabaeidae	Scarabaeinae	Onthophagini	Onthophagus	Onthophagus curvicornis		X. Villalba	xiomaravillalba@gmail.com	Morphological	high confidence in identification
CBIHI	CBIHI160-18	IAvH-E-191416	IAvH-E-191416	BOLD:ADM9496	191416	577[3n]	2			Yes				14-Jan-2016	Onthophagus curvicornis	species	Adult			Vouchered:Registered Collection	Instituto de Investigacion de Recursos Biologicos Alexander von Humboldt		IAvH-E-191416	IAvH-E-191416	191416	IAvH-E	Instituto de Investigacion de Recursos Biologicos Alexander von Humboldt	IAvH-E-191416	Arthropoda	Insecta	Coleoptera	Scarabaeidae	Scarabaeinae	Onthophagini	Onthophagus	Onthophagus curvicornis		X. Villalba	xiomaravillalba@gmail.com	Morphological	high confidence in identification
CBIHI	CBIHI159-18	IAvH-E-182134	IAvH-E-182134	BOLD:ACW3574	182134	658[0n]	2			Yes				14-Jan-2016	Dichotomius	genus	Adult		Dichotomius sp. 04H	Vouchered:Registered Collection	Instituto de Investigacion de Recursos Biologicos Alexander von Humboldt		IAvH-E-182134	IAvH-E-182134	182134	IAvH-E	Instituto de Investigacion de Recursos Biologicos Alexander von Humboldt	IAvH-E-182134	Arthropoda	Insecta	Coleoptera	Scarabaeidae	Scarabaeinae	Dichotomiini	Dichotomius			D. Martinez	demartinezr@gmail.com	Morphological	high confidence in identification
CBIHI	CBIHI158-18	IAvH-E-170618	IAvH-E-170618	BOLD:ADL4990	170618	618[1n]	2			Yes				14-Jan-2016	Canthidium	genus	Adult		Canthidium sp. 24H	Vouchered:Registered Collection	Instituto de Investigacion de Recursos Biologicos Alexander von Humboldt		IAvH-E-170618	IAvH-E-170618	170618	IAvH-E	Instituto de Investigacion de Recursos Biologicos Alexander von Humboldt	IAvH-E-170618	Arthropoda	Insecta	Coleoptera	Scarabaeidae	Scarabaeinae	Scarabaeinae_incertae_sedis	Canthidium			D. Martinez	demartinezr@gmail.com	Morphological	high confidence in identification
CBIHI	CBIHI157-18	IAvH-E-170577	IAvH-E-170577	BOLD:ADO2303	170577	658[0n]	2			Yes				14-Jan-2016	Canthon triangularis	species	Adult			Vouchered:Registered Collection	Instituto de Investigacion de Recursos Biologicos Alexander von Humboldt		IAvH-E-170577	IAvH-E-170577	170577	IAvH-E	Instituto de Investigacion de Recursos Biologicos Alexander von Humboldt	IAvH-E-170577	Arthropoda	Insecta	Coleoptera	Scarabaeidae	Scarabaeinae	Deltochilini	Canthon	Canthon triangularis		D. Martinez	demartinezr@gmail.com	Morphological	high confidence in identification
CBIHI	CBIHI156-18	IAvH-E-170575	IAvH-E-170575	BOLD:ADO2303	170575	658[0n]	2			Yes				14-Jan-2016	Canthon triangularis	species	Adult			Vouchered:Registered Collection	Instituto de Investigacion de Recursos Biologicos Alexander von Humboldt		IAvH-E-170575	IAvH-E-170575	170575	IAvH-E	Instituto de Investigacion de Recursos Biologicos Alexander von Humboldt	IAvH-E-170575	Arthropoda	Insecta	Coleoptera	Scarabaeidae	Scarabaeinae	Deltochilini	Canthon	Canthon triangularis		D. Martinez	demartinezr@gmail.com	Morphological	high confidence in identification
CBIHI	CBIHI155-18	IAvH-E-170574	IAvH-E-170574	BOLD:ACW3454	170574	658[0n]	2			Yes				14-Jan-2016	Scybalocanthon	genus	Adult		Scybalocanthon sp. 01H	Vouchered:Registered Collection	Instituto de Investigacion de Recursos Biologicos Alexander von Humboldt		IAvH-E-170574	IAvH-E-170574	170574	IAvH-E	Instituto de Investigacion de Recursos Biologicos Alexander von Humboldt	IAvH-E-170574	Arthropoda	Insecta	Coleoptera	Scarabaeidae	Scarabaeinae	Deltochilini	Scybalocanthon			D. Martinez	demartinezr@gmail.com	Morphological	high confidence in identification
CBIHI	CBIHI154-18	IAvH-E-169436	IAvH-E-169436	BOLD:ADN3451	169436	658[0n]	2			Yes				14-Jan-2016	Phanaeus haroldi	species	Adult			Vouchered:Registered Collection	Instituto de Investigacion de Recursos Biologicos Alexander von Humboldt		IAvH-E-169436	IAvH-E-169436	169436	IAvH-E	Instituto de Investigacion de Recursos Biologicos Alexander von Humboldt	IAvH-E-169436	Arthropoda	Insecta	Coleoptera	Scarabaeidae	Scarabaeinae	Phanaeini	Phanaeus	Phanaeus haroldi		D. Martinez	demartinezr@gmail.com	Morphological	high confidence in identification
CBIHI	CBIHI013-17	0581-II_TMA18	TMA18	BOLD:ADC5142	IAvH-CT-21622	658[0n]	2			Yes				06-Dec-2016	Heteragrion mitratum	species	Adult				Instituto de Investigacion de Recursos Biologicos Alexander von Humboldt		0581-II_TMA18	TMA18	IAvH-CT-21622	IAvH	Instituto de Investigacion de Recursos Biologicos Alexander von Humboldt	0581-II_TMA18	Arthropoda	Insecta	Odonata	Heteragrionidae			Heteragrion	Heteragrion mitratum		Cornelio Bota	corneliobota@gmail.com		Subespecie
CBIHI	CBIHI012-17	0563-II_TMA1	TMA1	BOLD:ADJ0665	IAvH-CT-21607	625[0n]	2			Yes				06-Dec-2016	Cora marina	species	Adult				Instituto de Investigacion de Recursos Biologicos Alexander von Humboldt		0563-II_TMA1	TMA1	IAvH-CT-21607	IAvH	Instituto de Investigacion de Recursos Biologicos Alexander von Humboldt	0563-II_TMA1	Arthropoda	Insecta	Odonata	Polythoridae	Polythorinae		Cora	Cora marina		Cornelio Bota	corneliobota@gmail.com		Especie
CBIHI	CBIHI151-18	IAvH-E-170633	IAvH-E-170633	BOLD:ADL3091	170633	658[0n]	2			Yes				14-Jan-2016	Canthon juvencus	species	Adult			Vouchered:Registered Collection	Instituto de Investigacion de Recursos Biologicos Alexander von Humboldt		IAvH-E-170633	IAvH-E-170633	170633	IAvH-E	Instituto de Investigacion de Recursos Biologicos Alexander von Humboldt	IAvH-E-170633	Arthropoda	Insecta	Coleoptera	Scarabaeidae	Scarabaeinae	Deltochilini	Canthon	Canthon juvencus		D. Martinez	demartinezr@gmail.com	Morphological	high confidence in identification
CBIHI	CBIHI150-18	IAvH-E-170569	IAvH-E-170569	BOLD:AAX0252	170569	658[0n]	2			Yes				14-Jan-2016	Onthophagus	genus	Adult		Onthophagus sp. 07H	Vouchered:Registered Collection	Instituto de Investigacion de Recursos Biologicos Alexander von Humboldt		IAvH-E-170569	IAvH-E-170569	170569	IAvH-E	Instituto de Investigacion de Recursos Biologicos Alexander von Humboldt	IAvH-E-170569	Arthropoda	Insecta	Coleoptera	Scarabaeidae	Scarabaeinae	Onthophagini	Onthophagus			D. Martinez	demartinezr@gmail.com	Morphological	high confidence in identification
CBIHI	CBIHI009-17	0573-II_TMA10	TMA10	BOLD:ADI8784	IAvH-CT-21615	658[0n]	2			Yes				06-Dec-2016	Hetaerina occisa	species	Adult				Instituto de Investigacion de Recursos Biologicos Alexander von Humboldt		0573-II_TMA10	TMA10	IAvH-CT-21615	IAvH	Instituto de Investigacion de Recursos Biologicos Alexander von Humboldt	0573-II_TMA10	Arthropoda	Insecta	Odonata	Calopterygidae	Hetaerininae		Hetaerina	Hetaerina occisa		Cornelio Bota	corneliobota@gmail.com		Especie
CBIHI	CBIHI148-18	IAvH-E-170562	IAvH-E-170562	BOLD:AAX0252	170562	658[0n]	2			Yes				14-Jan-2016	Onthophagus	genus	Adult		Onthophagus sp. 07H	Vouchered:Registered Collection	Instituto de Investigacion de Recursos Biologicos Alexander von Humboldt		IAvH-E-170562	IAvH-E-170562	170562	IAvH-E	Instituto de Investigacion de Recursos Biologicos Alexander von Humboldt	IAvH-E-170562	Arthropoda	Insecta	Coleoptera	Scarabaeidae	Scarabaeinae	Onthophagini	Onthophagus			D. Martinez	demartinezr@gmail.com	Morphological	high confidence in identification
CBIHI	CBIHI007-17	0575-II_TMA12	TMA12	BOLD:AAY7429	IAvH-CT-21617	658[0n]	2			Yes				06-Dec-2016	Perithemis mooma	species	Adult				Instituto de Investigacion de Recursos Biologicos Alexander von Humboldt		0575-II_TMA12	TMA12	IAvH-CT-21617	IAvH	Instituto de Investigacion de Recursos Biologicos Alexander von Humboldt	0575-II_TMA12	Arthropoda	Insecta	Odonata	Libellulidae	Palpopleurinae		Perithemis	Perithemis mooma		Cornelio Bota	corneliobota@gmail.com		Especie
CBIHI	CBIHI146-18	IAvH-E-169388	IAvH-E-169388	BOLD:ACW4232	169388	658[0n]	2			Yes				14-Jan-2016	Eurysternus caribaeus	species	Adult			Vouchered:Registered Collection	Instituto de Investigacion de Recursos Biologicos Alexander von Humboldt		IAvH-E-169388	IAvH-E-169388	169388	IAvH-E	Instituto de Investigacion de Recursos Biologicos Alexander von Humboldt	IAvH-E-169388	Arthropoda	Insecta	Coleoptera	Scarabaeidae	Scarabaeinae	Oniticellini	Eurysternus	Eurysternus caribaeus		D. Martinez	demartinezr@gmail.com	Morphological	high confidence in identification
CBIHI	CBIHI005-17	0577-II_TMA14	TMA14	BOLD:ADJ0225		599[0n]	2			No				06-Dec-2016	Argia indicatrix	species	Adult				Instituto de Investigacion de Recursos Biologicos Alexander von Humboldt		0577-II_TMA14	TMA14		IAvH	Instituto de Investigacion de Recursos Biologicos Alexander von Humboldt	0577-II_TMA14	Arthropoda	Insecta	Odonata	Coenagrionidae	Argiinae		Argia	Argia indicatrix		Cornelio Bota	corneliobota@gmail.com		Especie
CBIHI	CBIHI144-18	IAvH-E-169383	IAvH-E-169383	BOLD:AAC9021	169383	658[0n]	2			Yes				14-Jan-2016	Digitonthophagus gazella	species	Adult			Vouchered:Registered Collection	Instituto de Investigacion de Recursos Biologicos Alexander von Humboldt		IAvH-E-169383	IAvH-E-169383	169383	IAvH-E	Instituto de Investigacion de Recursos Biologicos Alexander von Humboldt	IAvH-E-169383	Arthropoda	Insecta	Coleoptera	Scarabaeidae	Scarabaeinae	Onthophagini	Digitonthophagus	Digitonthophagus gazella		D. Martinez	demartinezr@gmail.com	Morphological	high confidence in identification
CBIHI	CBIHI143-18	IAvH-E-169223	IAvH-E-169223	BOLD:ACW4694	169223	658[0n]	2			Yes				14-Jan-2016	Ateuchus	genus	Adult		Ateuchus sp. 05H	Vouchered:Registered Collection	Instituto de Investigacion de Recursos Biologicos Alexander von Humboldt		IAvH-E-169223	IAvH-E-169223	169223	IAvH-E	Instituto de Investigacion de Recursos Biologicos Alexander von Humboldt	IAvH-E-169223	Arthropoda	Insecta	Coleoptera	Scarabaeidae	Scarabaeinae	Ateuchini	Ateuchus			D. Martinez	demartinezr@gmail.com	Morphological	high confidence in identification
CBIHI	CBIHI002-17	0570-II_TMA7	TMA7	BOLD:ADI7383		658[0n]	2			Yes				06-Dec-2016	Telebasis salva	species	Adult				Instituto de Investigacion de Recursos Biologicos Alexander von Humboldt		0570-II_TMA7	TMA7		IAvH	Instituto de Investigacion de Recursos Biologicos Alexander von Humboldt	0570-II_TMA7	Arthropoda	Insecta	Odonata	Coenagrionidae	Pseudagrioninae		Telebasis	Telebasis salva		Cornelio Bota	corneliobota@gmail.com		Especie
CBIHI	CBIHI001-17	0569-II_TMA6	TMA6	BOLD:ADI7383	IAvH-CT-21612	658[0n]	2			Yes				06-Dec-2016	Telebasis salva	species	Adult				Instituto de Investigacion de Recursos Biologicos Alexander von Humboldt		0569-II_TMA6	TMA6	IAvH-CT-21612	IAvH	Instituto de Investigacion de Recursos Biologicos Alexander von Humboldt	0569-II_TMA6	Arthropoda	Insecta	Odonata	Coenagrionidae	Pseudagrioninae		Telebasis	Telebasis salva		Cornelio Bota	corneliobota@gmail.com		Especie
CBIHI	CBIHI134-18	0611-II_AMT1-72-3	AMT1-72-3	BOLD:ADK7118	IAvH-CT-21514	617[0n]	1			No				12-Jun-2016	Canthidium	genus	Adult		Canthidium sp. 32H	Vouchered:Registered Collection	Instituto de Investigacion de Recursos Biologicos Alexander von Humboldt		0611-II_AMT1-72-3	AMT1-72-3	IAvH-CT-21514	IAvH	Instituto de Investigacion de Recursos Biologicos Alexander von Humboldt	0611-II_AMT1-72-3	Arthropoda	Insecta	Coleoptera	Scarabaeidae	Scarabaeinae	Scarabaeinae_incertae_sedis	Canthidium					Morphological
CBIHM	CBIHM129-17	IAvH-E-180288	IAvH-E-180288	BOLD:ADK6020	180288	658[0n]	2		1	Yes				13-Aug-2016	Braconidae	family				Vouchered:Registered Collection	Instituto de Investigacion de Recursos Biologicos Alexander von Humboldt		IAvH-E-180288	IAvH-E-180288	180288	IAvH-E	Instituto de Investigacion de Recursos Biologicos Alexander von Humboldt	IAvH-E-180288	Arthropoda	Insecta	Hymenoptera	Braconidae						Catalina Reina	catalina7096@gmail.com	morphological	high confidence in identification
CBIHM	CBIHM128-17	IAvH-E-180287	IAvH-E-180287	BOLD:ADH5734	180287	626[0n]	2		1	Yes				13-Aug-2016	Microplitis	genus				Vouchered:Registered Collection	Instituto de Investigacion de Recursos Biologicos Alexander von Humboldt		IAvH-E-180287	IAvH-E-180287	180287	IAvH-E	Instituto de Investigacion de Recursos Biologicos Alexander von Humboldt	IAvH-E-180287	Arthropoda	Insecta	Hymenoptera	Braconidae	Microgastrinae		Microplitis			Kate Perez	kperez@uoguelph.ca	BIN Taxonomy Match (Feb 2019)	Identified to family by Catalina Reina (high confidence in identification)
CBIHM	CBIHM127-17	IAvH-E-180286	IAvH-E-180286	BOLD:ADH5994	180286	658[0n]	2		1	Yes				13-Aug-2016	Diolcogaster	genus				Vouchered:Registered Collection	Instituto de Investigacion de Recursos Biologicos Alexander von Humboldt		IAvH-E-180286	IAvH-E-180286	180286	IAvH-E	Instituto de Investigacion de Recursos Biologicos Alexander von Humboldt	IAvH-E-180286	Arthropoda	Insecta	Hymenoptera	Braconidae	Microgastrinae		Diolcogaster			Kate Perez	kperez@uoguelph.ca	BIN Taxonomy Match (Feb 2019)	Identified to family by Catalina Reina (high confidence in identification)
CBIHM	CBIHM126-17	IAvH-E-180285	IAvH-E-180285	BOLD:ADH4364	180285	658[0n]	2		1	Yes				13-Aug-2016	Venanus	genus				Vouchered:Registered Collection	Instituto de Investigacion de Recursos Biologicos Alexander von Humboldt		IAvH-E-180285	IAvH-E-180285	180285	IAvH-E	Instituto de Investigacion de Recursos Biologicos Alexander von Humboldt	IAvH-E-180285	Arthropoda	Insecta	Hymenoptera	Braconidae	Microgastrinae		Venanus			Kate Perez	kperez@uoguelph.ca	BIN Taxonomy Match (Feb 2019)	Identified to family by Catalina Reina (high confidence in identification)
CBIHM	CBIHM125-17	IAvH-E-180284	IAvH-E-180284	BOLD:ADH6406	180284	658[0n]	2		1	Yes				13-Aug-2016	Syntretus	genus				Vouchered:Registered Collection	Instituto de Investigacion de Recursos Biologicos Alexander von Humboldt		IAvH-E-180284	IAvH-E-180284	180284	IAvH-E	Instituto de Investigacion de Recursos Biologicos Alexander von Humboldt	IAvH-E-180284	Arthropoda	Insecta	Hymenoptera	Braconidae	Euphorinae		Syntretus			M. J. Sharkey	msharkey@uky.edu	Tree based Identification (Jun 2020)	Identified to family by Catalina Reina (high confidence in identification)
CBIHM	CBIHM124-17	IAvH-E-180282	IAvH-E-180282	BOLD:ADH6123	180282	658[0n]	2		1	Yes				13-Aug-2016	Microgastrinae	subfamily				Vouchered:Registered Collection	Instituto de Investigacion de Recursos Biologicos Alexander von Humboldt		IAvH-E-180282	IAvH-E-180282	180282	IAvH-E	Instituto de Investigacion de Recursos Biologicos Alexander von Humboldt	IAvH-E-180282	Arthropoda	Insecta	Hymenoptera	Braconidae	Microgastrinae					Donald L. J. Quicke	d.quicke@email.com		BOLDcuration_from:Braconidae|high confidence in identification
CBIHM	CBIHM123-17	IAvH-E-180281	IAvH-E-180281	BOLD:ADH4255	180281	658[0n]	2		1	Yes				13-Aug-2016	Bracon	genus				Vouchered:Registered Collection	Instituto de Investigacion de Recursos Biologicos Alexander von Humboldt		IAvH-E-180281	IAvH-E-180281	180281	IAvH-E	Instituto de Investigacion de Recursos Biologicos Alexander von Humboldt	IAvH-E-180281	Arthropoda	Insecta	Hymenoptera	Braconidae	Braconinae		Bracon			Donald L. J. Quicke	d.quicke@email.com		BOLDcuration_from:Braconidae|high confidence in identification
CBIHM	CBIHM122-17	IAvH-E-180280	IAvH-E-180280	BOLD:ADH5141	180280	658[0n]	2		1	Yes				13-Aug-2016	Dinotrema	genus				Vouchered:Registered Collection	Instituto de Investigacion de Recursos Biologicos Alexander von Humboldt		IAvH-E-180280	IAvH-E-180280	180280	IAvH-E	Instituto de Investigacion de Recursos Biologicos Alexander von Humboldt	IAvH-E-180280	Arthropoda	Insecta	Hymenoptera	Braconidae	Alysiinae		Dinotrema			Paul Hebert	phebert@uoguelph.ca	BIN rep tree (Mar 2019)
CBIHM	CBIHM121-17	IAvH-E-180279	IAvH-E-180279	BOLD:ADH4005	180279	658[0n]	2		1	Yes				13-Aug-2016	Euphorinae	subfamily				Vouchered:Registered Collection	Instituto de Investigacion de Recursos Biologicos Alexander von Humboldt		IAvH-E-180279	IAvH-E-180279	180279	IAvH-E	Instituto de Investigacion de Recursos Biologicos Alexander von Humboldt	IAvH-E-180279	Arthropoda	Insecta	Hymenoptera	Braconidae	Euphorinae					Kate Perez	kperez@uoguelph.ca	BIN Rep Tree Identification (Feb 2019)	Identified to family by Catalina Reina (high confidence in identification)
CBIHM	CBIHM120-17	IAvH-E-180277	IAvH-E-180277	BOLD:ADH5994	180277	658[0n]	2		1	No				13-Aug-2016	Diolcogaster	genus				Vouchered:Registered Collection	Instituto de Investigacion de Recursos Biologicos Alexander von Humboldt		IAvH-E-180277	IAvH-E-180277	180277	IAvH-E	Instituto de Investigacion de Recursos Biologicos Alexander von Humboldt	IAvH-E-180277	Arthropoda	Insecta	Hymenoptera	Braconidae	Microgastrinae		Diolcogaster			Donald L. J. Quicke	d.quicke@email.com		BOLDcuration_from:Braconidae|high confidence in identification
CBIHM	CBIHM119-17	IAvH-E-180276	IAvH-E-180276	BOLD:ADH3859	180276	604[0n]	2		1	No				13-Aug-2016	Alysiinae	subfamily				Vouchered:Registered Collection	Instituto de Investigacion de Recursos Biologicos Alexander von Humboldt		IAvH-E-180276	IAvH-E-180276	180276	IAvH-E	Instituto de Investigacion de Recursos Biologicos Alexander von Humboldt	IAvH-E-180276	Arthropoda	Insecta	Hymenoptera	Braconidae	Alysiinae					Kate Perez	kperez@uoguelph.ca	BIN Rep Tree Identification (Feb 2019)	Identified to family by Catalina Reina (high confidence in identification)
CBIHM	CBIHM118-17	IAvH-E-180275	IAvH-E-180275	BOLD:ADH5994	180275	630[0n]	2		1	Yes				13-Aug-2016	Diolcogaster	genus				Vouchered:Registered Collection	Instituto de Investigacion de Recursos Biologicos Alexander von Humboldt		IAvH-E-180275	IAvH-E-180275	180275	IAvH-E	Instituto de Investigacion de Recursos Biologicos Alexander von Humboldt	IAvH-E-180275	Arthropoda	Insecta	Hymenoptera	Braconidae	Microgastrinae		Diolcogaster			Kate Perez	kperez@uoguelph.ca	BIN Taxonomy Match (Feb 2019)	Identified to family by Catalina Reina (high confidence in identification)
CBIHM	CBIHM117-17	IAvH-E-180274	IAvH-E-180274	BOLD:ADH7169	180274	604[0n]	2		1	Yes				13-Aug-2016	Doryctinae	subfamily				Vouchered:Registered Collection	Instituto de Investigacion de Recursos Biologicos Alexander von Humboldt		IAvH-E-180274	IAvH-E-180274	180274	IAvH-E	Instituto de Investigacion de Recursos Biologicos Alexander von Humboldt	IAvH-E-180274	Arthropoda	Insecta	Hymenoptera	Braconidae	Doryctinae					Kate Perez	kperez@uoguelph.ca	BIN Rep Tree Identification (Feb 2019)	Identified to family by Catalina Reina (high confidence in identification)
CBIHM	CBIHM116-17	IAvH-E-180273	IAvH-E-180273	BOLD:ADH6919	180273	624[0n]	2		1	Yes				13-Aug-2016	Apanteles	genus				Vouchered:Registered Collection	Instituto de Investigacion de Recursos Biologicos Alexander von Humboldt		IAvH-E-180273	IAvH-E-180273	180273	IAvH-E	Instituto de Investigacion de Recursos Biologicos Alexander von Humboldt	IAvH-E-180273	Arthropoda	Insecta	Hymenoptera	Braconidae	Microgastrinae		Apanteles			Kate Perez	kperez@uoguelph.ca	BIN Taxonomy Match (Feb 2019)	Identified to family by Catalina Reina (high confidence in identification)
CBIHM	CBIHM115-17	IAvH-E-180272	IAvH-E-180272	BOLD:ADH5621	180272	612[0n]	2		1	No				13-Aug-2016	Microplitis	genus				Vouchered:Registered Collection	Instituto de Investigacion de Recursos Biologicos Alexander von Humboldt		IAvH-E-180272	IAvH-E-180272	180272	IAvH-E	Instituto de Investigacion de Recursos Biologicos Alexander von Humboldt	IAvH-E-180272	Arthropoda	Insecta	Hymenoptera	Braconidae	Microgastrinae		Microplitis			Donald L. J. Quicke	d.quicke@email.com		BOLDcuration_from:Braconidae|high confidence in identification
CBIHM	CBIHM114-17	IAvH-E-180271	IAvH-E-180271	BOLD:ADH5994	180271	658[0n]	2		1	Yes				13-Aug-2016	Diolcogaster	genus				Vouchered:Registered Collection	Instituto de Investigacion de Recursos Biologicos Alexander von Humboldt		IAvH-E-180271	IAvH-E-180271	180271	IAvH-E	Instituto de Investigacion de Recursos Biologicos Alexander von Humboldt	IAvH-E-180271	Arthropoda	Insecta	Hymenoptera	Braconidae	Microgastrinae		Diolcogaster			Kate Perez	kperez@uoguelph.ca	BIN Taxonomy Match (Feb 2019)	Identified to family by Catalina Reina (high confidence in identification)
CBIHM	CBIHM009-17	IAvH-E-179668	IAvH-E-179668	BOLD:ADH6919	179668	658[0n]	2		1	Yes				13-Aug-2016	Apanteles	genus				Vouchered:Registered Collection	Instituto de Investigacion de Recursos Biologicos Alexander von Humboldt		IAvH-E-179668	IAvH-E-179668	179668	IAvH-E	Instituto de Investigacion de Recursos Biologicos Alexander von Humboldt	IAvH-E-179668	Arthropoda	Insecta	Hymenoptera	Braconidae	Microgastrinae		Apanteles			Kate Perez	kperez@uoguelph.ca	BIN Taxonomy Match (Feb 2019)	Identified to family by Catalina Reina (high confidence in identification)
CBIHM	CBIHM008-17	IAvH-E-179667	IAvH-E-179667	BOLD:AEE9302	179667	658[0n]	2		1	Yes				13-Aug-2016	Braconidae	family				Vouchered:Registered Collection	Instituto de Investigacion de Recursos Biologicos Alexander von Humboldt		IAvH-E-179667	IAvH-E-179667	179667	IAvH-E	Instituto de Investigacion de Recursos Biologicos Alexander von Humboldt	IAvH-E-179667	Arthropoda	Insecta	Hymenoptera	Braconidae						Catalina Reina	catalina7096@gmail.com	morphological	high confidence in identification
CBIHM	CBIHM007-17	IAvH-E-179666	IAvH-E-179666	BOLD:ADH4280	179666	658[0n]	2		1	Yes				13-Aug-2016	Microgastrinae	subfamily				Vouchered:Registered Collection	Instituto de Investigacion de Recursos Biologicos Alexander von Humboldt		IAvH-E-179666	IAvH-E-179666	179666	IAvH-E	Instituto de Investigacion de Recursos Biologicos Alexander von Humboldt	IAvH-E-179666	Arthropoda	Insecta	Hymenoptera	Braconidae	Microgastrinae					Donald L. J. Quicke	d.quicke@email.com		BOLDcuration_from:Braconidae|high confidence in identification
CBIHM	CBIHM006-17	IAvH-E-179665	IAvH-E-179665	BOLD:ADH6919	179665	658[0n]	2		1	Yes				13-Aug-2016	Apanteles	genus				Vouchered:Registered Collection	Instituto de Investigacion de Recursos Biologicos Alexander von Humboldt		IAvH-E-179665	IAvH-E-179665	179665	IAvH-E	Instituto de Investigacion de Recursos Biologicos Alexander von Humboldt	IAvH-E-179665	Arthropoda	Insecta	Hymenoptera	Braconidae	Microgastrinae		Apanteles			Kate Perez	kperez@uoguelph.ca	BIN Taxonomy Match (Feb 2019)	Identified to family by Catalina Reina (high confidence in identification)
CBIHM	CBIHM005-17	IAvH-E-179457	IAvH-E-179457	BOLD:AEE4940	179457	658[0n]	2		1	Yes				13-Aug-2016	Cryptinae	subfamily				Vouchered:Registered Collection	Instituto de Investigacion de Recursos Biologicos Alexander von Humboldt		IAvH-E-179457	IAvH-E-179457	179457	IAvH-E	Instituto de Investigacion de Recursos Biologicos Alexander von Humboldt	IAvH-E-179457	Arthropoda	Insecta	Hymenoptera	Ichneumonidae	Cryptinae					Catalina Reina	catalina7096@gmail.com	morphological	high confidence in identification
CBIHM	CBIHM004-17	IAvH-E-179456	IAvH-E-179456	BOLD:AEE2448	179456	658[0n]	2		1	Yes				13-Aug-2016	Tersilochinae	subfamily				Vouchered:Registered Collection	Instituto de Investigacion de Recursos Biologicos Alexander von Humboldt		IAvH-E-179456	IAvH-E-179456	179456	IAvH-E	Instituto de Investigacion de Recursos Biologicos Alexander von Humboldt	IAvH-E-179456	Arthropoda	Insecta	Hymenoptera	Ichneumonidae	Tersilochinae					Catalina Reina	catalina7096@gmail.com	morphological	high confidence in identification
CBIHM	CBIHM003-17	IAvH-E-179455	IAvH-E-179455	BOLD:ADH3802	179455	573[0n]	2		1	Yes				13-Aug-2016	Orthocentrinae	subfamily				Vouchered:Registered Collection	Instituto de Investigacion de Recursos Biologicos Alexander von Humboldt		IAvH-E-179455	IAvH-E-179455	179455	IAvH-E	Instituto de Investigacion de Recursos Biologicos Alexander von Humboldt	IAvH-E-179455	Arthropoda	Insecta	Hymenoptera	Ichneumonidae	Orthocentrinae					Catalina Reina	catalina7096@gmail.com	morphological	high confidence in identification
CBIHM	CBIHM002-17	IAvH-E-179454	IAvH-E-179454	BOLD:AAH8726	179454	658[0n]	2		1	Yes				13-Aug-2016	Aleiodes	genus				Vouchered:Registered Collection	Instituto de Investigacion de Recursos Biologicos Alexander von Humboldt		IAvH-E-179454	IAvH-E-179454	179454	IAvH-E	Instituto de Investigacion de Recursos Biologicos Alexander von Humboldt	IAvH-E-179454	Arthropoda	Insecta	Hymenoptera	Braconidae	Rogadinae		Aleiodes			Kate Perez	kperez@uoguelph.ca	BIN Taxonomy Match (Feb 2019)	Identified to family by Catalina Reina (high confidence in identification)
CBIHM	CBIHM001-17	IAvH-E-179691	IAvH-E-179691	BOLD:ADH4786	179691	658[0n]	2		1	Yes				13-Aug-2016	Synergus	genus				Vouchered:Registered Collection	Instituto de Investigacion de Recursos Biologicos Alexander von Humboldt		IAvH-E-179691	IAvH-E-179691	179691	IAvH-E	Instituto de Investigacion de Recursos Biologicos Alexander von Humboldt	IAvH-E-179691	Arthropoda	Insecta	Hymenoptera	Cynipidae	Cynipinae	Synergini	Synergus			Catalina Reina	catalina7096@gmail.com	morphological	high confidence in identification
CBIHM	CBIHM812-18	IAvH-E-185261	IAvH-E-185261	BOLD:ADN4717	IAvH-E	593[0n]	2		1	Yes				28-Nov-2016	Delphacidae	family	Adult			Vouchered:Registered Collection	Instituto de Investigacion de Recursos Biologicos Alexander von Humboldt		IAvH-E-185261	IAvH-E-185261	IAvH-E	IAvH-E	Instituto de Investigacion de Recursos Biologicos Alexander von Humboldt	IAvH-E-185261	Arthropoda	Insecta	Hemiptera	Delphacidae						Catalina Reina	catalina7096@gmail.com	morphological	high confidence in identification
CBIHM	CBIHM811-18	IAvH-E-185256	IAvH-E-185256	BOLD:ADM9662	IAvH-E	658[0n]	2		1	Yes				28-Nov-2016	Chrysomelidae	family	Adult			Vouchered:Registered Collection	Instituto de Investigacion de Recursos Biologicos Alexander von Humboldt		IAvH-E-185256	IAvH-E-185256	IAvH-E	IAvH-E	Instituto de Investigacion de Recursos Biologicos Alexander von Humboldt	IAvH-E-185256	Arthropoda	Insecta	Coleoptera	Chrysomelidae						Catalina Reina	catalina7096@gmail.com	morphological	high confidence in identification
CBIHM	CBIHM810-18	IAvH-E-185255	IAvH-E-185255	BOLD:ADM9662	IAvH-E	515[1n]	1		1	No				28-Nov-2016	Chrysomelidae	family	Adult			Vouchered:Registered Collection	Instituto de Investigacion de Recursos Biologicos Alexander von Humboldt		IAvH-E-185255	IAvH-E-185255	IAvH-E	IAvH-E	Instituto de Investigacion de Recursos Biologicos Alexander von Humboldt	IAvH-E-185255	Arthropoda	Insecta	Coleoptera	Chrysomelidae						Catalina Reina	catalina7096@gmail.com	morphological	high confidence in identification
CBIHM	CBIHM809-18	IAvH-E-185254	IAvH-E-185254	BOLD:ADO7088	IAvH-E	658[0n]	2		1	Yes				28-Nov-2016	Chrysomelidae	family	Adult			Vouchered:Registered Collection	Instituto de Investigacion de Recursos Biologicos Alexander von Humboldt		IAvH-E-185254	IAvH-E-185254	IAvH-E	IAvH-E	Instituto de Investigacion de Recursos Biologicos Alexander von Humboldt	IAvH-E-185254	Arthropoda	Insecta	Coleoptera	Chrysomelidae						Catalina Reina	catalina7096@gmail.com	morphological	high confidence in identification
CBIHM	CBIHM808-18	IAvH-E-185253	IAvH-E-185253	BOLD:ADM9662	IAvH-E	658[0n]	2		1	Yes				28-Nov-2016	Chrysomelidae	family	Adult			Vouchered:Registered Collection	Instituto de Investigacion de Recursos Biologicos Alexander von Humboldt		IAvH-E-185253	IAvH-E-185253	IAvH-E	IAvH-E	Instituto de Investigacion de Recursos Biologicos Alexander von Humboldt	IAvH-E-185253	Arthropoda	Insecta	Coleoptera	Chrysomelidae						Catalina Reina	catalina7096@gmail.com	morphological	high confidence in identification
CBIHM	CBIHM807-18	IAvH-E-185252	IAvH-E-185252	BOLD:ADO4801	IAvH-E	658[0n]	2		1	Yes				28-Nov-2016	Chrysomelidae	family	Adult			Vouchered:Registered Collection	Instituto de Investigacion de Recursos Biologicos Alexander von Humboldt		IAvH-E-185252	IAvH-E-185252	IAvH-E	IAvH-E	Instituto de Investigacion de Recursos Biologicos Alexander von Humboldt	IAvH-E-185252	Arthropoda	Insecta	Coleoptera	Chrysomelidae						Catalina Reina	catalina7096@gmail.com	morphological	high confidence in identification
CBIHM	CBIHM806-18	IAvH-E-185251	IAvH-E-185251	BOLD:ADO1737	IAvH-E	658[0n]	2		1	Yes				28-Nov-2016	Coccinellidae	family	Adult			Vouchered:Registered Collection	Instituto de Investigacion de Recursos Biologicos Alexander von Humboldt		IAvH-E-185251	IAvH-E-185251	IAvH-E	IAvH-E	Instituto de Investigacion de Recursos Biologicos Alexander von Humboldt	IAvH-E-185251	Arthropoda	Insecta	Coleoptera	Coccinellidae						Martinez D.		morphological	high confidence in identification
CBIHM	CBIHM805-18	IAvH-E-185250	IAvH-E-185250	BOLD:ADO1995	IAvH-E	658[1n]	2		1	Yes				28-Nov-2016	Chrysomelidae	family	Adult			Vouchered:Registered Collection	Instituto de Investigacion de Recursos Biologicos Alexander von Humboldt		IAvH-E-185250	IAvH-E-185250	IAvH-E	IAvH-E	Instituto de Investigacion de Recursos Biologicos Alexander von Humboldt	IAvH-E-185250	Arthropoda	Insecta	Coleoptera	Chrysomelidae						Catalina Reina	catalina7096@gmail.com	morphological	high confidence in identification
CBIHM	CBIHM804-18	IAvH-E-185591	IAvH-E-185591	BOLD:ADO6097	IAvH-E	601[0n]	2		1	Yes				28-Nov-2016	Staphylinidae	family	Adult			Vouchered:Registered Collection	Instituto de Investigacion de Recursos Biologicos Alexander von Humboldt		IAvH-E-185591	IAvH-E-185591	IAvH-E	IAvH-E	Instituto de Investigacion de Recursos Biologicos Alexander von Humboldt	IAvH-E-185591	Arthropoda	Insecta	Coleoptera	Staphylinidae						Catalina Reina	catalina7096@gmail.com	morphological	high confidence in identification
CBIHM	CBIHM803-18	IAvH-E-185590	IAvH-E-185590	BOLD:ADO7150	IAvH-E	658[0n]	2		1	Yes				28-Nov-2016	Carabidae	family	Adult			Vouchered:Registered Collection	Instituto de Investigacion de Recursos Biologicos Alexander von Humboldt		IAvH-E-185590	IAvH-E-185590	IAvH-E	IAvH-E	Instituto de Investigacion de Recursos Biologicos Alexander von Humboldt	IAvH-E-185590	Arthropoda	Insecta	Coleoptera	Carabidae						Catalina Reina	catalina7096@gmail.com	morphological	high confidence in identification
CBIHM	CBIHM802-18	IAvH-E-185484	IAvH-E-185484	BOLD:ADM9980	IAvH-E	658[0n]	2		1	Yes				28-Nov-2016	Lachesillidae	family	Adult			Vouchered:Registered Collection	Instituto de Investigacion de Recursos Biologicos Alexander von Humboldt		IAvH-E-185484	IAvH-E-185484	IAvH-E	IAvH-E	Instituto de Investigacion de Recursos Biologicos Alexander von Humboldt	IAvH-E-185484	Arthropoda	Insecta	Psocodea	Lachesillidae						Catalina Reina	catalina7096@gmail.com	morphological	high confidence in identification
CBIHM	CBIHM801-18	IAvH-E-185482	IAvH-E-185482	BOLD:ADN0785	IAvH-E	658[0n]	2		1	Yes				28-Nov-2016	Lachesillidae	family	Adult			Vouchered:Registered Collection	Instituto de Investigacion de Recursos Biologicos Alexander von Humboldt		IAvH-E-185482	IAvH-E-185482	IAvH-E	IAvH-E	Instituto de Investigacion de Recursos Biologicos Alexander von Humboldt	IAvH-E-185482	Arthropoda	Insecta	Psocodea	Lachesillidae						Catalina Reina	catalina7096@gmail.com	morphological	high confidence in identification
CBIHM	CBIHM800-18	IAvH-E-185456	IAvH-E-185456	BOLD:ADO7002	IAvH-E	614[0n]	2		1	Yes				28-Nov-2016	Cixiidae	family	Adult			Vouchered:Registered Collection	Instituto de Investigacion de Recursos Biologicos Alexander von Humboldt		IAvH-E-185456	IAvH-E-185456	IAvH-E	IAvH-E	Instituto de Investigacion de Recursos Biologicos Alexander von Humboldt	IAvH-E-185456	Arthropoda	Insecta	Hemiptera	Cixiidae						Catalina Reina	catalina7096@gmail.com	morphological	high confidence in identification
CBIHM	CBIHM799-18	IAvH-E-185455	IAvH-E-185455	BOLD:ADO7001	IAvH-E	594[0n]	2		1	Yes				28-Nov-2016	Cixiidae	family	Adult			Vouchered:Registered Collection	Instituto de Investigacion de Recursos Biologicos Alexander von Humboldt		IAvH-E-185455	IAvH-E-185455	IAvH-E	IAvH-E	Instituto de Investigacion de Recursos Biologicos Alexander von Humboldt	IAvH-E-185455	Arthropoda	Insecta	Hemiptera	Cixiidae						Catalina Reina	catalina7096@gmail.com	morphological	high confidence in identification
CBIHM	CBIHM798-18	IAvH-E-185454	IAvH-E-185454	BOLD:ADO7001	IAvH-E	588[0n]	2		1	No				28-Nov-2016	Cixiidae	family	Adult			Vouchered:Registered Collection	Instituto de Investigacion de Recursos Biologicos Alexander von Humboldt		IAvH-E-185454	IAvH-E-185454	IAvH-E	IAvH-E	Instituto de Investigacion de Recursos Biologicos Alexander von Humboldt	IAvH-E-185454	Arthropoda	Insecta	Hemiptera	Cixiidae						Catalina Reina	catalina7096@gmail.com	morphological	high confidence in identification
CBIHM	CBIHM797-18	IAvH-E-185453	IAvH-E-185453		IAvH-E	658[0n]	2		1	No			Yes	28-Nov-2016	Delphacidae	family	Adult			Vouchered:Registered Collection	Instituto de Investigacion de Recursos Biologicos Alexander von Humboldt		IAvH-E-185453	IAvH-E-185453	IAvH-E	IAvH-E	Instituto de Investigacion de Recursos Biologicos Alexander von Humboldt	IAvH-E-185453	Arthropoda	Insecta	Hemiptera	Delphacidae						Catalina Reina	catalina7096@gmail.com	morphological	high confidence in identification
CBIHM	CBIHM796-18	IAvH-E-185451	IAvH-E-185451	BOLD:ADO4481	IAvH-E	658[0n]	2		1	Yes				28-Nov-2016	Membracidae	family	Adult			Vouchered:Registered Collection	Instituto de Investigacion de Recursos Biologicos Alexander von Humboldt		IAvH-E-185451	IAvH-E-185451	IAvH-E	IAvH-E	Instituto de Investigacion de Recursos Biologicos Alexander von Humboldt	IAvH-E-185451	Arthropoda	Insecta	Hemiptera	Membracidae						Catalina Reina	catalina7096@gmail.com	morphological	high confidence in identification
CBIHM	CBIHM795-18	IAvH-E-185449	IAvH-E-185449	BOLD:ADN7183	IAvH-E	658[0n]	2		1	Yes				28-Nov-2016	Cydnidae	family	Adult			Vouchered:Registered Collection	Instituto de Investigacion de Recursos Biologicos Alexander von Humboldt		IAvH-E-185449	IAvH-E-185449	IAvH-E	IAvH-E	Instituto de Investigacion de Recursos Biologicos Alexander von Humboldt	IAvH-E-185449	Arthropoda	Insecta	Hemiptera	Cydnidae						Castro M. I.		morphological	high confidence in identification
CBIHM	CBIHM794-18	IAvH-E-185448	IAvH-E-185448	BOLD:ADO1299	IAvH-E	658[0n]	2		1	Yes				28-Nov-2016	Lygaeidae	family	Adult			Vouchered:Registered Collection	Instituto de Investigacion de Recursos Biologicos Alexander von Humboldt		IAvH-E-185448	IAvH-E-185448	IAvH-E	IAvH-E	Instituto de Investigacion de Recursos Biologicos Alexander von Humboldt	IAvH-E-185448	Arthropoda	Insecta	Hemiptera	Lygaeidae						Castro M. I.		morphological	high confidence in identification
CBIHM	CBIHM793-18	IAvH-E-185446	IAvH-E-185446	BOLD:ADN9166	IAvH-E	658[0n]	2		1	Yes				28-Nov-2016	Miridae	family	Adult			Vouchered:Registered Collection	Instituto de Investigacion de Recursos Biologicos Alexander von Humboldt		IAvH-E-185446	IAvH-E-185446	IAvH-E	IAvH-E	Instituto de Investigacion de Recursos Biologicos Alexander von Humboldt	IAvH-E-185446	Arthropoda	Insecta	Hemiptera	Miridae						Castro M. I.		morphological	high confidence in identification
CBIHM	CBIHM792-18	IAvH-E-185445	IAvH-E-185445	BOLD:ADO0224	IAvH-E	658[0n]	2		1	Yes				28-Nov-2016	Miridae	family	Adult			Vouchered:Registered Collection	Instituto de Investigacion de Recursos Biologicos Alexander von Humboldt		IAvH-E-185445	IAvH-E-185445	IAvH-E	IAvH-E	Instituto de Investigacion de Recursos Biologicos Alexander von Humboldt	IAvH-E-185445	Arthropoda	Insecta	Hemiptera	Miridae						Castro M. I.		morphological	high confidence in identification
CBIHM	CBIHM791-18	IAvH-E-185444	IAvH-E-185444	BOLD:ADO1982	IAvH-E	658[0n]	2		1	Yes				28-Nov-2016	Diabrotica	genus	Adult			Vouchered:Registered Collection	Instituto de Investigacion de Recursos Biologicos Alexander von Humboldt		IAvH-E-185444	IAvH-E-185444	IAvH-E	IAvH-E	Instituto de Investigacion de Recursos Biologicos Alexander von Humboldt	IAvH-E-185444	Arthropoda	Insecta	Coleoptera	Chrysomelidae	Galerucinae	Luperini	Diabrotica			J. C. Neita	jneita@humboldt.org.co	morphological	high confidence in identification
CBIHM	CBIHM790-18	IAvH-E-185443	IAvH-E-185443	BOLD:ADO1981	IAvH-E	658[0n]	2		1	Yes				28-Nov-2016	Diabrotica	genus	Adult			Vouchered:Registered Collection	Instituto de Investigacion de Recursos Biologicos Alexander von Humboldt		IAvH-E-185443	IAvH-E-185443	IAvH-E	IAvH-E	Instituto de Investigacion de Recursos Biologicos Alexander von Humboldt	IAvH-E-185443	Arthropoda	Insecta	Coleoptera	Chrysomelidae	Galerucinae	Luperini	Diabrotica			J. C. Neita	jneita@humboldt.org.co	morphological	high confidence in identification
CBIHM	CBIHM789-18	IAvH-E-185441	IAvH-E-185441	BOLD:ADN3189	IAvH-E	658[1n]	2		1	Yes				28-Nov-2016	Chrysomelidae	family	Adult			Vouchered:Registered Collection	Instituto de Investigacion de Recursos Biologicos Alexander von Humboldt		IAvH-E-185441	IAvH-E-185441	IAvH-E	IAvH-E	Instituto de Investigacion de Recursos Biologicos Alexander von Humboldt	IAvH-E-185441	Arthropoda	Insecta	Coleoptera	Chrysomelidae						Catalina Reina	catalina7096@gmail.com	morphological	high confidence in identification
CBIHM	CBIHM788-18	IAvH-E-185440	IAvH-E-185440	BOLD:ADN5315	IAvH-E	658[0n]	2		1	Yes				28-Nov-2016	Chrysomelidae	family	Adult			Vouchered:Registered Collection	Instituto de Investigacion de Recursos Biologicos Alexander von Humboldt		IAvH-E-185440	IAvH-E-185440	IAvH-E	IAvH-E	Instituto de Investigacion de Recursos Biologicos Alexander von Humboldt	IAvH-E-185440	Arthropoda	Insecta	Coleoptera	Chrysomelidae						Catalina Reina	catalina7096@gmail.com	morphological	high confidence in identification
CBIHM	CBIHM787-18	IAvH-E-185439	IAvH-E-185439	BOLD:ADN1053	IAvH-E	658[1n]	2		1	Yes				28-Nov-2016	Chrysomelidae	family	Adult			Vouchered:Registered Collection	Instituto de Investigacion de Recursos Biologicos Alexander von Humboldt		IAvH-E-185439	IAvH-E-185439	IAvH-E	IAvH-E	Instituto de Investigacion de Recursos Biologicos Alexander von Humboldt	IAvH-E-185439	Arthropoda	Insecta	Coleoptera	Chrysomelidae						Catalina Reina	catalina7096@gmail.com	morphological	high confidence in identification
CBIHM	CBIHM786-18	IAvH-E-185438	IAvH-E-185438	BOLD:ADN4820	IAvH-E	658[0n]	2		1	Yes				28-Nov-2016	Chrysomelidae	family	Adult			Vouchered:Registered Collection	Instituto de Investigacion de Recursos Biologicos Alexander von Humboldt		IAvH-E-185438	IAvH-E-185438	IAvH-E	IAvH-E	Instituto de Investigacion de Recursos Biologicos Alexander von Humboldt	IAvH-E-185438	Arthropoda	Insecta	Coleoptera	Chrysomelidae						Catalina Reina	catalina7096@gmail.com	morphological	high confidence in identification
CBIHM	CBIHM785-18	IAvH-E-185437	IAvH-E-185437	BOLD:ADO1511	IAvH-E	658[0n]	2		1	Yes				28-Nov-2016	Chrysomelidae	family	Adult			Vouchered:Registered Collection	Instituto de Investigacion de Recursos Biologicos Alexander von Humboldt		IAvH-E-185437	IAvH-E-185437	IAvH-E	IAvH-E	Instituto de Investigacion de Recursos Biologicos Alexander von Humboldt	IAvH-E-185437	Arthropoda	Insecta	Coleoptera	Chrysomelidae						Catalina Reina	catalina7096@gmail.com	morphological	high confidence in identification
CBIHM	CBIHM784-18	IAvH-E-185435	IAvH-E-185435	BOLD:ADK2198	IAvH-E	658[0n]	2		1	Yes				28-Nov-2016	Chrysomelidae	family	Adult			Vouchered:Registered Collection	Instituto de Investigacion de Recursos Biologicos Alexander von Humboldt		IAvH-E-185435	IAvH-E-185435	IAvH-E	IAvH-E	Instituto de Investigacion de Recursos Biologicos Alexander von Humboldt	IAvH-E-185435	Arthropoda	Insecta	Coleoptera	Chrysomelidae						Catalina Reina	catalina7096@gmail.com	morphological	high confidence in identification
CBIHM	CBIHM783-18	IAvH-E-185434	IAvH-E-185434	BOLD:ADN9165	IAvH-E	658[0n]	2		1	Yes				28-Nov-2016	Chrysomelidae	family	Adult			Vouchered:Registered Collection	Instituto de Investigacion de Recursos Biologicos Alexander von Humboldt		IAvH-E-185434	IAvH-E-185434	IAvH-E	IAvH-E	Instituto de Investigacion de Recursos Biologicos Alexander von Humboldt	IAvH-E-185434	Arthropoda	Insecta	Coleoptera	Chrysomelidae						Catalina Reina	catalina7096@gmail.com	morphological	high confidence in identification
CBIHM	CBIHM782-18	IAvH-E-185432	IAvH-E-185432	BOLD:ACG1114	IAvH-E	658[0n]	2		1	Yes				28-Nov-2016	Scirtidae	family	Adult			Vouchered:Registered Collection	Instituto de Investigacion de Recursos Biologicos Alexander von Humboldt		IAvH-E-185432	IAvH-E-185432	IAvH-E	IAvH-E	Instituto de Investigacion de Recursos Biologicos Alexander von Humboldt	IAvH-E-185432	Arthropoda	Insecta	Coleoptera	Scirtidae						Mikko Pentinsaari	mpentins@uoguelph.ca	Digital morphology (Aug 2019)	high confidence in identification
CBIHM	CBIHM781-18	IAvH-E-185431	IAvH-E-185431	BOLD:ADO5139	IAvH-E	658[1n]	2		1	Yes				28-Nov-2016	Chrysomelidae	family	Adult			Vouchered:Registered Collection	Instituto de Investigacion de Recursos Biologicos Alexander von Humboldt		IAvH-E-185431	IAvH-E-185431	IAvH-E	IAvH-E	Instituto de Investigacion de Recursos Biologicos Alexander von Humboldt	IAvH-E-185431	Arthropoda	Insecta	Coleoptera	Chrysomelidae						Catalina Reina	catalina7096@gmail.com	morphological	high confidence in identification
CBIHM	CBIHM780-18	IAvH-E-185430	IAvH-E-185430	BOLD:ADN4725	IAvH-E	658[0n]	2		1	Yes				28-Nov-2016	Chrysomelidae	family	Adult			Vouchered:Registered Collection	Instituto de Investigacion de Recursos Biologicos Alexander von Humboldt		IAvH-E-185430	IAvH-E-185430	IAvH-E	IAvH-E	Instituto de Investigacion de Recursos Biologicos Alexander von Humboldt	IAvH-E-185430	Arthropoda	Insecta	Coleoptera	Chrysomelidae						Catalina Reina	catalina7096@gmail.com	morphological	high confidence in identification
CBIHM	CBIHM779-18	IAvH-E-185429	IAvH-E-185429	BOLD:ADN4725	IAvH-E	658[0n]	2		1	Yes				28-Nov-2016	Chrysomelidae	family	Adult			Vouchered:Registered Collection	Instituto de Investigacion de Recursos Biologicos Alexander von Humboldt		IAvH-E-185429	IAvH-E-185429	IAvH-E	IAvH-E	Instituto de Investigacion de Recursos Biologicos Alexander von Humboldt	IAvH-E-185429	Arthropoda	Insecta	Coleoptera	Chrysomelidae						Catalina Reina	catalina7096@gmail.com	morphological	high confidence in identification
CBIHM	CBIHM778-18	IAvH-E-185427	IAvH-E-185427	BOLD:ADO4614	IAvH-E	658[0n]	2		1	Yes				28-Nov-2016	Chrysomelidae	family	Adult			Vouchered:Registered Collection	Instituto de Investigacion de Recursos Biologicos Alexander von Humboldt		IAvH-E-185427	IAvH-E-185427	IAvH-E	IAvH-E	Instituto de Investigacion de Recursos Biologicos Alexander von Humboldt	IAvH-E-185427	Arthropoda	Insecta	Coleoptera	Chrysomelidae						Catalina Reina	catalina7096@gmail.com	morphological	high confidence in identification
CBIHM	CBIHM777-18	IAvH-E-185426	IAvH-E-185426	BOLD:ADO1339	IAvH-E	658[0n]	2		1	Yes				28-Nov-2016	Chrysomelidae	family	Adult			Vouchered:Registered Collection	Instituto de Investigacion de Recursos Biologicos Alexander von Humboldt		IAvH-E-185426	IAvH-E-185426	IAvH-E	IAvH-E	Instituto de Investigacion de Recursos Biologicos Alexander von Humboldt	IAvH-E-185426	Arthropoda	Insecta	Coleoptera	Chrysomelidae						Catalina Reina	catalina7096@gmail.com	morphological	high confidence in identification
CBIHM	CBIHM776-18	IAvH-E-185556	IAvH-E-185556	BOLD:ADN4001	IAvH-E	606[0n]	2		1	Yes				28-Nov-2016	Chrysomelidae	family	Adult			Vouchered:Registered Collection	Instituto de Investigacion de Recursos Biologicos Alexander von Humboldt		IAvH-E-185556	IAvH-E-185556	IAvH-E	IAvH-E	Instituto de Investigacion de Recursos Biologicos Alexander von Humboldt	IAvH-E-185556	Arthropoda	Insecta	Coleoptera	Chrysomelidae						Catalina Reina	catalina7096@gmail.com	morphological	high confidence in identification
CBIHM	CBIHM775-18	IAvH-E-185555	IAvH-E-185555	BOLD:ADO4838	IAvH-E	632[0n]	2		1	Yes				28-Nov-2016	Chrysomelidae	family	Adult			Vouchered:Registered Collection	Instituto de Investigacion de Recursos Biologicos Alexander von Humboldt		IAvH-E-185555	IAvH-E-185555	IAvH-E	IAvH-E	Instituto de Investigacion de Recursos Biologicos Alexander von Humboldt	IAvH-E-185555	Arthropoda	Insecta	Coleoptera	Chrysomelidae						Catalina Reina	catalina7096@gmail.com	morphological	high confidence in identification
CBIHM	CBIHM774-18	IAvH-E-185425	IAvH-E-185425	BOLD:ADO2887	IAvH-E	658[1n]	2		1	Yes				28-Nov-2016	Staphylinidae	family	Adult			Vouchered:Registered Collection	Instituto de Investigacion de Recursos Biologicos Alexander von Humboldt		IAvH-E-185425	IAvH-E-185425	IAvH-E	IAvH-E	Instituto de Investigacion de Recursos Biologicos Alexander von Humboldt	IAvH-E-185425	Arthropoda	Insecta	Coleoptera	Staphylinidae						Cortes A. P.		morphological	high confidence in identification
CBIHM	CBIHM773-18	IAvH-E-185424	IAvH-E-185424	BOLD:ADN0965	IAvH-E	658[0n]	2		1	Yes				28-Nov-2016	Staphylinidae	family	Adult			Vouchered:Registered Collection	Instituto de Investigacion de Recursos Biologicos Alexander von Humboldt		IAvH-E-185424	IAvH-E-185424	IAvH-E	IAvH-E	Instituto de Investigacion de Recursos Biologicos Alexander von Humboldt	IAvH-E-185424	Arthropoda	Insecta	Coleoptera	Staphylinidae						Cortes A. P.		morphological	high confidence in identification
CBIHM	CBIHM772-18	IAvH-E-185553	IAvH-E-185553	BOLD:ADO1178	IAvH-E	658[0n]	2		1	Yes				28-Nov-2016	Nitidulidae	family	Adult			Vouchered:Registered Collection	Instituto de Investigacion de Recursos Biologicos Alexander von Humboldt		IAvH-E-185553	IAvH-E-185553	IAvH-E	IAvH-E	Instituto de Investigacion de Recursos Biologicos Alexander von Humboldt	IAvH-E-185553	Arthropoda	Insecta	Coleoptera	Nitidulidae						Martinez D.		morphological	high confidence in identification
CBIHM	CBIHM771-18	IAvH-E-185552	IAvH-E-185552	BOLD:ADO5397	IAvH-E	658[0n]	2		1	Yes				28-Nov-2016	Coccinellidae	family	Adult			Vouchered:Registered Collection	Instituto de Investigacion de Recursos Biologicos Alexander von Humboldt		IAvH-E-185552	IAvH-E-185552	IAvH-E	IAvH-E	Instituto de Investigacion de Recursos Biologicos Alexander von Humboldt	IAvH-E-185552	Arthropoda	Insecta	Coleoptera	Coccinellidae						Catalina Reina	catalina7096@gmail.com	morphological	high confidence in identification
CBIHM	CBIHM770-18	IAvH-E-185423	IAvH-E-185423	BOLD:ADJ9394	IAvH-E	658[0n]	2		1	Yes				28-Nov-2016	Ptilodactylidae	family	Adult			Vouchered:Registered Collection	Instituto de Investigacion de Recursos Biologicos Alexander von Humboldt		IAvH-E-185423	IAvH-E-185423	IAvH-E	IAvH-E	Instituto de Investigacion de Recursos Biologicos Alexander von Humboldt	IAvH-E-185423	Arthropoda	Insecta	Coleoptera	Ptilodactylidae						Catalina Reina	catalina7096@gmail.com	morphological	high confidence in identification
CBIHM	CBIHM769-18	IAvH-E-185551	IAvH-E-185551	BOLD:ADO6258	IAvH-E	658[0n]	2		1	Yes				28-Nov-2016	Lampyridae	family	Adult			Vouchered:Registered Collection	Instituto de Investigacion de Recursos Biologicos Alexander von Humboldt		IAvH-E-185551	IAvH-E-185551	IAvH-E	IAvH-E	Instituto de Investigacion de Recursos Biologicos Alexander von Humboldt	IAvH-E-185551	Arthropoda	Insecta	Coleoptera	Lampyridae						Catalina Reina	catalina7096@gmail.com	morphological	high confidence in identification
CBIHM	CBIHM768-18	IAvH-E-185550	IAvH-E-185550	BOLD:ADO7045	IAvH-E	658[0n]	2		1	Yes				28-Nov-2016	Cantharidae	family	Adult			Vouchered:Registered Collection	Instituto de Investigacion de Recursos Biologicos Alexander von Humboldt		IAvH-E-185550	IAvH-E-185550	IAvH-E	IAvH-E	Instituto de Investigacion de Recursos Biologicos Alexander von Humboldt	IAvH-E-185550	Arthropoda	Insecta	Coleoptera	Cantharidae						Catalina Reina	catalina7096@gmail.com	morphological	high confidence in identification
CBIHM	CBIHM767-18	IAvH-E-185549	IAvH-E-185549		IAvH-E	482[0n]	2		1	No				28-Nov-2016	Cantharidae	family	Adult			Vouchered:Registered Collection	Instituto de Investigacion de Recursos Biologicos Alexander von Humboldt		IAvH-E-185549	IAvH-E-185549	IAvH-E	IAvH-E	Instituto de Investigacion de Recursos Biologicos Alexander von Humboldt	IAvH-E-185549	Arthropoda	Insecta	Coleoptera	Cantharidae						Catalina Reina	catalina7096@gmail.com	morphological	high confidence in identification
CBIHM	CBIHM766-18	IAvH-E-185548	IAvH-E-185548	BOLD:ADN8609	IAvH-E	658[0n]	2		1	Yes				28-Nov-2016	Mordellidae	family	Adult			Vouchered:Registered Collection	Instituto de Investigacion de Recursos Biologicos Alexander von Humboldt		IAvH-E-185548	IAvH-E-185548	IAvH-E	IAvH-E	Instituto de Investigacion de Recursos Biologicos Alexander von Humboldt	IAvH-E-185548	Arthropoda	Insecta	Coleoptera	Mordellidae						Martinez D.		morphological	high confidence in identification
CBIHM	CBIHM765-18	IAvH-E-185547	IAvH-E-185547	BOLD:ADN8609	IAvH-E	658[0n]	2		1	Yes				28-Nov-2016	Mordellidae	family	Adult			Vouchered:Registered Collection	Instituto de Investigacion de Recursos Biologicos Alexander von Humboldt		IAvH-E-185547	IAvH-E-185547	IAvH-E	IAvH-E	Instituto de Investigacion de Recursos Biologicos Alexander von Humboldt	IAvH-E-185547	Arthropoda	Insecta	Coleoptera	Mordellidae						Martinez D.		morphological	high confidence in identification
CBIHM	CBIHM764-18	IAvH-E-185546	IAvH-E-185546	BOLD:ADO0293	IAvH-E	658[0n]	2		1	Yes				28-Nov-2016	Curculionidae	family	Adult			Vouchered:Registered Collection	Instituto de Investigacion de Recursos Biologicos Alexander von Humboldt		IAvH-E-185546	IAvH-E-185546	IAvH-E	IAvH-E	Instituto de Investigacion de Recursos Biologicos Alexander von Humboldt	IAvH-E-185546	Arthropoda	Insecta	Coleoptera	Curculionidae						Catalina Reina	catalina7096@gmail.com	morphological	high confidence in identification
CBIHM	CBIHM763-18	IAvH-E-185545	IAvH-E-185545	BOLD:ADN0890	IAvH-E	658[0n]	2		1	Yes				28-Nov-2016	Lycidae	family	Adult			Vouchered:Registered Collection	Instituto de Investigacion de Recursos Biologicos Alexander von Humboldt		IAvH-E-185545	IAvH-E-185545	IAvH-E	IAvH-E	Instituto de Investigacion de Recursos Biologicos Alexander von Humboldt	IAvH-E-185545	Arthropoda	Insecta	Coleoptera	Lycidae						Catalina Reina	catalina7096@gmail.com	morphological	high confidence in identification
CBIHM	CBIHM762-18	IAvH-E-185543	IAvH-E-185543	BOLD:ADN0890	IAvH-E	658[0n]	2		1	Yes				28-Nov-2016	Lycidae	family	Adult			Vouchered:Registered Collection	Instituto de Investigacion de Recursos Biologicos Alexander von Humboldt		IAvH-E-185543	IAvH-E-185543	IAvH-E	IAvH-E	Instituto de Investigacion de Recursos Biologicos Alexander von Humboldt	IAvH-E-185543	Arthropoda	Insecta	Coleoptera	Lycidae						Catalina Reina	catalina7096@gmail.com	morphological	high confidence in identification
CBIHM	CBIHM761-18	IAvH-E-185420	IAvH-E-185420	BOLD:ADO0341	IAvH-E	658[0n]	2		1	Yes				28-Nov-2016	Leiodidae	family	Adult			Vouchered:Registered Collection	Instituto de Investigacion de Recursos Biologicos Alexander von Humboldt		IAvH-E-185420	IAvH-E-185420	IAvH-E	IAvH-E	Instituto de Investigacion de Recursos Biologicos Alexander von Humboldt	IAvH-E-185420	Arthropoda	Insecta	Coleoptera	Leiodidae						Catalina Reina	catalina7096@gmail.com	morphological	high confidence in identification
CBIHM	CBIHM760-18	IAvH-E-185419	IAvH-E-185419	BOLD:ADO0341	IAvH-E	658[0n]	2		1	Yes				28-Nov-2016	Leiodidae	family	Adult			Vouchered:Registered Collection	Instituto de Investigacion de Recursos Biologicos Alexander von Humboldt		IAvH-E-185419	IAvH-E-185419	IAvH-E	IAvH-E	Instituto de Investigacion de Recursos Biologicos Alexander von Humboldt	IAvH-E-185419	Arthropoda	Insecta	Coleoptera	Leiodidae						Catalina Reina	catalina7096@gmail.com	morphological	high confidence in identification
CBIHM	CBIHM759-18	IAvH-E-185418	IAvH-E-185418	BOLD:ADN5879	IAvH-E	658[0n]	2		1	Yes				28-Nov-2016	Leiodidae	family	Adult			Vouchered:Registered Collection	Instituto de Investigacion de Recursos Biologicos Alexander von Humboldt		IAvH-E-185418	IAvH-E-185418	IAvH-E	IAvH-E	Instituto de Investigacion de Recursos Biologicos Alexander von Humboldt	IAvH-E-185418	Arthropoda	Insecta	Coleoptera	Leiodidae						Catalina Reina	catalina7096@gmail.com	morphological	high confidence in identification
CBIHM	CBIHM758-18	IAvH-E-168389	IAvH-E-168389	BOLD:ADN9462	IAvH-E	658[0n]	2		1	Yes				28-Nov-2016	Derbidae	family	Adult			Vouchered:Registered Collection	Instituto de Investigacion de Recursos Biologicos Alexander von Humboldt		IAvH-E-168389	IAvH-E-168389	IAvH-E	IAvH-E	Instituto de Investigacion de Recursos Biologicos Alexander von Humboldt	IAvH-E-168389	Arthropoda	Insecta	Hemiptera	Derbidae						Catalina Reina	catalina7096@gmail.com	morphological	high confidence in identification
CBIHM	CBIHM757-18	IAvH-E-168388	IAvH-E-168388	BOLD:ADN2320	IAvH-E	658[0n]	2		1	Yes				28-Nov-2016	Derbidae	family	Adult			Vouchered:Registered Collection	Instituto de Investigacion de Recursos Biologicos Alexander von Humboldt		IAvH-E-168388	IAvH-E-168388	IAvH-E	IAvH-E	Instituto de Investigacion de Recursos Biologicos Alexander von Humboldt	IAvH-E-168388	Arthropoda	Insecta	Hemiptera	Derbidae						Catalina Reina	catalina7096@gmail.com	morphological	high confidence in identification
CBIHM	CBIHM756-18	IAvH-E-180025	IAvH-E-180025	BOLD:ADN1438	IAvH-E	658[0n]	2		1	Yes				28-Nov-2016	Achilidae	family	Adult			Vouchered:Registered Collection	Instituto de Investigacion de Recursos Biologicos Alexander von Humboldt		IAvH-E-180025	IAvH-E-180025	IAvH-E	IAvH-E	Instituto de Investigacion de Recursos Biologicos Alexander von Humboldt	IAvH-E-180025	Arthropoda	Insecta	Hemiptera	Achilidae						Catalina Reina	catalina7096@gmail.com	morphological	high confidence in identification
CBIHM	CBIHM755-18	IAvH-E-180023	IAvH-E-180023	BOLD:ADN8786	IAvH-E	658[0n]	2		1	Yes				28-Nov-2016	Lampyridae	family	Adult			Vouchered:Registered Collection	Instituto de Investigacion de Recursos Biologicos Alexander von Humboldt		IAvH-E-180023	IAvH-E-180023	IAvH-E	IAvH-E	Instituto de Investigacion de Recursos Biologicos Alexander von Humboldt	IAvH-E-180023	Arthropoda	Insecta	Coleoptera	Lampyridae						Catalina Reina	catalina7096@gmail.com	morphological	high confidence in identification
CBIHM	CBIHM754-18	IAvH-E-168384	IAvH-E-168384	BOLD:ADO2245	IAvH-E	658[0n]	2		1	Yes				28-Nov-2016	Ptinidae	family	Adult			Vouchered:Registered Collection	Instituto de Investigacion de Recursos Biologicos Alexander von Humboldt		IAvH-E-168384	IAvH-E-168384	IAvH-E	IAvH-E	Instituto de Investigacion de Recursos Biologicos Alexander von Humboldt	IAvH-E-168384	Arthropoda	Insecta	Coleoptera	Ptinidae						Mikko Pentinsaari	mpentins@uoguelph.ca	Digital Morphology (Nov 2020)
CBIHM	CBIHM753-18	IAvH-E-168383	IAvH-E-168383	BOLD:ADN1053	IAvH-E	658[0n]	2		1	Yes				28-Nov-2016	Chrysomelidae	family	Adult			Vouchered:Registered Collection	Instituto de Investigacion de Recursos Biologicos Alexander von Humboldt		IAvH-E-168383	IAvH-E-168383	IAvH-E	IAvH-E	Instituto de Investigacion de Recursos Biologicos Alexander von Humboldt	IAvH-E-168383	Arthropoda	Insecta	Coleoptera	Chrysomelidae						Catalina Reina	catalina7096@gmail.com	morphological	high confidence in identification
CBIHM	CBIHM752-18	IAvH-E-168382	IAvH-E-168382	BOLD:ADN7548	IAvH-E	658[0n]	2		1	Yes				28-Nov-2016	Chrysomelidae	family	Adult			Vouchered:Registered Collection	Instituto de Investigacion de Recursos Biologicos Alexander von Humboldt		IAvH-E-168382	IAvH-E-168382	IAvH-E	IAvH-E	Instituto de Investigacion de Recursos Biologicos Alexander von Humboldt	IAvH-E-168382	Arthropoda	Insecta	Coleoptera	Chrysomelidae						Catalina Reina	catalina7096@gmail.com	morphological	high confidence in identification
CBIHM	CBIHM425-17	IAvH-E-185589	IAvH-E-185589		185589	462[0n]	2		1	No				28-Nov-2016	Pompilidae	family	Adult			Vouchered:Registered Collection	Instituto de Investigacion de Recursos Biologicos Alexander von Humboldt	Indeterminate	IAvH-E-185589	IAvH-E-185589	185589	IAvH-E	Instituto de Investigacion de Recursos Biologicos Alexander von Humboldt	IAvH-E-185589	Arthropoda	Insecta	Hymenoptera	Pompilidae						Catalina Reina	catalina7096@gmail.com	morphological	high confidence in identification
CBIHM	CBIHM424-17	IAvH-E-185588	IAvH-E-185588	BOLD:ADK4977	185588	528[0n]	2		1	Yes				28-Nov-2016	Pompilidae	family	Adult			Vouchered:Registered Collection	Instituto de Investigacion de Recursos Biologicos Alexander von Humboldt	Indeterminate	IAvH-E-185588	IAvH-E-185588	185588	IAvH-E	Instituto de Investigacion de Recursos Biologicos Alexander von Humboldt	IAvH-E-185588	Arthropoda	Insecta	Hymenoptera	Pompilidae						Catalina Reina	catalina7096@gmail.com	morphological	high confidence in identification
CBIHM	CBIHM423-17	IAvH-E-185587	IAvH-E-185587	BOLD:AAP3470	185587	612[0n]	2		1	Yes				28-Nov-2016	Formicidae	family	Adult			Vouchered:Registered Collection	Instituto de Investigacion de Recursos Biologicos Alexander von Humboldt	Indeterminate	IAvH-E-185587	IAvH-E-185587	185587	IAvH-E	Instituto de Investigacion de Recursos Biologicos Alexander von Humboldt	IAvH-E-185587	Arthropoda	Insecta	Hymenoptera	Formicidae						Catalina Reina	catalina7096@gmail.com	morphological	high confidence in identification
CBIHM	CBIHM422-17	IAvH-E-185586	IAvH-E-185586	BOLD:ADJ9559	185586	658[0n]	2		1	Yes				28-Nov-2016	Formicidae	family	Adult			Vouchered:Registered Collection	Instituto de Investigacion de Recursos Biologicos Alexander von Humboldt	Indeterminate	IAvH-E-185586	IAvH-E-185586	185586	IAvH-E	Instituto de Investigacion de Recursos Biologicos Alexander von Humboldt	IAvH-E-185586	Arthropoda	Insecta	Hymenoptera	Formicidae						Catalina Reina	catalina7096@gmail.com	morphological	high confidence in identification
CBIHM	CBIHM421-17	IAvH-E-185585	IAvH-E-185585	BOLD:ADJ9559	185585	617[0n]	2		1	Yes				28-Nov-2016	Formicidae	family	Adult			Vouchered:Registered Collection	Instituto de Investigacion de Recursos Biologicos Alexander von Humboldt	Indeterminate	IAvH-E-185585	IAvH-E-185585	185585	IAvH-E	Instituto de Investigacion de Recursos Biologicos Alexander von Humboldt	IAvH-E-185585	Arthropoda	Insecta	Hymenoptera	Formicidae						Catalina Reina	catalina7096@gmail.com	morphological	high confidence in identification
CBIHM	CBIHM420-17	IAvH-E-185232	IAvH-E-185232	BOLD:ADK6290	185232	658[0n]	2		1	Yes				28-Nov-2016	Ichneumonidae	family	Adult			Vouchered:Registered Collection	Instituto de Investigacion de Recursos Biologicos Alexander von Humboldt	Indeterminate	IAvH-E-185232	IAvH-E-185232	185232	IAvH-E	Instituto de Investigacion de Recursos Biologicos Alexander von Humboldt	IAvH-E-185232	Arthropoda	Insecta	Hymenoptera	Ichneumonidae						Catalina Reina	catalina7096@gmail.com	morphological	high confidence in identification
CBIHM	CBIHM419-17	IAvH-E-185231	IAvH-E-185231	BOLD:ACT1594	185231	658[0n]	2		1	Yes				28-Nov-2016	Ichneumonidae	family	Adult			Vouchered:Registered Collection	Instituto de Investigacion de Recursos Biologicos Alexander von Humboldt	Indeterminate	IAvH-E-185231	IAvH-E-185231	185231	IAvH-E	Instituto de Investigacion de Recursos Biologicos Alexander von Humboldt	IAvH-E-185231	Arthropoda	Insecta	Hymenoptera	Ichneumonidae						Catalina Reina	catalina7096@gmail.com	morphological	high confidence in identification
CBIHM	CBIHM418-17	IAvH-E-185230	IAvH-E-185230	BOLD:ADJ8377	185230	658[0n]	2		1	Yes				28-Nov-2016	Ichneumonidae	family	Adult			Vouchered:Registered Collection	Instituto de Investigacion de Recursos Biologicos Alexander von Humboldt	Indeterminate	IAvH-E-185230	IAvH-E-185230	185230	IAvH-E	Instituto de Investigacion de Recursos Biologicos Alexander von Humboldt	IAvH-E-185230	Arthropoda	Insecta	Hymenoptera	Ichneumonidae						Catalina Reina	catalina7096@gmail.com	morphological	high confidence in identification
CBIHM	CBIHM417-17	IAvH-E-185229	IAvH-E-185229	BOLD:ADJ8028	185229	658[0n]	2		1	Yes				28-Nov-2016	Ichneumonidae	family	Adult			Vouchered:Registered Collection	Instituto de Investigacion de Recursos Biologicos Alexander von Humboldt	Indeterminate	IAvH-E-185229	IAvH-E-185229	185229	IAvH-E	Instituto de Investigacion de Recursos Biologicos Alexander von Humboldt	IAvH-E-185229	Arthropoda	Insecta	Hymenoptera	Ichneumonidae						Catalina Reina	catalina7096@gmail.com	morphological	high confidence in identification
CBIHM	CBIHM416-17	IAvH-E-185228	IAvH-E-185228	BOLD:ACV9380	185228	658[0n]	2		1	Yes				28-Nov-2016	Ichneumonidae	family	Adult			Vouchered:Registered Collection	Instituto de Investigacion de Recursos Biologicos Alexander von Humboldt	Indeterminate	IAvH-E-185228	IAvH-E-185228	185228	IAvH-E	Instituto de Investigacion de Recursos Biologicos Alexander von Humboldt	IAvH-E-185228	Arthropoda	Insecta	Hymenoptera	Ichneumonidae						Catalina Reina	catalina7096@gmail.com	morphological	high confidence in identification
CBIHM	CBIHM415-17	IAvH-E-185227	IAvH-E-185227	BOLD:ADJ7246	185227	658[0n]	2		1	Yes				28-Nov-2016	Miracinae	subfamily	Adult			Vouchered:Registered Collection	Instituto de Investigacion de Recursos Biologicos Alexander von Humboldt	Indeterminate	IAvH-E-185227	IAvH-E-185227	185227	IAvH-E	Instituto de Investigacion de Recursos Biologicos Alexander von Humboldt	IAvH-E-185227	Arthropoda	Insecta	Hymenoptera	Braconidae	Miracinae					Kate Perez	kperez@uoguelph.ca	BIN Rep Tree Identification (Feb 2019)	Identified to family by Catalina Reina (high confidence in identification)
CBIHM	CBIHM414-17	IAvH-E-185226	IAvH-E-185226	BOLD:AAA4188	185226	658[0n]	2		1	Yes				28-Nov-2016	Aphidius	genus	Adult			Vouchered:Registered Collection	Instituto de Investigacion de Recursos Biologicos Alexander von Humboldt	Indeterminate	IAvH-E-185226	IAvH-E-185226	185226	IAvH-E	Instituto de Investigacion de Recursos Biologicos Alexander von Humboldt	IAvH-E-185226	Arthropoda	Insecta	Hymenoptera	Braconidae	Aphidiinae		Aphidius			Kate Perez	kperez@uoguelph.ca	BIN Taxonomy Match (Feb 2019)	Identified to family by Catalina Reina (high confidence in identification)
CBIHM	CBIHM413-17	IAvH-E-185225	IAvH-E-185225	BOLD:ADK7692	185225	658[0n]	2		1	Yes				28-Nov-2016	Glyptapanteles	genus	Adult			Vouchered:Registered Collection	Instituto de Investigacion de Recursos Biologicos Alexander von Humboldt	Indeterminate	IAvH-E-185225	IAvH-E-185225	185225	IAvH-E	Instituto de Investigacion de Recursos Biologicos Alexander von Humboldt	IAvH-E-185225	Arthropoda	Insecta	Hymenoptera	Braconidae	Microgastrinae		Glyptapanteles			Jose Fernandez		Digital Morphology
CBIHM	CBIHM412-17	IAvH-E-185581	IAvH-E-185581	BOLD:ADK7691	185581	658[0n]	2		1	Yes				28-Nov-2016	Braconinae	subfamily	Adult			Vouchered:Registered Collection	Instituto de Investigacion de Recursos Biologicos Alexander von Humboldt	Indeterminate	IAvH-E-185581	IAvH-E-185581	185581	IAvH-E	Instituto de Investigacion de Recursos Biologicos Alexander von Humboldt	IAvH-E-185581	Arthropoda	Insecta	Hymenoptera	Braconidae	Braconinae					Kate Perez	kperez@uoguelph.ca	BIN Rep Tree Identification (Feb 2019)	Identified to family by Catalina Reina (high confidence in identification)
CBIHM	CBIHM411-17	IAvH-E-185580	IAvH-E-185580	BOLD:ADK7685	185580	658[0n]	2		1	Yes				28-Nov-2016	Pseudapanteles	genus	Adult			Vouchered:Registered Collection	Instituto de Investigacion de Recursos Biologicos Alexander von Humboldt	Indeterminate	IAvH-E-185580	IAvH-E-185580	185580	IAvH-E	Instituto de Investigacion de Recursos Biologicos Alexander von Humboldt	IAvH-E-185580	Arthropoda	Insecta	Hymenoptera	Braconidae	Microgastrinae		Pseudapanteles			Donald L. J. Quicke	d.quicke@email.com		BOLDcuration_from:Braconidae|high confidence in identification
CBIHM	CBIHM410-17	IAvH-E-185579	IAvH-E-185579	BOLD:ADK0794	185579	658[0n]	2		1	Yes				28-Nov-2016	Glyptapanteles	genus	Adult			Vouchered:Registered Collection	Instituto de Investigacion de Recursos Biologicos Alexander von Humboldt	Indeterminate	IAvH-E-185579	IAvH-E-185579	185579	IAvH-E	Instituto de Investigacion de Recursos Biologicos Alexander von Humboldt	IAvH-E-185579	Arthropoda	Insecta	Hymenoptera	Braconidae	Microgastrinae		Glyptapanteles			Paul Hebert	phebert@uoguelph.ca	BIN rep tree (Mar 2019)
CBIHM	CBIHM409-17	IAvH-E-185224	IAvH-E-185224	BOLD:ADJ8023	185224	645[0n]	2		1	Yes				28-Nov-2016	Tachinidae	family	Adult			Vouchered:Registered Collection	Instituto de Investigacion de Recursos Biologicos Alexander von Humboldt	Indeterminate	IAvH-E-185224	IAvH-E-185224	185224	IAvH-E	Instituto de Investigacion de Recursos Biologicos Alexander von Humboldt	IAvH-E-185224	Arthropoda	Insecta	Diptera	Tachinidae						Catalina Reina	catalina7096@gmail.com	morphological	high confidence in identification
CBIHM	CBIHM408-17	IAvH-E-185223	IAvH-E-185223	BOLD:ADJ8873	185223	658[0n]	2		1	Yes				28-Nov-2016	Tachinidae	family	Adult			Vouchered:Registered Collection	Instituto de Investigacion de Recursos Biologicos Alexander von Humboldt	Indeterminate	IAvH-E-185223	IAvH-E-185223	185223	IAvH-E	Instituto de Investigacion de Recursos Biologicos Alexander von Humboldt	IAvH-E-185223	Arthropoda	Insecta	Diptera	Tachinidae						Catalina Reina	catalina7096@gmail.com	morphological	high confidence in identification
CBIHM	CBIHM407-17	IAvH-E-185222	IAvH-E-185222	BOLD:ADJ8941	185222	658[0n]	2		1	Yes				28-Nov-2016	Tachinidae	family	Adult			Vouchered:Registered Collection	Instituto de Investigacion de Recursos Biologicos Alexander von Humboldt	Indeterminate	IAvH-E-185222	IAvH-E-185222	185222	IAvH-E	Instituto de Investigacion de Recursos Biologicos Alexander von Humboldt	IAvH-E-185222	Arthropoda	Insecta	Diptera	Tachinidae						Catalina Reina	catalina7096@gmail.com	morphological	high confidence in identification
CBIHM	CBIHM406-17	IAvH-E-185576	IAvH-E-185576	BOLD:ADK1291	185576	658[0n]	2		1	Yes				28-Nov-2016	Tachinidae	family	Adult			Vouchered:Registered Collection	Instituto de Investigacion de Recursos Biologicos Alexander von Humboldt	Indeterminate	IAvH-E-185576	IAvH-E-185576	185576	IAvH-E	Instituto de Investigacion de Recursos Biologicos Alexander von Humboldt	IAvH-E-185576	Arthropoda	Insecta	Diptera	Tachinidae						Catalina Reina	catalina7096@gmail.com	morphological	high confidence in identification
CBIHM	CBIHM405-17	IAvH-E-185575	IAvH-E-185575	BOLD:AAA1877	185575	658[0n]	2		1	Yes				28-Nov-2016	Tachinidae	family	Adult			Vouchered:Registered Collection	Instituto de Investigacion de Recursos Biologicos Alexander von Humboldt	Indeterminate	IAvH-E-185575	IAvH-E-185575	185575	IAvH-E	Instituto de Investigacion de Recursos Biologicos Alexander von Humboldt	IAvH-E-185575	Arthropoda	Insecta	Diptera	Tachinidae						Catalina Reina	catalina7096@gmail.com	morphological	high confidence in identification
CBIHM	CBIHM404-17	IAvH-E-185574	IAvH-E-185574		185574	658[0n]	2		1	Yes			Yes	28-Nov-2016	Calliphoridae	family	Adult			Vouchered:Registered Collection	Instituto de Investigacion de Recursos Biologicos Alexander von Humboldt	Indeterminate	IAvH-E-185574	IAvH-E-185574	185574	IAvH-E	Instituto de Investigacion de Recursos Biologicos Alexander von Humboldt	IAvH-E-185574	Arthropoda	Insecta	Diptera	Calliphoridae						Catalina Reina	catalina7096@gmail.com	morphological	high confidence in identification
CBIHM	CBIHM403-17	IAvH-E-185573	IAvH-E-185573		185573	658[0n]	2		1	Yes			Yes	28-Nov-2016	Calliphoridae	family	Adult			Vouchered:Registered Collection	Instituto de Investigacion de Recursos Biologicos Alexander von Humboldt	Indeterminate	IAvH-E-185573	IAvH-E-185573	185573	IAvH-E	Instituto de Investigacion de Recursos Biologicos Alexander von Humboldt	IAvH-E-185573	Arthropoda	Insecta	Diptera	Calliphoridae						Catalina Reina	catalina7096@gmail.com	morphological	high confidence in identification
CBIHM	CBIHM402-17	IAvH-E-185572	IAvH-E-185572	BOLD:ADJ5994	185572	658[0n]	2		1	Yes				28-Nov-2016	Muscidae	family	Adult			Vouchered:Registered Collection	Instituto de Investigacion de Recursos Biologicos Alexander von Humboldt	Indeterminate	IAvH-E-185572	IAvH-E-185572	185572	IAvH-E	Instituto de Investigacion de Recursos Biologicos Alexander von Humboldt	IAvH-E-185572	Arthropoda	Insecta	Diptera	Muscidae						Valerie Levesque-Beaudin	valerie@uoguelph.ca	Digital Morphology (Sep 2019)	high confidence in identification
CBIHM	CBIHM401-17	IAvH-E-185571	IAvH-E-185571	BOLD:ACW9130	185571	597[0n]	2		1	Yes				28-Nov-2016	Muscidae	family	Adult			Vouchered:Registered Collection	Instituto de Investigacion de Recursos Biologicos Alexander von Humboldt	Indeterminate	IAvH-E-185571	IAvH-E-185571	185571	IAvH-E	Instituto de Investigacion de Recursos Biologicos Alexander von Humboldt	IAvH-E-185571	Arthropoda	Insecta	Diptera	Muscidae						Valerie Levesque-Beaudin	valerie@uoguelph.ca	Digital Morphology (Sep 2019)	high confidence in identification
CBIHM	CBIHM400-17	IAvH-E-185570	IAvH-E-185570	BOLD:ADK0692	185570	658[0n]	2		1	Yes				28-Nov-2016	Muscidae	family	Adult			Vouchered:Registered Collection	Instituto de Investigacion de Recursos Biologicos Alexander von Humboldt	Indeterminate	IAvH-E-185570	IAvH-E-185570	185570	IAvH-E	Instituto de Investigacion de Recursos Biologicos Alexander von Humboldt	IAvH-E-185570	Arthropoda	Insecta	Diptera	Muscidae						Valerie Levesque-Beaudin	valerie@uoguelph.ca	Digital Morphology (Sep 2019)	high confidence in identification
CBIHM	CBIHM399-17	IAvH-E-185569	IAvH-E-185569	BOLD:ADK0018	185569	658[0n]	2		1	Yes				28-Nov-2016	Muscidae	family	Adult			Vouchered:Registered Collection	Instituto de Investigacion de Recursos Biologicos Alexander von Humboldt	Indeterminate	IAvH-E-185569	IAvH-E-185569	185569	IAvH-E	Instituto de Investigacion de Recursos Biologicos Alexander von Humboldt	IAvH-E-185569	Arthropoda	Insecta	Diptera	Muscidae						Valerie Levesque-Beaudin	valerie@uoguelph.ca	Tree-based Identification (Sep 2019)	high confidence in identification
CBIHM	CBIHM398-17	IAvH-E-185568	IAvH-E-185568	BOLD:ADK0018	185568	658[0n]	2		1	Yes				28-Nov-2016	Muscidae	family	Adult			Vouchered:Registered Collection	Instituto de Investigacion de Recursos Biologicos Alexander von Humboldt	Indeterminate	IAvH-E-185568	IAvH-E-185568	185568	IAvH-E	Instituto de Investigacion de Recursos Biologicos Alexander von Humboldt	IAvH-E-185568	Arthropoda	Insecta	Diptera	Muscidae						Valerie Levesque-Beaudin	valerie@uoguelph.ca	Tree-based Identification (Sep 2019)	high confidence in identification
CBIHM	CBIHM397-17	IAvH-E-185567	IAvH-E-185567	BOLD:ACW9130	185567	658[0n]	2		1	Yes				28-Nov-2016	Muscidae	family	Adult			Vouchered:Registered Collection	Instituto de Investigacion de Recursos Biologicos Alexander von Humboldt	Indeterminate	IAvH-E-185567	IAvH-E-185567	185567	IAvH-E	Instituto de Investigacion de Recursos Biologicos Alexander von Humboldt	IAvH-E-185567	Arthropoda	Insecta	Diptera	Muscidae						Valerie Levesque-Beaudin	valerie@uoguelph.ca	Digital Morphology (Sep 2019)	high confidence in identification
CBIHM	CBIHM396-17	IAvH-E-185566	IAvH-E-185566	BOLD:ACW9130	185566	658[0n]	2		1	Yes				28-Nov-2016	Muscidae	family	Adult			Vouchered:Registered Collection	Instituto de Investigacion de Recursos Biologicos Alexander von Humboldt	Indeterminate	IAvH-E-185566	IAvH-E-185566	185566	IAvH-E	Instituto de Investigacion de Recursos Biologicos Alexander von Humboldt	IAvH-E-185566	Arthropoda	Insecta	Diptera	Muscidae						Valerie Levesque-Beaudin	valerie@uoguelph.ca	Digital Morphology (Sep 2019)	high confidence in identification
CBIHM	CBIHM395-17	IAvH-E-185565	IAvH-E-185565	BOLD:ADK0018	185565	658[0n]	2		1	Yes				28-Nov-2016	Muscidae	family	Adult			Vouchered:Registered Collection	Instituto de Investigacion de Recursos Biologicos Alexander von Humboldt	Indeterminate	IAvH-E-185565	IAvH-E-185565	185565	IAvH-E	Instituto de Investigacion de Recursos Biologicos Alexander von Humboldt	IAvH-E-185565	Arthropoda	Insecta	Diptera	Muscidae						Valerie Levesque-Beaudin	valerie@uoguelph.ca	Tree-based Identification (Sep 2019)	high confidence in identification
CBIHM	CBIHM394-17	IAvH-E-185564	IAvH-E-185564	BOLD:ADK6566	185564	658[0n]	2		1	Yes				28-Nov-2016	Muscidae	family	Adult			Vouchered:Registered Collection	Instituto de Investigacion de Recursos Biologicos Alexander von Humboldt	Indeterminate	IAvH-E-185564	IAvH-E-185564	185564	IAvH-E	Instituto de Investigacion de Recursos Biologicos Alexander von Humboldt	IAvH-E-185564	Arthropoda	Insecta	Diptera	Muscidae						Valerie Levesque-Beaudin	valerie@uoguelph.ca	Tree-based Identification (Sep 2019)	high confidence in identification
CBIHM	CBIHM393-17	IAvH-E-185563	IAvH-E-185563	BOLD:ADK6566	185563	658[0n]	2		1	Yes				28-Nov-2016	Muscidae	family	Adult			Vouchered:Registered Collection	Instituto de Investigacion de Recursos Biologicos Alexander von Humboldt	Indeterminate	IAvH-E-185563	IAvH-E-185563	185563	IAvH-E	Instituto de Investigacion de Recursos Biologicos Alexander von Humboldt	IAvH-E-185563	Arthropoda	Insecta	Diptera	Muscidae						Valerie Levesque-Beaudin	valerie@uoguelph.ca	Tree-based Identification (Sep 2019)	high confidence in identification
CBIHM	CBIHM392-17	IAvH-E-185562	IAvH-E-185562	BOLD:ACS8918	185562	658[0n]	2		1	Yes				28-Nov-2016	Muscidae	family	Adult			Vouchered:Registered Collection	Instituto de Investigacion de Recursos Biologicos Alexander von Humboldt	Indeterminate	IAvH-E-185562	IAvH-E-185562	185562	IAvH-E	Instituto de Investigacion de Recursos Biologicos Alexander von Humboldt	IAvH-E-185562	Arthropoda	Insecta	Diptera	Muscidae						Valerie Levesque-Beaudin	valerie@uoguelph.ca	Digital Morphology (Sep 2019)	high confidence in identification
CBIHM	CBIHM391-17	IAvH-E-185221	IAvH-E-185221	BOLD:ACE1957	185221	658[0n]	2		1	Yes				28-Nov-2016	Paramyia	genus	Adult			Vouchered:Registered Collection	Instituto de Investigacion de Recursos Biologicos Alexander von Humboldt	Indeterminate	IAvH-E-185221	IAvH-E-185221	185221	IAvH-E	Instituto de Investigacion de Recursos Biologicos Alexander von Humboldt	IAvH-E-185221	Arthropoda	Insecta	Diptera	Milichiidae	Phyllomyzinae		Paramyia			Valerie Levesque-Beaudin	valerie@uoguelph.ca	BIN Taxonomy Match (May 2020)
CBIHM	CBIHM390-17	IAvH-E-185220	IAvH-E-185220	BOLD:ACE1957	185220	658[0n]	2		1	Yes				28-Nov-2016	Paramyia	genus	Adult			Vouchered:Registered Collection	Instituto de Investigacion de Recursos Biologicos Alexander von Humboldt	Indeterminate	IAvH-E-185220	IAvH-E-185220	185220	IAvH-E	Instituto de Investigacion de Recursos Biologicos Alexander von Humboldt	IAvH-E-185220	Arthropoda	Insecta	Diptera	Milichiidae	Phyllomyzinae		Paramyia			Valerie Levesque-Beaudin	valerie@uoguelph.ca	BIN Taxonomy Match (May 2020)
CBIHM	CBIHM389-17	IAvH-E-185219	IAvH-E-185219	BOLD:ACE1957	185219	658[0n]	2		1	Yes				28-Nov-2016	Paramyia	genus	Adult			Vouchered:Registered Collection	Instituto de Investigacion de Recursos Biologicos Alexander von Humboldt	Indeterminate	IAvH-E-185219	IAvH-E-185219	185219	IAvH-E	Instituto de Investigacion de Recursos Biologicos Alexander von Humboldt	IAvH-E-185219	Arthropoda	Insecta	Diptera	Milichiidae	Phyllomyzinae		Paramyia			Valerie Levesque-Beaudin	valerie@uoguelph.ca	BIN Taxonomy Match (May 2020)
CBIHM	CBIHM388-17	IAvH-E-185218	IAvH-E-185218	BOLD:ACE1957	185218	658[0n]	2		1	Yes				28-Nov-2016	Paramyia	genus	Adult			Vouchered:Registered Collection	Instituto de Investigacion de Recursos Biologicos Alexander von Humboldt	Indeterminate	IAvH-E-185218	IAvH-E-185218	185218	IAvH-E	Instituto de Investigacion de Recursos Biologicos Alexander von Humboldt	IAvH-E-185218	Arthropoda	Insecta	Diptera	Milichiidae	Phyllomyzinae		Paramyia			Valerie Levesque-Beaudin	valerie@uoguelph.ca	BIN Taxonomy Match (May 2020)
CBIHM	CBIHM387-17	IAvH-E-185217	IAvH-E-185217	BOLD:ACW3896	185217	658[0n]	2		1	Yes				28-Nov-2016	Pholeomyia	genus	Adult			Vouchered:Registered Collection	Instituto de Investigacion de Recursos Biologicos Alexander von Humboldt	Indeterminate	IAvH-E-185217	IAvH-E-185217	185217	IAvH-E	Instituto de Investigacion de Recursos Biologicos Alexander von Humboldt	IAvH-E-185217	Arthropoda	Insecta	Diptera	Milichiidae	Milichiinae		Pholeomyia			Valerie Levesque-Beaudin	valerie@uoguelph.ca	BIN Taxonomy Match (May 2020)
CBIHM	CBIHM386-17	IAvH-E-185216	IAvH-E-185216	BOLD:ACE1957	185216	658[0n]	2		1	Yes				28-Nov-2016	Paramyia	genus	Adult			Vouchered:Registered Collection	Instituto de Investigacion de Recursos Biologicos Alexander von Humboldt	Indeterminate	IAvH-E-185216	IAvH-E-185216	185216	IAvH-E	Instituto de Investigacion de Recursos Biologicos Alexander von Humboldt	IAvH-E-185216	Arthropoda	Insecta	Diptera	Milichiidae	Phyllomyzinae		Paramyia			Valerie Levesque-Beaudin	valerie@uoguelph.ca	BIN Taxonomy Match (May 2020)
CBIHM	CBIHM385-17	IAvH-E-185215	IAvH-E-185215	BOLD:ACE1957	185215	658[0n]	2		1	Yes				28-Nov-2016	Paramyia	genus	Adult			Vouchered:Registered Collection	Instituto de Investigacion de Recursos Biologicos Alexander von Humboldt	Indeterminate	IAvH-E-185215	IAvH-E-185215	185215	IAvH-E	Instituto de Investigacion de Recursos Biologicos Alexander von Humboldt	IAvH-E-185215	Arthropoda	Insecta	Diptera	Milichiidae	Phyllomyzinae		Paramyia			Valerie Levesque-Beaudin	valerie@uoguelph.ca	BIN Taxonomy Match (May 2020)
CBIHM	CBIHM384-17	IAvH-E-185214	IAvH-E-185214	BOLD:ACE1957	185214	658[0n]	2		1	Yes				28-Nov-2016	Paramyia	genus	Adult			Vouchered:Registered Collection	Instituto de Investigacion de Recursos Biologicos Alexander von Humboldt	Indeterminate	IAvH-E-185214	IAvH-E-185214	185214	IAvH-E	Instituto de Investigacion de Recursos Biologicos Alexander von Humboldt	IAvH-E-185214	Arthropoda	Insecta	Diptera	Milichiidae	Phyllomyzinae		Paramyia			Valerie Levesque-Beaudin	valerie@uoguelph.ca	BIN Taxonomy Match (May 2020)
CBIHM	CBIHM383-17	IAvH-E-185213	IAvH-E-185213	BOLD:ACE1957	185213	658[0n]	2		1	Yes				28-Nov-2016	Paramyia	genus	Adult			Vouchered:Registered Collection	Instituto de Investigacion de Recursos Biologicos Alexander von Humboldt	Indeterminate	IAvH-E-185213	IAvH-E-185213	185213	IAvH-E	Instituto de Investigacion de Recursos Biologicos Alexander von Humboldt	IAvH-E-185213	Arthropoda	Insecta	Diptera	Milichiidae	Phyllomyzinae		Paramyia			Valerie Levesque-Beaudin	valerie@uoguelph.ca	BIN Taxonomy Match (May 2020)
CBIHM	CBIHM382-17	IAvH-E-185212	IAvH-E-185212	BOLD:ACE1957	185212	658[0n]	2		1	Yes				28-Nov-2016	Paramyia	genus	Adult			Vouchered:Registered Collection	Instituto de Investigacion de Recursos Biologicos Alexander von Humboldt	Indeterminate	IAvH-E-185212	IAvH-E-185212	185212	IAvH-E	Instituto de Investigacion de Recursos Biologicos Alexander von Humboldt	IAvH-E-185212	Arthropoda	Insecta	Diptera	Milichiidae	Phyllomyzinae		Paramyia			Valerie Levesque-Beaudin	valerie@uoguelph.ca	BIN Taxonomy Match (May 2020)
CBIHM	CBIHM381-17	IAvH-E-185211	IAvH-E-185211	BOLD:ACE1957	185211	658[0n]	2		1	Yes				28-Nov-2016	Paramyia	genus	Adult			Vouchered:Registered Collection	Instituto de Investigacion de Recursos Biologicos Alexander von Humboldt	Indeterminate	IAvH-E-185211	IAvH-E-185211	185211	IAvH-E	Instituto de Investigacion de Recursos Biologicos Alexander von Humboldt	IAvH-E-185211	Arthropoda	Insecta	Diptera	Milichiidae	Phyllomyzinae		Paramyia			Valerie Levesque-Beaudin	valerie@uoguelph.ca	BIN Taxonomy Match (May 2020)
CBIHM	CBIHM380-17	IAvH-E-185209	IAvH-E-185209	BOLD:ADJ6047	185209	658[0n]	2		1	Yes				28-Nov-2016	Drosophilidae	family	Adult			Vouchered:Registered Collection	Instituto de Investigacion de Recursos Biologicos Alexander von Humboldt	Indeterminate	IAvH-E-185209	IAvH-E-185209	185209	IAvH-E	Instituto de Investigacion de Recursos Biologicos Alexander von Humboldt	IAvH-E-185209	Arthropoda	Insecta	Diptera	Drosophilidae						Catalina Reina	catalina7096@gmail.com	morphological	high confidence in identification
CBIHM	CBIHM379-17	IAvH-E-185208	IAvH-E-185208	BOLD:ADJ6708	185208	658[0n]	2		1	Yes				28-Nov-2016	Drosophilidae	family	Adult			Vouchered:Registered Collection	Instituto de Investigacion de Recursos Biologicos Alexander von Humboldt	Indeterminate	IAvH-E-185208	IAvH-E-185208	185208	IAvH-E	Instituto de Investigacion de Recursos Biologicos Alexander von Humboldt	IAvH-E-185208	Arthropoda	Insecta	Diptera	Drosophilidae						Catalina Reina	catalina7096@gmail.com	morphological	high confidence in identification
CBIHM	CBIHM378-17	IAvH-E-185207	IAvH-E-185207	BOLD:ADJ6862	185207	658[0n]	2		1	Yes				28-Nov-2016	Drosophilidae	family	Adult			Vouchered:Registered Collection	Instituto de Investigacion de Recursos Biologicos Alexander von Humboldt	Indeterminate	IAvH-E-185207	IAvH-E-185207	185207	IAvH-E	Instituto de Investigacion de Recursos Biologicos Alexander von Humboldt	IAvH-E-185207	Arthropoda	Insecta	Diptera	Drosophilidae						Catalina Reina	catalina7096@gmail.com	morphological	high confidence in identification
CBIHM	CBIHM377-17	IAvH-E-185206	IAvH-E-185206	BOLD:ADJ6049	185206	658[0n]	2		1	Yes				28-Nov-2016	Drosophilidae	family	Adult			Vouchered:Registered Collection	Instituto de Investigacion de Recursos Biologicos Alexander von Humboldt	Indeterminate	IAvH-E-185206	IAvH-E-185206	185206	IAvH-E	Instituto de Investigacion de Recursos Biologicos Alexander von Humboldt	IAvH-E-185206	Arthropoda	Insecta	Diptera	Drosophilidae						Catalina Reina	catalina7096@gmail.com	morphological	high confidence in identification
CBIHM	CBIHM376-17	IAvH-E-185205	IAvH-E-185205	BOLD:ACT0085	185205	658[0n]	2		1	Yes				28-Nov-2016	Drosophilidae	family	Adult			Vouchered:Registered Collection	Instituto de Investigacion de Recursos Biologicos Alexander von Humboldt	Indeterminate	IAvH-E-185205	IAvH-E-185205	185205	IAvH-E	Instituto de Investigacion de Recursos Biologicos Alexander von Humboldt	IAvH-E-185205	Arthropoda	Insecta	Diptera	Drosophilidae						Catalina Reina	catalina7096@gmail.com	morphological	high confidence in identification
CBIHM	CBIHM375-17	IAvH-E-185204	IAvH-E-185204	BOLD:ACR6322	185204	658[0n]	2		1	Yes				28-Nov-2016	Drosophilidae	family	Adult			Vouchered:Registered Collection	Instituto de Investigacion de Recursos Biologicos Alexander von Humboldt	Indeterminate	IAvH-E-185204	IAvH-E-185204	185204	IAvH-E	Instituto de Investigacion de Recursos Biologicos Alexander von Humboldt	IAvH-E-185204	Arthropoda	Insecta	Diptera	Drosophilidae						Catalina Reina	catalina7096@gmail.com	morphological	high confidence in identification
CBIHM	CBIHM374-17	IAvH-E-185203	IAvH-E-185203	BOLD:ADK7648	185203	658[0n]	2		1	Yes				28-Nov-2016	Drosophilidae	family	Adult			Vouchered:Registered Collection	Instituto de Investigacion de Recursos Biologicos Alexander von Humboldt	Indeterminate	IAvH-E-185203	IAvH-E-185203	185203	IAvH-E	Instituto de Investigacion de Recursos Biologicos Alexander von Humboldt	IAvH-E-185203	Arthropoda	Insecta	Diptera	Drosophilidae						Catalina Reina	catalina7096@gmail.com	morphological	high confidence in identification
CBIHM	CBIHM373-17	IAvH-E-185202	IAvH-E-185202	BOLD:ADJ6049	185202	658[0n]	2		1	Yes				28-Nov-2016	Drosophilidae	family	Adult			Vouchered:Registered Collection	Instituto de Investigacion de Recursos Biologicos Alexander von Humboldt	Indeterminate	IAvH-E-185202	IAvH-E-185202	185202	IAvH-E	Instituto de Investigacion de Recursos Biologicos Alexander von Humboldt	IAvH-E-185202	Arthropoda	Insecta	Diptera	Drosophilidae						Catalina Reina	catalina7096@gmail.com	morphological	high confidence in identification
CBIHM	CBIHM372-17	IAvH-E-185201	IAvH-E-185201	BOLD:ADK3188	185201	658[0n]	2		1	Yes				28-Nov-2016	Drosophilidae	family	Adult			Vouchered:Registered Collection	Instituto de Investigacion de Recursos Biologicos Alexander von Humboldt	Indeterminate	IAvH-E-185201	IAvH-E-185201	185201	IAvH-E	Instituto de Investigacion de Recursos Biologicos Alexander von Humboldt	IAvH-E-185201	Arthropoda	Insecta	Diptera	Drosophilidae						Catalina Reina	catalina7096@gmail.com	morphological	high confidence in identification
CBIHM	CBIHM371-17	IAvH-E-185200	IAvH-E-185200	BOLD:ADK3188	185200	658[0n]	2		1	Yes				28-Nov-2016	Drosophilidae	family	Adult			Vouchered:Registered Collection	Instituto de Investigacion de Recursos Biologicos Alexander von Humboldt	Indeterminate	IAvH-E-185200	IAvH-E-185200	185200	IAvH-E	Instituto de Investigacion de Recursos Biologicos Alexander von Humboldt	IAvH-E-185200	Arthropoda	Insecta	Diptera	Drosophilidae						Catalina Reina	catalina7096@gmail.com	morphological	high confidence in identification
CBIHM	CBIHM370-17	IAvH-E-185198	IAvH-E-185198	BOLD:ADK3188	185198	587[0n]	2		1	Yes				28-Nov-2016	Drosophilidae	family	Adult			Vouchered:Registered Collection	Instituto de Investigacion de Recursos Biologicos Alexander von Humboldt	Indeterminate	IAvH-E-185198	IAvH-E-185198	185198	IAvH-E	Instituto de Investigacion de Recursos Biologicos Alexander von Humboldt	IAvH-E-185198	Arthropoda	Insecta	Diptera	Drosophilidae						Catalina Reina	catalina7096@gmail.com	morphological	high confidence in identification
CBIHM	CBIHM369-17	IAvH-E-185197	IAvH-E-185197	BOLD:ADK1763	185197	658[0n]	2		1	Yes				28-Nov-2016	Drosophilidae	family	Adult			Vouchered:Registered Collection	Instituto de Investigacion de Recursos Biologicos Alexander von Humboldt	Indeterminate	IAvH-E-185197	IAvH-E-185197	185197	IAvH-E	Instituto de Investigacion de Recursos Biologicos Alexander von Humboldt	IAvH-E-185197	Arthropoda	Insecta	Diptera	Drosophilidae						Catalina Reina	catalina7096@gmail.com	morphological	high confidence in identification
CBIHM	CBIHM368-17	IAvH-E-185196	IAvH-E-185196	BOLD:ADJ6171	185196	658[0n]	2		1	Yes				28-Nov-2016	Drosophilidae	family	Adult			Vouchered:Registered Collection	Instituto de Investigacion de Recursos Biologicos Alexander von Humboldt	Indeterminate	IAvH-E-185196	IAvH-E-185196	185196	IAvH-E	Instituto de Investigacion de Recursos Biologicos Alexander von Humboldt	IAvH-E-185196	Arthropoda	Insecta	Diptera	Drosophilidae						Catalina Reina	catalina7096@gmail.com	morphological	high confidence in identification
CBIHM	CBIHM367-17	IAvH-E-185398	IAvH-E-185398	BOLD:ADJ9613	185398	658[0n]	2		1	Yes				28-Nov-2016	Formicidae	family	Adult			Vouchered:Registered Collection	Instituto de Investigacion de Recursos Biologicos Alexander von Humboldt	Indeterminate	IAvH-E-185398	IAvH-E-185398	185398	IAvH-E	Instituto de Investigacion de Recursos Biologicos Alexander von Humboldt	IAvH-E-185398	Arthropoda	Insecta	Hymenoptera	Formicidae						Catalina Reina	catalina7096@gmail.com	morphological	high confidence in identification
CBIHM	CBIHM366-17	IAvH-E-185394	IAvH-E-185394	BOLD:ADK0600	185394	601[0n]	2		1	No				28-Nov-2016	Formicidae	family	Adult			Vouchered:Registered Collection	Instituto de Investigacion de Recursos Biologicos Alexander von Humboldt	Indeterminate	IAvH-E-185394	IAvH-E-185394	185394	IAvH-E	Instituto de Investigacion de Recursos Biologicos Alexander von Humboldt	IAvH-E-185394	Arthropoda	Insecta	Hymenoptera	Formicidae						Catalina Reina	catalina7096@gmail.com	morphological	high confidence in identification
CBIHM	CBIHM365-17	IAvH-E-185393	IAvH-E-185393	BOLD:ADK7290	185393	621[0n]	2		1	Yes				28-Nov-2016	Formicidae	family	Adult			Vouchered:Registered Collection	Instituto de Investigacion de Recursos Biologicos Alexander von Humboldt	Indeterminate	IAvH-E-185393	IAvH-E-185393	185393	IAvH-E	Instituto de Investigacion de Recursos Biologicos Alexander von Humboldt	IAvH-E-185393	Arthropoda	Insecta	Hymenoptera	Formicidae						Catalina Reina	catalina7096@gmail.com	morphological	high confidence in identification
CBIHM	CBIHM364-17	IAvH-E-185542	IAvH-E-185542	BOLD:ACZ6851	185542	610[0n]	2		1	Yes				28-Nov-2016	Formicidae	family	Adult			Vouchered:Registered Collection	Instituto de Investigacion de Recursos Biologicos Alexander von Humboldt	Indeterminate	IAvH-E-185542	IAvH-E-185542	185542	IAvH-E	Instituto de Investigacion de Recursos Biologicos Alexander von Humboldt	IAvH-E-185542	Arthropoda	Insecta	Hymenoptera	Formicidae						Catalina Reina	catalina7096@gmail.com	morphological	high confidence in identification
CBIHM	CBIHM363-17	IAvH-E-185541	IAvH-E-185541	BOLD:ACL5472	185541	658[0n]	2		1	Yes				28-Nov-2016	Formicidae	family	Adult			Vouchered:Registered Collection	Instituto de Investigacion de Recursos Biologicos Alexander von Humboldt	Indeterminate	IAvH-E-185541	IAvH-E-185541	185541	IAvH-E	Instituto de Investigacion de Recursos Biologicos Alexander von Humboldt	IAvH-E-185541	Arthropoda	Insecta	Hymenoptera	Formicidae						Catalina Reina	catalina7096@gmail.com	morphological	high confidence in identification
CBIHM	CBIHM362-17	IAvH-E-185540	IAvH-E-185540	BOLD:ACZ6851	185540	658[0n]	2		1	Yes				28-Nov-2016	Formicidae	family	Adult			Vouchered:Registered Collection	Instituto de Investigacion de Recursos Biologicos Alexander von Humboldt	Indeterminate	IAvH-E-185540	IAvH-E-185540	185540	IAvH-E	Instituto de Investigacion de Recursos Biologicos Alexander von Humboldt	IAvH-E-185540	Arthropoda	Insecta	Hymenoptera	Formicidae						Catalina Reina	catalina7096@gmail.com	morphological	high confidence in identification
CBIHM	CBIHM361-17	IAvH-E-185539	IAvH-E-185539	BOLD:ACL5472	185539	658[0n]	2		1	Yes				28-Nov-2016	Formicidae	family	Adult			Vouchered:Registered Collection	Instituto de Investigacion de Recursos Biologicos Alexander von Humboldt	Indeterminate	IAvH-E-185539	IAvH-E-185539	185539	IAvH-E	Instituto de Investigacion de Recursos Biologicos Alexander von Humboldt	IAvH-E-185539	Arthropoda	Insecta	Hymenoptera	Formicidae						Catalina Reina	catalina7096@gmail.com	morphological	high confidence in identification
CBIHM	CBIHM360-17	IAvH-E-185538	IAvH-E-185538	BOLD:ACL5472	185538	630[0n]	2		1	Yes				28-Nov-2016	Formicidae	family	Adult			Vouchered:Registered Collection	Instituto de Investigacion de Recursos Biologicos Alexander von Humboldt	Indeterminate	IAvH-E-185538	IAvH-E-185538	185538	IAvH-E	Instituto de Investigacion de Recursos Biologicos Alexander von Humboldt	IAvH-E-185538	Arthropoda	Insecta	Hymenoptera	Formicidae						Catalina Reina	catalina7096@gmail.com	morphological	high confidence in identification
CBIHM	CBIHM359-17	IAvH-E-185537	IAvH-E-185537	BOLD:ADK1691	185537	581[0n]	2		1	No				28-Nov-2016	Formicidae	family	Adult			Vouchered:Registered Collection	Instituto de Investigacion de Recursos Biologicos Alexander von Humboldt	Indeterminate	IAvH-E-185537	IAvH-E-185537	185537	IAvH-E	Instituto de Investigacion de Recursos Biologicos Alexander von Humboldt	IAvH-E-185537	Arthropoda	Insecta	Hymenoptera	Formicidae						Catalina Reina	catalina7096@gmail.com	morphological	high confidence in identification
POCOL	POCOL001-21	IAvH-E218508			IAvH-E218508	649[0n]	2			Yes				14-May-2018	Caenocholax	genus	Adult				Instituto de Investigacion de Recursos Biologicos Alexander von Humboldt		IAvH-E218508		IAvH-E218508	IAvH-E	Instituto de Investigacion de Recursos Biologicos Alexander von Humboldt	IAvH-E218508	Arthropoda	Insecta	Strepsiptera	Myrmecolacidae			Caenocholax			Nathalie J Baena Bejarano	ntbaena@gmail.com	Morphological
SABIO	SABIO569-19	2098-STB_CHG-023	CHG-23	BOLD:AAC3778		658[0n]	2			Yes					Lepidoptera	order					Instituto de Investigacion de Recursos Biologicos Alexander von Humboldt		2098-STB_CHG-023	CHG-23			Instituto de Investigacion de Recursos Biologicos Alexander von Humboldt	2098-STB_CHG-023	Arthropoda	Insecta	Lepidoptera
SABIO	SABIO568-19	2097-STB_CHG-018	CHG-18	BOLD:AAA5788		658[0n]	2			Yes				08-Jul-2018	Junonia evarete	species					Instituto de Investigacion de Recursos Biologicos Alexander von Humboldt		2097-STB_CHG-018	CHG-18			Instituto de Investigacion de Recursos Biologicos Alexander von Humboldt	2097-STB_CHG-018	Arthropoda	Insecta	Lepidoptera	Nymphalidae	Nymphalinae	Kallimini	Junonia	Junonia evarete
SABIO	SABIO567-19	2109-STB_CHG-223	CHG-223	BOLD:AAD3586		613[0n]	2			Yes					Lepidoptera	order					Instituto de Investigacion de Recursos Biologicos Alexander von Humboldt		2109-STB_CHG-223	CHG-223			Instituto de Investigacion de Recursos Biologicos Alexander von Humboldt	2109-STB_CHG-223	Arthropoda	Insecta	Lepidoptera
SABIO	SABIO566-19	2102-STB_CHG-043	CHG-43	BOLD:AAB0292		658[0n]	2			Yes				09-Jul-2018	Synargis calyce	species					Instituto de Investigacion de Recursos Biologicos Alexander von Humboldt		2102-STB_CHG-043	CHG-43			Instituto de Investigacion de Recursos Biologicos Alexander von Humboldt	2102-STB_CHG-043	Arthropoda	Insecta	Lepidoptera	Riodinidae	Riodininae	Nymphidiini	Synargis	Synargis calyce
SABIO	SABIO565-19	2101-STB_CHG-042	CHG-42	BOLD:AAA8575		658[0n]	2			Yes				09-Jul-2018	Pareuptychia ocirrhoe	species					Instituto de Investigacion de Recursos Biologicos Alexander von Humboldt		2101-STB_CHG-042	CHG-42			Instituto de Investigacion de Recursos Biologicos Alexander von Humboldt	2101-STB_CHG-042	Arthropoda	Insecta	Lepidoptera	Nymphalidae	Satyrinae	Satyrini	Pareuptychia	Pareuptychia ocirrhoe
SABIO	SABIO564-19	2108-STB_CHG-222	CHG-222	BOLD:AAB7483		658[0n]	2			Yes				16-Jul-2018	Synargis mycone	species					Instituto de Investigacion de Recursos Biologicos Alexander von Humboldt		2108-STB_CHG-222	CHG-222			Instituto de Investigacion de Recursos Biologicos Alexander von Humboldt	2108-STB_CHG-222	Arthropoda	Insecta	Lepidoptera	Riodinidae	Riodininae	Nymphidiini	Synargis	Synargis mycone
SABIO	SABIO563-19	2106-STB_CHG-220	CHG-220	BOLD:ACF1280		658[0n]	2			Yes					Lepidoptera	order					Instituto de Investigacion de Recursos Biologicos Alexander von Humboldt		2106-STB_CHG-220	CHG-220			Instituto de Investigacion de Recursos Biologicos Alexander von Humboldt	2106-STB_CHG-220	Arthropoda	Insecta	Lepidoptera
SABIO	SABIO562-19	2105-STB_CHG-219	CHG-219	BOLD:ACF1280		658[0n]	2			Yes					Lepidoptera	order					Instituto de Investigacion de Recursos Biologicos Alexander von Humboldt		2105-STB_CHG-219	CHG-219			Instituto de Investigacion de Recursos Biologicos Alexander von Humboldt	2105-STB_CHG-219	Arthropoda	Insecta	Lepidoptera
SABIO	SABIO561-19	2104-STB_CHG-045	CHG-45	BOLD:ACF1280		658[0n]	2			Yes				09-Jul-2018	Pierella luna	species					Instituto de Investigacion de Recursos Biologicos Alexander von Humboldt		2104-STB_CHG-045	CHG-45			Instituto de Investigacion de Recursos Biologicos Alexander von Humboldt	2104-STB_CHG-045	Arthropoda	Insecta	Lepidoptera	Nymphalidae	Satyrinae	Haeterini	Pierella	Pierella luna
SABIO	SABIO560-19	2100-STB_CHG-041	CHG-41	BOLD:AAF1758		658[0n]	2			Yes				09-Jul-2018	Theope pedias	species					Instituto de Investigacion de Recursos Biologicos Alexander von Humboldt		2100-STB_CHG-041	CHG-41			Instituto de Investigacion de Recursos Biologicos Alexander von Humboldt	2100-STB_CHG-041	Arthropoda	Insecta	Lepidoptera	Riodinidae	Riodininae		Theope	Theope pedias
SABIO	SABIO559-19	2107-STB_CHG-221	CHG-221	BOLD:AAA8915		658[0n]	2			Yes					Lepidoptera	order					Instituto de Investigacion de Recursos Biologicos Alexander von Humboldt		2107-STB_CHG-221	CHG-221			Instituto de Investigacion de Recursos Biologicos Alexander von Humboldt	2107-STB_CHG-221	Arthropoda	Insecta	Lepidoptera
SABIO	SABIO558-19	2095-STB_CHG-004	CHG-4	BOLD:AAU7455		658[0n]	2			Yes				08-Jul-2018	Nica flavilla	species					Instituto de Investigacion de Recursos Biologicos Alexander von Humboldt		2095-STB_CHG-004	CHG-4			Instituto de Investigacion de Recursos Biologicos Alexander von Humboldt	2095-STB_CHG-004	Arthropoda	Insecta	Lepidoptera	Nymphalidae	Biblidinae		Nica	Nica flavilla
SABIO	SABIO557-19	2103-STB_CHG-044	CHG-44	BOLD:AAD1176		658[0n]	2			Yes				09-Jul-2018	Itaballia demophile	species					Instituto de Investigacion de Recursos Biologicos Alexander von Humboldt		2103-STB_CHG-044	CHG-44			Instituto de Investigacion de Recursos Biologicos Alexander von Humboldt	2103-STB_CHG-044	Arthropoda	Insecta	Lepidoptera	Pieridae	Pierinae		Itaballia	Itaballia demophile
SABIO	SABIO556-19	2099-STB_CHG-024	CHG-24	BOLD:AAC7209		658[0n]	2			Yes				08-Jul-2018	Oenomaus atena	species					Instituto de Investigacion de Recursos Biologicos Alexander von Humboldt		2099-STB_CHG-024	CHG-24			Instituto de Investigacion de Recursos Biologicos Alexander von Humboldt	2099-STB_CHG-024	Arthropoda	Insecta	Lepidoptera	Lycaenidae	Theclinae	Eumaeini	Oenomaus	Oenomaus atena
SABIO	SABIO555-19	2096-STB_CHG-014	CHG-14	BOLD:ADR1931		658[0n]	2			Yes				08-Jul-2018	Stalachtis magdalena	species					Instituto de Investigacion de Recursos Biologicos Alexander von Humboldt		2096-STB_CHG-014	CHG-14			Instituto de Investigacion de Recursos Biologicos Alexander von Humboldt	2096-STB_CHG-014	Arthropoda	Insecta	Lepidoptera	Riodinidae	Riodininae	Nymphidiini	Stalachtis	Stalachtis magdalena
CBIHI	CBIHM660-18	IAvH-E-167414	IAvH-E-167414	BOLD:ADL2546	167414	658[0n]	2			Yes				30-Oct-2015	Eurysternus mexicanus	species	Adult			Vouchered:Registered Collection	Instituto de Investigacion de Recursos Biologicos Alexander von Humboldt		IAvH-E-167414	IAvH-E-167414	167414	IAvH-E	Instituto de Investigacion de Recursos Biologicos Alexander von Humboldt	IAvH-E-167414	Arthropoda	Insecta	Coleoptera	Scarabaeidae	Scarabaeinae	Oniticellini	Eurysternus	Eurysternus mexicanus		D. Martinez	demartinezr@gmail.com	morphological	high confidence in identification
CBIHI	CBIHI153-18	IAvH-E-169435	IAvH-E-169435	BOLD:ADN3451	169435	658[0n]	2			Yes				14-Jan-2016	Phanaeus haroldi	species	Adult			Vouchered:Registered Collection	Instituto de Investigacion de Recursos Biologicos Alexander von Humboldt		IAvH-E-169435	IAvH-E-169435	169435	IAvH-E	Instituto de Investigacion de Recursos Biologicos Alexander von Humboldt	IAvH-E-169435	Arthropoda	Insecta	Coleoptera	Scarabaeidae	Scarabaeinae	Phanaeini	Phanaeus	Phanaeus haroldi		D. Martinez	demartinezr@gmail.com	Morphological	high confidence in identification
CBIHI	CBIHM654-18	IAvH-E-182140	IAvH-E-182140	BOLD:ADL2546	182140	598[0n]	2		1	Yes				08-Dec-2016	Eurysternus mexicanus	species	Adult			Vouchered:Registered Collection	Instituto de Investigacion de Recursos Biologicos Alexander von Humboldt		IAvH-E-182140	IAvH-E-182140	182140	IAvH-E	Instituto de Investigacion de Recursos Biologicos Alexander von Humboldt	IAvH-E-182140	Arthropoda	Insecta	Coleoptera	Scarabaeidae	Scarabaeinae	Oniticellini	Eurysternus	Eurysternus mexicanus		D. Martinez	demartinezr@gmail.com	morphological	high confidence in identification
CBIHI	CBIHI032-17	0614-II_AMT4-72-7	AMT4-72-7	BOLD:ADJ7589	IAvH-CT-21517	658[0n]	2			Yes				06-Dec-2016	Eurysternus hypocrita	species	Adult				Instituto de Investigacion de Recursos Biologicos Alexander von Humboldt		0614-II_AMT4-72-7	AMT4-72-7	IAvH-CT-21517	IAvH	Instituto de Investigacion de Recursos Biologicos Alexander von Humboldt	0614-II_AMT4-72-7	Arthropoda	Insecta	Coleoptera	Scarabaeidae	Scarabaeinae	Oniticellini	Eurysternus	Eurysternus hypocrita		Alejandro Lopera	alejandro.lopera@gmail.com
CBIHI	CBIHI031-17	0613-II_AMT2-72-7	AMT2-72-7	BOLD:ADJ9927	IAvH-CT-21516	658[0n]	2			Yes				06-Dec-2016	Dichotomius protectus	species	Adult				Instituto de Investigacion de Recursos Biologicos Alexander von Humboldt		0613-II_AMT2-72-7	AMT2-72-7	IAvH-CT-21516	IAvH	Instituto de Investigacion de Recursos Biologicos Alexander von Humboldt	0613-II_AMT2-72-7	Arthropoda	Insecta	Coleoptera	Scarabaeidae	Scarabaeinae	Dichotomiini	Dichotomius	Dichotomius protectus		Alejandro Lopera	alejandro.lopera@gmail.com
CBIHI	CBIHI030-17	0609-II_AMPT5-48-4	AMPT5-48-4	BOLD:AAX0271	IAvH-CT-21512	658[0n]	2			No				06-Dec-2016	Onthophagus acuminatus	species	Adult				Instituto de Investigacion de Recursos Biologicos Alexander von Humboldt		0609-II_AMPT5-48-4	AMPT5-48-4	IAvH-CT-21512	IAvH	Instituto de Investigacion de Recursos Biologicos Alexander von Humboldt	0609-II_AMPT5-48-4	Arthropoda	Insecta	Coleoptera	Scarabaeidae	Scarabaeinae	Onthophagini	Onthophagus	Onthophagus acuminatus		Alejandro Lopera	alejandro.lopera@gmail.com
CBIHI	CBIHI029-17	0608-II_AMT4-72-4	AMT4-72-4	BOLD:ADK0485	IAvH-CT-21511	658[0n]	2			Yes				06-Dec-2016	Canthon	genus	Adult		Canthon sp. 19H		Instituto de Investigacion de Recursos Biologicos Alexander von Humboldt		0608-II_AMT4-72-4	AMT4-72-4	IAvH-CT-21511	IAvH	Instituto de Investigacion de Recursos Biologicos Alexander von Humboldt	0608-II_AMT4-72-4	Arthropoda	Insecta	Coleoptera	Scarabaeidae	Scarabaeinae	Deltochilini	Canthon			Alejandro Lopera	alejandro.lopera@gmail.com
CBIHI	CBIHI028-17	0607-II_AMT3-72-4	AMT3-72-4	BOLD:ADK0484	IAvH-CT-21510	658[0n]	2			Yes				06-Dec-2016	Deltochilum mexicanum	species	Adult				Instituto de Investigacion de Recursos Biologicos Alexander von Humboldt		0607-II_AMT3-72-4	AMT3-72-4	IAvH-CT-21510	IAvH	Instituto de Investigacion de Recursos Biologicos Alexander von Humboldt	0607-II_AMT3-72-4	Arthropoda	Insecta	Coleoptera	Scarabaeidae	Scarabaeinae	Deltochilini	Deltochilum	Deltochilum mexicanum		Alejandro Lopera	alejandro.lopera@gmail.com
CBIHI	CBIHI027-17	0606-II_AMT4-72-10	AMT4-72-10	BOLD:ADK2394	IAvH-CT-21509	658[0n]	2			Yes				30-Nov-2016	Scybalocanthon moniliatus	species	Adult				Instituto de Investigacion de Recursos Biologicos Alexander von Humboldt		0606-II_AMT4-72-10	AMT4-72-10	IAvH-CT-21509	IAvH	Instituto de Investigacion de Recursos Biologicos Alexander von Humboldt	0606-II_AMT4-72-10	Arthropoda	Insecta	Coleoptera	Scarabaeidae	Scarabaeinae	Deltochilini	Scybalocanthon	Scybalocanthon moniliatus		Alejandro Lopera	alejandro.lopera@gmail.com
CBIHI	CBIHI026-17	0605-II_AST2-24-9	AST2-24-9	BOLD:ADK7116	IAvH-CT-21508	658[0n]	2			Yes				30-Nov-2016	Canthidium	genus	Adult		Canthidium sp.		Instituto de Investigacion de Recursos Biologicos Alexander von Humboldt		0605-II_AST2-24-9	AST2-24-9	IAvH-CT-21508	IAvH	Instituto de Investigacion de Recursos Biologicos Alexander von Humboldt	0605-II_AST2-24-9	Arthropoda	Insecta	Coleoptera	Scarabaeidae	Scarabaeinae	Scarabaeinae_incertae_sedis	Canthidium			Alejandro Lopera	alejandro.lopera@gmail.com
CBIHI	CBIHI025-17	0603-II_AST3-24-9	AST3-24-9	BOLD:ADK7115	IAvH-CT-21506	658[0n]	2			Yes				30-Nov-2016	Canthidium	genus	Adult		Canthidium sp. 21H		Instituto de Investigacion de Recursos Biologicos Alexander von Humboldt		0603-II_AST3-24-9	AST3-24-9	IAvH-CT-21506	IAvH	Instituto de Investigacion de Recursos Biologicos Alexander von Humboldt	0603-II_AST3-24-9	Arthropoda	Insecta	Coleoptera	Scarabaeidae	Scarabaeinae	Scarabaeinae_incertae_sedis	Canthidium			Alejandro Lopera	alejandro.lopera@gmail.com
CBIHI	CBIHI024-17	0602-II_AST3-24-11c	AST3-24-11c	BOLD:ADK7007	IAvH-CT-21505	658[0n]	2			Yes				30-Nov-2016	Scybalocanthon moniliatus	species	Adult				Instituto de Investigacion de Recursos Biologicos Alexander von Humboldt		0602-II_AST3-24-11c	AST3-24-11c	IAvH-CT-21505	IAvH	Instituto de Investigacion de Recursos Biologicos Alexander von Humboldt	0602-II_AST3-24-11c	Arthropoda	Insecta	Coleoptera	Scarabaeidae	Scarabaeinae	Deltochilini	Scybalocanthon	Scybalocanthon moniliatus		Alejandro Lopera	alejandro.lopera@gmail.com
CBIHI	CBIHI023-17	0601-II_AST2-24-1	AST2-24-1	BOLD:ADJ7677	IAvH-CT-21504	658[0n]	2			No				30-Nov-2016	Eurysternus foedus	species	Adult				Instituto de Investigacion de Recursos Biologicos Alexander von Humboldt		0601-II_AST2-24-1	AST2-24-1	IAvH-CT-21504	IAvH	Instituto de Investigacion de Recursos Biologicos Alexander von Humboldt	0601-II_AST2-24-1	Arthropoda	Insecta	Coleoptera	Scarabaeidae	Scarabaeinae	Oniticellini	Eurysternus	Eurysternus foedus		Alejandro Lopera	alejandro.lopera@gmail.com
CBIHI	CBIHI022-17	0600-II_AST2-24-8	AST2-24-8	BOLD:ADK3009	IAvH-CT-21503	658[0n]	2			Yes				30-Nov-2016	Onthophagus	genus	Adult		Onthophagus sp. 09H		Instituto de Investigacion de Recursos Biologicos Alexander von Humboldt		0600-II_AST2-24-8	AST2-24-8	IAvH-CT-21503	IAvH	Instituto de Investigacion de Recursos Biologicos Alexander von Humboldt	0600-II_AST2-24-8	Arthropoda	Insecta	Coleoptera	Scarabaeidae	Scarabaeinae	Onthophagini	Onthophagus			Alejandro Lopera	alejandro.lopera@gmail.com
CBIHI	CBIHI021-17	0599-II_AST3-24-8	AST3-24-8	BOLD:ADK7118	IAvH-CT-21502	607[0n]	2			Yes				30-Nov-2016	Canthidium	genus	Adult		Canthidium sp. 32H		Instituto de Investigacion de Recursos Biologicos Alexander von Humboldt		0599-II_AST3-24-8	AST3-24-8	IAvH-CT-21502	IAvH	Instituto de Investigacion de Recursos Biologicos Alexander von Humboldt	0599-II_AST3-24-8	Arthropoda	Insecta	Coleoptera	Scarabaeidae	Scarabaeinae	Scarabaeinae_incertae_sedis	Canthidium			Alejandro Lopera	alejandro.lopera@gmail.com
CBIHI	CBIHI020-17	0597-II_AST2-24-11	AST2-24-11	BOLD:ADK7118	IAvH-CT-21500	658[0n]	2			Yes				30-Nov-2016	Canthidium	genus	Adult		Canthidium sp. 32H		Instituto de Investigacion de Recursos Biologicos Alexander von Humboldt		0597-II_AST2-24-11	AST2-24-11	IAvH-CT-21500	IAvH	Instituto de Investigacion de Recursos Biologicos Alexander von Humboldt	0597-II_AST2-24-11	Arthropoda	Insecta	Coleoptera	Scarabaeidae	Scarabaeinae	Scarabaeinae_incertae_sedis	Canthidium			Alejandro Lopera	alejandro.lopera@gmail.com
CBIHI	CBIHI019-17	0594-II_AST2-24-5	AST2-24-5	BOLD:ADJ7028	IAvH-CT-21497	658[0n]	2			Yes				30-Nov-2016	Deltochilum mexicanum	species	Adult				Instituto de Investigacion de Recursos Biologicos Alexander von Humboldt		0594-II_AST2-24-5	AST2-24-5	IAvH-CT-21497	IAvH	Instituto de Investigacion de Recursos Biologicos Alexander von Humboldt	0594-II_AST2-24-5	Arthropoda	Insecta	Coleoptera	Scarabaeidae	Scarabaeinae	Deltochilini	Deltochilum	Deltochilum mexicanum		Alejandro Lopera	alejandro.lopera@gmail.com
CBIHI	CBIHI018-17	0593-II_AST2-24-2	AST2-24-2	BOLD:ADK0282	IAvH-CT-21496	658[0n]	2			No				30-Nov-2016	Dichotomius	genus	Adult		Dichotomius sp. 13H		Instituto de Investigacion de Recursos Biologicos Alexander von Humboldt		0593-II_AST2-24-2	AST2-24-2	IAvH-CT-21496	IAvH	Instituto de Investigacion de Recursos Biologicos Alexander von Humboldt	0593-II_AST2-24-2	Arthropoda	Insecta	Coleoptera	Scarabaeidae	Scarabaeinae	Dichotomiini	Dichotomius			Alejandro Lopera	alejandro.lopera@gmail.com
CBIHI	CBIHI017-17	0592-II_AST2-24-13	AST2-24-13	BOLD:ADJ8497	IAvH-CT-21495	658[0n]	2			Yes				30-Nov-2016	Dichotomius andresi	species	Adult				Instituto de Investigacion de Recursos Biologicos Alexander von Humboldt		0592-II_AST2-24-13	AST2-24-13	IAvH-CT-21495	IAvH	Instituto de Investigacion de Recursos Biologicos Alexander von Humboldt	0592-II_AST2-24-13	Arthropoda	Insecta	Coleoptera	Scarabaeidae	Scarabaeinae	Dichotomiini	Dichotomius	Dichotomius andresi		Alejandro Lopera	alejandro.lopera@gmail.com
CBIHI	CBIHI285-18	1157-IV_ENT-61241	GIO-4652	BOLD:ADP1953	MPUJ_ENT-0061241	658[0n]	2			Yes				13-Mar-2018	Notodontidae	family	Adult			Vouchered:Registered Collection	Pontificia Universidad Javeriana, Museo		1157-IV_ENT-61241	GIO-4652	MPUJ_ENT-0061241	MPUJ_ENT	Pontificia Universidad Javeriana, Museo	1157-IV_ENT-61241	Arthropoda	Insecta	Lepidoptera	Notodontidae						Giovanny Fagua		Morphological	High confidence in identification, additional identifier: Dumar Ariel Ariel Parrales
CBIHI	CBIHI284-18	1156-IV_ENT-61240	GIO-4651	BOLD:ABZ2579	MPUJ_ENT-0061240	658[0n]	2			Yes				13-Mar-2018	Notodontidae	family	Adult			Vouchered:Registered Collection	Pontificia Universidad Javeriana, Museo		1156-IV_ENT-61240	GIO-4651	MPUJ_ENT-0061240	MPUJ_ENT	Pontificia Universidad Javeriana, Museo	1156-IV_ENT-61240	Arthropoda	Insecta	Lepidoptera	Notodontidae						Giovanny Fagua		Morphological	High confidence in identification, additional identifier: Dumar Ariel Ariel Parrales
CBIHI	CBIHI283-18	1165-IV_ENT-61249	GIO-4650d	BOLD:ABZ2579	MPUJ_ENT-0061249	658[0n]	2			Yes				13-Mar-2018	Eacles	genus	Adult			Vouchered:Registered Collection	Pontificia Universidad Javeriana, Museo		1165-IV_ENT-61249	GIO-4650d	MPUJ_ENT-0061249	MPUJ_ENT	Pontificia Universidad Javeriana, Museo	1165-IV_ENT-61249	Arthropoda	Insecta	Lepidoptera	Saturniidae	Ceratocampinae		Eacles			Giovanny Fagua		Morphological	High confidence in identification, additional identifier: Dumar Ariel Ariel Parrales
CBIHI	CBIHI282-18	1164-IV_ENT-61248	GIO-4650c	BOLD:ABZ2579	MPUJ_ENT-0061248	658[0n]	2			Yes				13-Mar-2018	Eacles	genus	Adult			Vouchered:Registered Collection	Pontificia Universidad Javeriana, Museo		1164-IV_ENT-61248	GIO-4650c	MPUJ_ENT-0061248	MPUJ_ENT	Pontificia Universidad Javeriana, Museo	1164-IV_ENT-61248	Arthropoda	Insecta	Lepidoptera	Saturniidae	Ceratocampinae		Eacles			Giovanny Fagua		Morphological	High confidence in identification, additional identifier: Dumar Ariel Ariel Parrales
CBIHI	CBIHI281-18	1163-IV_ENT-61247	GIO-4650b	BOLD:ABZ2579	MPUJ_ENT-0061247	658[0n]	2			Yes				13-Mar-2018	Eacles	genus	Adult			Vouchered:Registered Collection	Pontificia Universidad Javeriana, Museo		1163-IV_ENT-61247	GIO-4650b	MPUJ_ENT-0061247	MPUJ_ENT	Pontificia Universidad Javeriana, Museo	1163-IV_ENT-61247	Arthropoda	Insecta	Lepidoptera	Saturniidae	Ceratocampinae		Eacles			Giovanny Fagua		Morphological	High confidence in identification, additional identifier: Dumar Ariel Ariel Parrales
CBIHI	CBIHI280-18	1155-IV_ENT-61239	GIO-4650	BOLD:ADP1953	MPUJ_ENT-0061239	658[0n]	2			Yes				13-Mar-2018	Eacles	genus	Adult			Vouchered:Registered Collection	Pontificia Universidad Javeriana, Museo		1155-IV_ENT-61239	GIO-4650	MPUJ_ENT-0061239	MPUJ_ENT	Pontificia Universidad Javeriana, Museo	1155-IV_ENT-61239	Arthropoda	Insecta	Lepidoptera	Saturniidae	Ceratocampinae		Eacles			Giovanny Fagua		Morphological	High confidence in identification, additional identifier: Dumar Ariel Ariel Parrales
CBIHI	CBIHI279-18	1184-IV_ENT-61795	GIO-4641	BOLD:ADK1549	MPUJ_ENT-0061795	658[0n]	2			Yes				13-Mar-2018	Pedaliodes manis	species	Adult			Vouchered:Registered Collection	Pontificia Universidad Javeriana, Museo		1184-IV_ENT-61795	GIO-4641	MPUJ_ENT-0061795	MPUJ_ENT	Pontificia Universidad Javeriana, Museo	1184-IV_ENT-61795	Arthropoda	Insecta	Lepidoptera	Nymphalidae	Satyrinae	Satyrini	Pedaliodes	Pedaliodes manis		Giovanny Fagua		Morphological	High confidence in identification, additional identifier: Dumar Ariel Ariel Parrales
CBIHI	CBIHI278-18	1197-IV_ENT-61827	GIO-4633	BOLD:ACG9482	MPUJ_ENT-0061827	658[0n]	2			Yes				13-Mar-2018	Lymanopoda obsoleta	species	Adult			Vouchered:Registered Collection	Pontificia Universidad Javeriana, Museo		1197-IV_ENT-61827	GIO-4633	MPUJ_ENT-0061827	MPUJ_ENT	Pontificia Universidad Javeriana, Museo	1197-IV_ENT-61827	Arthropoda	Insecta	Lepidoptera	Nymphalidae	Satyrinae	Satyrini	Lymanopoda	Lymanopoda obsoleta		Giovanny Fagua		Morphological	High confidence in identification, additional identifier: Dumar Ariel Ariel Parrales
CBIHI	CBIHI277-18	1169-IV_ENT-61771	GIO-4625	BOLD:ADO8907	MPUJ_ENT-0061771	658[0n]	2			Yes				13-Mar-2018	Micandra	genus	Adult			Vouchered:Registered Collection	Pontificia Universidad Javeriana, Museo		1169-IV_ENT-61771	GIO-4625	MPUJ_ENT-0061771	MPUJ_ENT	Pontificia Universidad Javeriana, Museo	1169-IV_ENT-61771	Arthropoda	Insecta	Lepidoptera	Lycaenidae	Theclinae	Eumaeini	Micandra			Giovanny Fagua		Morphological	High confidence in identification, additional identifier: Dumar Ariel Ariel Parrales
CBIHI	CBIHI276-18	1154-IV_ENT-61235	GIO-4623	BOLD:ADP1953	MPUJ_ENT-0061235	658[0n]	2			Yes				13-Mar-2018	Pedaliodes fuscata	species	Adult			Vouchered:Registered Collection	Pontificia Universidad Javeriana, Museo		1154-IV_ENT-61235	GIO-4623	MPUJ_ENT-0061235	MPUJ_ENT	Pontificia Universidad Javeriana, Museo	1154-IV_ENT-61235	Arthropoda	Insecta	Lepidoptera	Nymphalidae	Satyrinae	Satyrini	Pedaliodes	Pedaliodes fuscata		Giovanny Fagua		Morphological	High confidence in identification, additional identifier: Dumar Ariel Ariel Parrales
CBIHI	CBIHI275-18	1176-IV_ENT-61782	GIO-4608	BOLD:AAY8335	MPUJ_ENT-0061782	658[0n]	2			Yes				13-Mar-2018	Mygona irmina	genus	Adult			Vouchered:Registered Collection	Pontificia Universidad Javeriana, Museo		1176-IV_ENT-61782	GIO-4608	MPUJ_ENT-0061782	MPUJ_ENT	Pontificia Universidad Javeriana, Museo	1176-IV_ENT-61782	Arthropoda	Insecta	Lepidoptera	Nymphalidae	Satyrinae	Satyrini	Mygona	Mygona irmina		Giovanny Fagua		Morphological	High confidence in identification, additional identifier: Dumar Ariel Ariel Parrales
CBIHI	CBIHI274-18	1187-IV_ENT-61803	GIO-4602	BOLD:ADM7252	MPUJ_ENT-0061803	658[0n]	2			Yes				13-Mar-2018	Pedaliodes empusa	species	Adult			Vouchered:Registered Collection	Pontificia Universidad Javeriana, Museo		1187-IV_ENT-61803	GIO-4602	MPUJ_ENT-0061803	MPUJ_ENT	Pontificia Universidad Javeriana, Museo	1187-IV_ENT-61803	Arthropoda	Insecta	Lepidoptera	Nymphalidae	Satyrinae	Satyrini	Pedaliodes	Pedaliodes empusa		Giovanny Fagua		Morphological	High confidence in identification, additional identifier: Dumar Ariel Ariel Parrales
CBIHI	CBIHI273-18	1206-IV_ENT-61877	GIO-4601	BOLD:ADM7077	MPUJ_ENT-0061877	658[0n]	2			Yes				13-Mar-2018	Pedaliodes fuscata	species	Adult			Vouchered:Registered Collection	Pontificia Universidad Javeriana, Museo		1206-IV_ENT-61877	GIO-4601	MPUJ_ENT-0061877	MPUJ_ENT	Pontificia Universidad Javeriana, Museo	1206-IV_ENT-61877	Arthropoda	Insecta	Lepidoptera	Nymphalidae	Satyrinae	Satyrini	Pedaliodes	Pedaliodes fuscata		Giovanny Fagua		Morphological	High confidence in identification, additional identifier: Dumar Ariel Ariel Parrales
CBIHI	CBIHI272-18	1200-IV_ENT-61840	GIO-4589	BOLD:ADO8438	MPUJ_ENT-0061840	658[0n]	2			Yes				13-Mar-2018	Pedaliodes arnotti	species	Adult			Vouchered:Registered Collection	Pontificia Universidad Javeriana, Museo		1200-IV_ENT-61840	GIO-4589	MPUJ_ENT-0061840	MPUJ_ENT	Pontificia Universidad Javeriana, Museo	1200-IV_ENT-61840	Arthropoda	Insecta	Lepidoptera	Nymphalidae	Satyrinae	Satyrini	Pedaliodes	Pedaliodes arnotti		Giovanny Fagua		Morphological	High confidence in identification, additional identifier: Dumar Ariel Ariel Parrales
CBIHI	CBIHI271-18	1205-IV_ENT-61864	GIO-4586	BOLD:ADM7077	MPUJ_ENT-0061864	658[0n]	2			Yes				13-Mar-2018	Pedaliodes fuscata	species	Adult			Vouchered:Registered Collection	Pontificia Universidad Javeriana, Museo		1205-IV_ENT-61864	GIO-4586	MPUJ_ENT-0061864	MPUJ_ENT	Pontificia Universidad Javeriana, Museo	1205-IV_ENT-61864	Arthropoda	Insecta	Lepidoptera	Nymphalidae	Satyrinae	Satyrini	Pedaliodes	Pedaliodes fuscata		Giovanny Fagua		Morphological	High confidence in identification, additional identifier: Dumar Ariel Ariel Parrales
CBIHI	CBIHI270-18	1201-IV_ENT-61841	GIO-4579	BOLD:ADO8438	MPUJ_ENT-0061841	658[0n]	2			Yes				13-Mar-2018	Pedaliodes arnotti	species	Adult			Vouchered:Registered Collection	Pontificia Universidad Javeriana, Museo		1201-IV_ENT-61841	GIO-4579	MPUJ_ENT-0061841	MPUJ_ENT	Pontificia Universidad Javeriana, Museo	1201-IV_ENT-61841	Arthropoda	Insecta	Lepidoptera	Nymphalidae	Satyrinae	Satyrini	Pedaliodes	Pedaliodes arnotti		Giovanny Fagua		Morphological	High confidence in identification, additional identifier: Dumar Ariel Ariel Parrales
CBIHI	CBIHI269-18	1191-IV_ENT-61819	GIO-4577	BOLD:ADM8777	MPUJ_ENT-0061819	658[0n]	2			Yes				13-Mar-2018	Altopedaliodes nebris	species	Adult			Vouchered:Registered Collection	Pontificia Universidad Javeriana, Museo		1191-IV_ENT-61819	GIO-4577	MPUJ_ENT-0061819	MPUJ_ENT	Pontificia Universidad Javeriana, Museo	1191-IV_ENT-61819	Arthropoda	Insecta	Lepidoptera	Nymphalidae	Satyrinae	Satyrini	Altopedaliodes	Altopedaliodes nebris		Giovanny Fagua		Morphological	High confidence in identification, additional identifier: Dumar Ariel Ariel Parrales
CBIHI	CBIHI268-18	1177-IV_ENT-61783	GIO-4574	BOLD:ABV3758	MPUJ_ENT-0061783	658[0n]	2			Yes				13-Mar-2018	Lieinix nemesis	species	Adult			Vouchered:Registered Collection	Pontificia Universidad Javeriana, Museo		1177-IV_ENT-61783	GIO-4574	MPUJ_ENT-0061783	MPUJ_ENT	Pontificia Universidad Javeriana, Museo	1177-IV_ENT-61783	Arthropoda	Insecta	Lepidoptera	Pieridae	Dismorphiinae		Lieinix	Lieinix nemesis		Giovanny Fagua		Morphological	High confidence in identification, additional identifier: Dumar Ariel Ariel Parrales
CBIHI	CBIHI267-18	1204-IV_ENT-61854	GIO-4568	BOLD:ADM7077	MPUJ_ENT-0061854	658[0n]	2			Yes				13-Mar-2018	Pedaliodes fuscata	species	Adult			Vouchered:Registered Collection	Pontificia Universidad Javeriana, Museo		1204-IV_ENT-61854	GIO-4568	MPUJ_ENT-0061854	MPUJ_ENT	Pontificia Universidad Javeriana, Museo	1204-IV_ENT-61854	Arthropoda	Insecta	Lepidoptera	Nymphalidae	Satyrinae	Satyrini	Pedaliodes	Pedaliodes fuscata		Giovanny Fagua		Morphological	High confidence in identification, additional identifier: Dumar Ariel Ariel Parrales
CBIHI	CBIHI266-18	1167-IV_ENT-61769	GIO-4568	BOLD:ADP0787	MPUJ_ENT-0061769	658[0n]	2			Yes				13-Mar-2018	Sabatoga mirabilis	species	Adult			Vouchered:Registered Collection	Pontificia Universidad Javeriana, Museo		1167-IV_ENT-61769	GIO-4568	MPUJ_ENT-0061769	MPUJ_ENT	Pontificia Universidad Javeriana, Museo	1167-IV_ENT-61769	Arthropoda	Insecta	Lepidoptera	Nymphalidae	Satyrinae		Sabatoga	Sabatoga mirabilis		Giovanny Fagua		Morphological	High confidence in identification, additional identifier: Dumar Ariel Ariel Parrales
CBIHI	CBIHI265-18	1190-IV_ENT-61818	GIO-4567	BOLD:ADM8777	MPUJ_ENT-0061818	658[0n]	2			Yes				13-Mar-2018	Altopedaliodes nebris	species	Adult			Vouchered:Registered Collection	Pontificia Universidad Javeriana, Museo		1190-IV_ENT-61818	GIO-4567	MPUJ_ENT-0061818	MPUJ_ENT	Pontificia Universidad Javeriana, Museo	1190-IV_ENT-61818	Arthropoda	Insecta	Lepidoptera	Nymphalidae	Satyrinae	Satyrini	Altopedaliodes	Altopedaliodes nebris		Giovanny Fagua		Morphological	High confidence in identification, additional identifier: Dumar Ariel Ariel Parrales
CBIHI	CBIHI264-18	1166-IV_ENT-61768	GIO-4562	BOLD:ADP0264	MPUJ_ENT-0061768	658[0n]	2			Yes				13-Mar-2018	Pyrginae	subfamily	Adult			Vouchered:Registered Collection	Pontificia Universidad Javeriana, Museo		1166-IV_ENT-61768	GIO-4562	MPUJ_ENT-0061768	MPUJ_ENT	Pontificia Universidad Javeriana, Museo	1166-IV_ENT-61768	Arthropoda	Insecta	Lepidoptera	Hesperiidae	Pyrginae					Giovanny Fagua		Morphological	High confidence in identification, additional identifier: Dumar Ariel Ariel Parrales
CBIHI	CBIHI263-18	1188-IV_ENT-61809	GIO-4557	BOLD:ADM8777	MPUJ_ENT-0061809	658[0n]	2			Yes				13-Mar-2018	Altopedaliodes nebris	species	Adult			Vouchered:Registered Collection	Pontificia Universidad Javeriana, Museo		1188-IV_ENT-61809	GIO-4557	MPUJ_ENT-0061809	MPUJ_ENT	Pontificia Universidad Javeriana, Museo	1188-IV_ENT-61809	Arthropoda	Insecta	Lepidoptera	Nymphalidae	Satyrinae	Satyrini	Altopedaliodes	Altopedaliodes nebris		Giovanny Fagua		Morphological	High confidence in identification, additional identifier: Dumar Ariel Ariel Parrales
CBIHI	CBIHI262-18	1202-IV_ENT-61842	GIO-4553	BOLD:ADP1686	MPUJ_ENT-0061842	658[0n]	2			Yes				13-Mar-2018	Pedaliodes phaea	species	Adult			Vouchered:Registered Collection	Pontificia Universidad Javeriana, Museo		1202-IV_ENT-61842	GIO-4553	MPUJ_ENT-0061842	MPUJ_ENT	Pontificia Universidad Javeriana, Museo	1202-IV_ENT-61842	Arthropoda	Insecta	Lepidoptera	Nymphalidae	Satyrinae	Satyrini	Pedaliodes	Pedaliodes phaea		Giovanny Fagua		Morphological	High confidence in identification, additional identifier: Dumar Ariel Ariel Parrales
CBIHI	CBIHI261-18	1189-IV_ENT-61814	GIO-4551	BOLD:ADM8777	MPUJ_ENT-0061814	658[0n]	2			Yes				13-Mar-2018	Altopedaliodes nebris	species	Adult			Vouchered:Registered Collection	Pontificia Universidad Javeriana, Museo		1189-IV_ENT-61814	GIO-4551	MPUJ_ENT-0061814	MPUJ_ENT	Pontificia Universidad Javeriana, Museo	1189-IV_ENT-61814	Arthropoda	Insecta	Lepidoptera	Nymphalidae	Satyrinae	Satyrini	Altopedaliodes	Altopedaliodes nebris		Giovanny Fagua		Morphological	High confidence in identification, additional identifier: Dumar Ariel Ariel Parrales
CBIHI	CBIHI260-18	1186-IV_ENT-61802	GIO-4549	BOLD:ADM7252	MPUJ_ENT-0061802	658[0n]	2			Yes				13-Mar-2018	Pedaliodes empusa	species	Adult			Vouchered:Registered Collection	Pontificia Universidad Javeriana, Museo		1186-IV_ENT-61802	GIO-4549	MPUJ_ENT-0061802	MPUJ_ENT	Pontificia Universidad Javeriana, Museo	1186-IV_ENT-61802	Arthropoda	Insecta	Lepidoptera	Nymphalidae	Satyrinae	Satyrini	Pedaliodes	Pedaliodes empusa		Giovanny Fagua		Morphological	High confidence in identification, additional identifier: Dumar Ariel Ariel Parrales
CBIHI	CBIHI259-18	1183-IV_ENT-61794	GIO-4545	BOLD:ADM7252	MPUJ_ENT-0061794	658[0n]	2			Yes				13-Mar-2018	Pedaliodes empusa	species	Adult			Vouchered:Registered Collection	Pontificia Universidad Javeriana, Museo		1183-IV_ENT-61794	GIO-4545	MPUJ_ENT-0061794	MPUJ_ENT	Pontificia Universidad Javeriana, Museo	1183-IV_ENT-61794	Arthropoda	Insecta	Lepidoptera	Nymphalidae	Satyrinae	Satyrini	Pedaliodes	Pedaliodes empusa		Giovanny Fagua		Morphological	High confidence in identification, additional identifier: Dumar Ariel Ariel Parrales
CBIHI	CBIHI258-18	1172-IV_ENT-61776	GIO-4544	BOLD:ACX9876	MPUJ_ENT-0061776	658[0n]	2			Yes				13-Mar-2018	Pedaliodes poesia	species	Adult			Vouchered:Registered Collection	Pontificia Universidad Javeriana, Museo		1172-IV_ENT-61776	GIO-4544	MPUJ_ENT-0061776	MPUJ_ENT	Pontificia Universidad Javeriana, Museo	1172-IV_ENT-61776	Arthropoda	Insecta	Lepidoptera	Nymphalidae	Satyrinae	Satyrini	Pedaliodes	Pedaliodes poesia		Giovanny Fagua		Morphological	High confidence in identification, additional identifier: Dumar Ariel Ariel Parrales
CBIHI	CBIHI257-18	1185-IV_ENT-61800	GIO-4543	BOLD:ADK1549	MPUJ_ENT-0061800	658[0n]	2			Yes				13-Mar-2018	Pedaliodes manis	species	Adult			Vouchered:Registered Collection	Pontificia Universidad Javeriana, Museo		1185-IV_ENT-61800	GIO-4543	MPUJ_ENT-0061800	MPUJ_ENT	Pontificia Universidad Javeriana, Museo	1185-IV_ENT-61800	Arthropoda	Insecta	Lepidoptera	Nymphalidae	Satyrinae	Satyrini	Pedaliodes	Pedaliodes manis		Giovanny Fagua		Morphological	High confidence in identification, additional identifier: Dumar Ariel Ariel Parrales
CBIHI	CBIHI135-18	0583-II_TMA20	TMA20	BOLD:AEE6313	IAvH-CT-21624	658[0n]	2			Yes				01-Dec-2016	Philogenia cristalina	species	Adult			Vouchered:Registered Collection	Instituto de Investigacion de Recursos Biologicos Alexander von Humboldt		0583-II_TMA20	TMA20	IAvH-CT-21624		Instituto de Investigacion de Recursos Biologicos Alexander von Humboldt	0583-II_TMA20	Arthropoda	Insecta	Odonata	Philogeniidae			Philogenia	Philogenia cristalina		Cornelio Bota	corneliobota@gmail.com	Morphological
CBIHI	CBIHI255-18	1171-IV_ENT-61773	GIO-4541	BOLD:ABX0474	MPUJ_ENT-0061773	658[0n]	2			Yes				13-Mar-2018	Penaincisalia loxurina	species	Adult			Vouchered:Registered Collection	Pontificia Universidad Javeriana, Museo		1171-IV_ENT-61773	GIO-4541	MPUJ_ENT-0061773	MPUJ_ENT	Pontificia Universidad Javeriana, Museo	1171-IV_ENT-61773	Arthropoda	Insecta	Lepidoptera	Lycaenidae	Theclinae	Eumaeini	Penaincisalia	Penaincisalia loxurina		Giovanny Fagua		Morphological	High confidence in identification, additional identifier: Dumar Ariel Ariel Parrales
CBIHI	CBIHI254-18	1180-IV_ENT-61786	GIO-4540	BOLD:AAU1106	MPUJ_ENT-0061786	658[0n]	2			Yes				13-Mar-2018	Colias dimera	species	Adult			Vouchered:Registered Collection	Pontificia Universidad Javeriana, Museo		1180-IV_ENT-61786	GIO-4540	MPUJ_ENT-0061786	MPUJ_ENT	Pontificia Universidad Javeriana, Museo	1180-IV_ENT-61786	Arthropoda	Insecta	Lepidoptera	Pieridae	Coliadinae		Colias	Colias dimera		Giovanny Fagua		Morphological	High confidence in identification, additional identifier: Dumar Ariel Ariel Parrales
CBIHI	CBIHI253-18	1168-IV_ENT-61770	GIO-4537	BOLD:ADO8124	MPUJ_ENT-0061770	658[0n]	2			Yes				13-Mar-2018	Theritas	genus	Adult			Vouchered:Registered Collection	Pontificia Universidad Javeriana, Museo		1168-IV_ENT-61770	GIO-4537	MPUJ_ENT-0061770	MPUJ_ENT	Pontificia Universidad Javeriana, Museo	1168-IV_ENT-61770	Arthropoda	Insecta	Lepidoptera	Lycaenidae	Theclinae	Eumaeini	Theritas			Giovanny Fagua		Morphological	High confidence in identification, additional identifier: Dumar Ariel Ariel Parrales
CBIHI	CBIHI252-18	1175-IV_ENT-61781	GIO-4535	BOLD:AAY8335	MPUJ_ENT-0061781	658[0n]	2			Yes				13-Mar-2018	Mygona irmina	species	Adult			Vouchered:Registered Collection	Pontificia Universidad Javeriana, Museo		1175-IV_ENT-61781	GIO-4535	MPUJ_ENT-0061781	MPUJ_ENT	Pontificia Universidad Javeriana, Museo	1175-IV_ENT-61781	Arthropoda	Insecta	Lepidoptera	Nymphalidae	Satyrinae	Satyrini	Mygona	Mygona irmina		Giovanny Fagua		Morphological	High confidence in identification, additional identifier: Dumar Ariel Ariel Parrales
CBIHI	CBIHI251-18	1199-IV_ENT-61839	GIO-4534	BOLD:ACX9876	MPUJ_ENT-0061839	658[0n]	2			Yes				13-Mar-2018	Pedaliodes poesia	species	Adult			Vouchered:Registered Collection	Pontificia Universidad Javeriana, Museo		1199-IV_ENT-61839	GIO-4534	MPUJ_ENT-0061839	MPUJ_ENT	Pontificia Universidad Javeriana, Museo	1199-IV_ENT-61839	Arthropoda	Insecta	Lepidoptera	Nymphalidae	Satyrinae	Satyrini	Pedaliodes	Pedaliodes poesia		Giovanny Fagua		Morphological	High confidence in identification, additional identifier: Dumar Ariel Ariel Parrales
CBIHI	CBIHI250-18	1203-IV_ENT-61845	GIO-4532	BOLD:ADM7077	MPUJ_ENT-0061845	658[0n]	2			Yes				13-Mar-2018	Pedaliodes fuscata	species	Adult			Vouchered:Registered Collection	Pontificia Universidad Javeriana, Museo		1203-IV_ENT-61845	GIO-4532	MPUJ_ENT-0061845	MPUJ_ENT	Pontificia Universidad Javeriana, Museo	1203-IV_ENT-61845	Arthropoda	Insecta	Lepidoptera	Nymphalidae	Satyrinae	Satyrini	Pedaliodes	Pedaliodes fuscata		Giovanny Fagua		Morphological	High confidence in identification, additional identifier: Dumar Ariel Ariel Parrales
CBIHI	CBIHI249-18	1173-IV_ENT-61777	GIO-4527	BOLD:AAF0055	MPUJ_ENT-0061777	658[0n]	2			Yes				13-Mar-2018	Actinote latior	species	Adult			Vouchered:Registered Collection	Pontificia Universidad Javeriana, Museo		1173-IV_ENT-61777	GIO-4527	MPUJ_ENT-0061777	MPUJ_ENT	Pontificia Universidad Javeriana, Museo	1173-IV_ENT-61777	Arthropoda	Insecta	Lepidoptera	Nymphalidae	Heliconiinae	Acraeini	Actinote	Actinote latior		Giovanny Fagua		Morphological	High confidence in identification, additional identifier: Dumar Ariel Ariel Parrales
CBIHI	CBIHI248-18	1174-IV_ENT-61778	GIO-4525	BOLD:ADP4480	MPUJ_ENT-0061778	658[0n]	2			Yes				13-Mar-2018	Altinote dicaeus	species	Adult			Vouchered:Registered Collection	Pontificia Universidad Javeriana, Museo		1174-IV_ENT-61778	GIO-4525	MPUJ_ENT-0061778	MPUJ_ENT	Pontificia Universidad Javeriana, Museo	1174-IV_ENT-61778	Arthropoda	Insecta	Lepidoptera	Nymphalidae	Heliconiinae	Acraeini	Altinote	Altinote dicaeus		Giovanny Fagua		Morphological	High confidence in identification, additional identifier: Dumar Ariel Ariel Parrales
CBIHI	CBIHI247-18	1181-IV_ENT-61787	GIO-4521	BOLD:ADM8041	MPUJ_ENT-0061787	658[0n]	2			Yes				13-Mar-2018	Perisama patara	species	Adult			Vouchered:Registered Collection	Pontificia Universidad Javeriana, Museo		1181-IV_ENT-61787	GIO-4521	MPUJ_ENT-0061787	MPUJ_ENT	Pontificia Universidad Javeriana, Museo	1181-IV_ENT-61787	Arthropoda	Insecta	Lepidoptera	Nymphalidae	Biblidinae	Callicorini	Perisama	Perisama patara		Giovanny Fagua		Morphological	High confidence in identification, additional identifier: Dumar Ariel Ariel Parrales
CBIHI	CBIHI246-18	1182-IV_ENT-61792	GIO-4515	BOLD:ADP1372	MPUJ_ENT-0061792	658[0n]	2			Yes				13-Mar-2018	Pronophila epidipnis	species	Adult			Vouchered:Registered Collection	Pontificia Universidad Javeriana, Museo		1182-IV_ENT-61792	GIO-4515	MPUJ_ENT-0061792	MPUJ_ENT	Pontificia Universidad Javeriana, Museo	1182-IV_ENT-61792	Arthropoda	Insecta	Lepidoptera	Nymphalidae	Satyrinae	Satyrini	Pronophila	Pronophila epidipnis		Giovanny Fagua		Morphological	High confidence in identification, additional identifier: Dumar Ariel Ariel Parrales
CBIHI	CBIHI147-18	IAvH-E-169390	IAvH-E-169390	BOLD:ACW4232	169390	658[0n]	2			Yes				14-Jan-2016	Eurysternus caribaeus	species	Adult			Vouchered:Registered Collection	Instituto de Investigacion de Recursos Biologicos Alexander von Humboldt		IAvH-E-169390	IAvH-E-169390	169390	IAvH-E	Instituto de Investigacion de Recursos Biologicos Alexander von Humboldt	IAvH-E-169390	Arthropoda	Insecta	Coleoptera	Scarabaeidae	Scarabaeinae	Oniticellini	Eurysternus	Eurysternus caribaeus		D. Martinez	demartinezr@gmail.com	Morphological	high confidence in identification
CBIHI	CBIHI145-18	IAvH-E-169386	IAvH-E-169386	BOLD:ACW4232	169386	658[0n]	2			Yes				14-Jan-2016	Eurysternus caribaeus	species	Adult			Vouchered:Registered Collection	Instituto de Investigacion de Recursos Biologicos Alexander von Humboldt		IAvH-E-169386	IAvH-E-169386	169386	IAvH-E	Instituto de Investigacion de Recursos Biologicos Alexander von Humboldt	IAvH-E-169386	Arthropoda	Insecta	Coleoptera	Scarabaeidae	Scarabaeinae	Oniticellini	Eurysternus	Eurysternus caribaeus		D. Martinez	demartinezr@gmail.com	Morphological	high confidence in identification
CBIHI	CBIHM696-18	IAvH-E-170556	IAvH-E-170556	BOLD:ADL5153	170556	658[0n]	2			Yes				14-Jan-2016	Dichotomius	genus	Adult		Dichotomius sp. 11H	Vouchered:Registered Collection	Instituto de Investigacion de Recursos Biologicos Alexander von Humboldt		IAvH-E-170556	IAvH-E-170556	170556	IAvH-E	Instituto de Investigacion de Recursos Biologicos Alexander von Humboldt	IAvH-E-170556	Arthropoda	Insecta	Coleoptera	Scarabaeidae	Scarabaeinae	Dichotomiini	Dichotomius			D. Martinez	demartinezr@gmail.com	morphological	high confidence in identification
CBIHI	CBIHI312-20	0511-I_SaC04-24-2A	SaC04-24-2A	BOLD:AEE6446		658[0n]	2			Yes				17-Aug-2016	Uroxys	species	Adult		Uroxys corniculatus		Instituto de Investigacion de Recursos Biologicos Alexander von Humboldt		0511-I_SaC04-24-2A	SaC04-24-2A		IAvH	Instituto de Investigacion de Recursos Biologicos Alexander von Humboldt	0511-I_SaC04-24-2A	Arthropoda	Insecta	Coleoptera	Scarabaeidae	Scarabaeinae	Scarabaeinae_incertae_sedis	Uroxys	Uroxys corniculatus		Alejandro Lopera	alejandro.lopera@gmail.com		high confidence in identification
CBIHI	CBIHI311-20	0755-II_ELM012	ELM012	BOLD:ADK6282		554[0n]	1			No				29-Nov-2016	Heterelmis	genus					Instituto de Investigacion de Recursos Biologicos Alexander von Humboldt		0755-II_ELM012	ELM012		IAvH	Instituto de Investigacion de Recursos Biologicos Alexander von Humboldt	0755-II_ELM012	Arthropoda	Insecta	Coleoptera	Elmidae	Elminae		Heterelmis			Denis Hincapie	dmhincapiem@unal.edu.co
CBIHI	CBIHI310-20	0734-II_SPHINX-C038	SPHINX-C038	BOLD:AAB0156	IAvH-CT-21554	658[0n]	2			Yes				27-Nov-2016	Manduca lefeburii	species				Vouchered:Registered Collection	Instituto de Investigacion de Recursos Biologicos Alexander von Humboldt		0734-II_SPHINX-C038	SPHINX-C038	IAvH-CT-21554	IAvH	Instituto de Investigacion de Recursos Biologicos Alexander von Humboldt	0734-II_SPHINX-C038	Arthropoda	Insecta	Lepidoptera	Sphingidae	Sphinginae	Sphingini	Manduca	Manduca lefeburii		Yenny Correa
CBIHI	CBIHI309-20	0732-II_SPHINX-C036	SPHINX-C036	BOLD:ACF1950	IAvH-CT-21552	658[0n]	2			Yes				27-Nov-2016	Manduca schausi	species				Vouchered:Registered Collection	Instituto de Investigacion de Recursos Biologicos Alexander von Humboldt		0732-II_SPHINX-C036	SPHINX-C036	IAvH-CT-21552	IAvH	Instituto de Investigacion de Recursos Biologicos Alexander von Humboldt	0732-II_SPHINX-C036	Arthropoda	Insecta	Lepidoptera	Sphingidae	Sphinginae	Sphingini	Manduca	Manduca schausi		Yenny Correa
CBIHI	CBIHI011-17	0566-II_TMA3	TMA3	BOLD:ADJ5317	IAvH-CT-21609	658[0n]	2			Yes				06-Dec-2016	Macrothemis	genus	Adult				Instituto de Investigacion de Recursos Biologicos Alexander von Humboldt		0566-II_TMA3	TMA3	IAvH-CT-21609	IAvH	Instituto de Investigacion de Recursos Biologicos Alexander von Humboldt	0566-II_TMA3	Arthropoda	Insecta	Odonata	Libellulidae	Trithemistinae		Macrothemis			Cornelio Bota	corneliobota@gmail.com		G??nero
CBIHI	CBIHM690-18	IAvH-E-169370	IAvH-E-169370	BOLD:ADL4722	169370	658[0n]	2			Yes				13-Jan-2016	Coprophanaeus telamon	species	Adult			Vouchered:Registered Collection	Instituto de Investigacion de Recursos Biologicos Alexander von Humboldt		IAvH-E-169370	IAvH-E-169370	169370	IAvH-E	Instituto de Investigacion de Recursos Biologicos Alexander von Humboldt	IAvH-E-169370	Arthropoda	Insecta	Coleoptera	Scarabaeidae	Scarabaeinae	Phanaeini	Coprophanaeus	Coprophanaeus telamon		D. Martinez	demartinezr@gmail.com	morphological	high confidence in identification
CBIHI	CBIHI142-18	0520-I_SaC13-72-2A	SaC13-72-2A	BOLD:ADM9497	186161	658[0n]	2			Yes				19-Aug-2016	Onthophagus curvicornis	species	Adult			Vouchered:Registered Collection	Instituto de Investigacion de Recursos Biologicos Alexander von Humboldt		0520-I_SaC13-72-2A	SaC13-72-2A	186161	IAvH-E	Instituto de Investigacion de Recursos Biologicos Alexander von Humboldt	0520-I_SaC13-72-2A	Arthropoda	Insecta	Coleoptera	Scarabaeidae	Scarabaeinae	Onthophagini	Onthophagus	Onthophagus curvicornis		Alejandro Lopera	alejandro.lopera@gmail.com	Morphological
CBIHI	CBIHI141-18	0518-I_SaBP02-48-2	SaBP02-48-2	BOLD:ADN2494	186159	614[0n]	1			No				14-Aug-2016	Scybalocanthon	genus	Adult		Scybalocanthon sp. 01H	Vouchered:Registered Collection	Instituto de Investigacion de Recursos Biologicos Alexander von Humboldt		0518-I_SaBP02-48-2	SaBP02-48-2	186159	IAvH-E	Instituto de Investigacion de Recursos Biologicos Alexander von Humboldt	0518-I_SaBP02-48-2	Arthropoda	Insecta	Coleoptera	Scarabaeidae	Scarabaeinae	Deltochilini	Scybalocanthon			Alejandro Lopera	alejandro.lopera@gmail.com	Morphological
CBIHI	CBIHI140-18	0517-I_SaBP01-48-3C	SaBP01-48-3C	BOLD:ADN1143	186158	658[1n]	2			Yes				14-Aug-2016	Ontherus	genus	Adult		Ontherus brevicollis	Vouchered:Registered Collection	Instituto de Investigacion de Recursos Biologicos Alexander von Humboldt		0517-I_SaBP01-48-3C	SaBP01-48-3C	186158	IAvH-E	Instituto de Investigacion de Recursos Biologicos Alexander von Humboldt	0517-I_SaBP01-48-3C	Arthropoda	Insecta	Coleoptera	Scarabaeidae	Scarabaeinae	Scarabaeinae_incertae_sedis	Ontherus			Alejandro Lopera	alejandro.lopera@gmail.com	Morphological
CBIHI	CBIHI139-18	0516-I_SaC18-72-2	SaC18-72-2	BOLD:ADN7755	186157	658[0n]	2			No				19-Aug-2016	Eurysternus marmoreus	species	Adult			Vouchered:Registered Collection	Instituto de Investigacion de Recursos Biologicos Alexander von Humboldt		0516-I_SaC18-72-2	SaC18-72-2	186157	IAvH-E	Instituto de Investigacion de Recursos Biologicos Alexander von Humboldt	0516-I_SaC18-72-2	Arthropoda	Insecta	Coleoptera	Scarabaeidae	Scarabaeinae	Oniticellini	Eurysternus	Eurysternus marmoreus		Alejandro Lopera	alejandro.lopera@gmail.com	Morphological
CBIHI	CBIHI138-18	0513-I_SaC18-72-6	SaC18-72-6	BOLD:ADN0930	186154	567[0n]	2			Yes				19-Aug-2016	Uroxys cuprescens	species	Adult			Vouchered:Registered Collection	Instituto de Investigacion de Recursos Biologicos Alexander von Humboldt		0513-I_SaC18-72-6	SaC18-72-6	186154	IAvH-E	Instituto de Investigacion de Recursos Biologicos Alexander von Humboldt	0513-I_SaC18-72-6	Arthropoda	Insecta	Coleoptera	Scarabaeidae	Scarabaeinae	Scarabaeinae_incertae_sedis	Uroxys	Uroxys cuprescens		Alejandro Lopera	alejandro.lopera@gmail.com	Morphological
CBIHI	CBIHI133-17	0743-II_SPHINX-C047	SPHINX-C047	BOLD:AAB2059	IAvH-CT-21563	658[0n]	2			Yes					Aellopos titan	species	Adult				Universidad de Antioquia		0743-II_SPHINX-C047	SPHINX-C047	IAvH-CT-21563		Universidad de Antioquia	0743-II_SPHINX-C047	Arthropoda	Insecta	Lepidoptera	Sphingidae	Macroglossinae	Dilophonotini	Aellopos	Aellopos titan		Yenny Correa
CBIHI	CBIHI132-17	0742-II_SPHINX-C046	SPHINX-C046	BOLD:AAA5841	IAvH-CT-21562	625[0n]	2			Yes					Aellopos ceculus	species	Adult				Universidad de Antioquia		0742-II_SPHINX-C046	SPHINX-C046	IAvH-CT-21562		Universidad de Antioquia	0742-II_SPHINX-C046	Arthropoda	Insecta	Lepidoptera	Sphingidae	Macroglossinae	Dilophonotini	Aellopos	Aellopos ceculus		Yenny Correa
CBIHI	CBIHI131-17	0741-II_SPHINX-C045	SPHINX-C045	BOLD:AAA9218	IAvH-CT-21561	658[0n]	2			Yes					Xylophanes zurcheri	species	Adult				Universidad de Antioquia		0741-II_SPHINX-C045	SPHINX-C045	IAvH-CT-21561		Universidad de Antioquia	0741-II_SPHINX-C045	Arthropoda	Insecta	Lepidoptera	Sphingidae	Macroglossinae	Macroglossini	Xylophanes	Xylophanes zurcheri		Yenny Correa
CBIHI	CBIHI130-17	0740-II_SPHINX-C044	SPHINX-C044	BOLD:ADK9132	IAvH-CT-21560	658[0n]	2			Yes					Xylophanes mirabilis	species	Adult				Universidad de Antioquia		0740-II_SPHINX-C044	SPHINX-C044	IAvH-CT-21560		Universidad de Antioquia	0740-II_SPHINX-C044	Arthropoda	Insecta	Lepidoptera	Sphingidae	Macroglossinae	Macroglossini	Xylophanes	Xylophanes mirabilis		Yenny Correa
CBIHI	CBIHI129-17	0739-II_SPHINX-C043	SPHINX-C043	BOLD:AAB4966	IAvH-CT-21559	658[0n]	2			Yes					Xylophanes undata	species	Adult				Universidad de Antioquia		0739-II_SPHINX-C043	SPHINX-C043	IAvH-CT-21559		Universidad de Antioquia	0739-II_SPHINX-C043	Arthropoda	Insecta	Lepidoptera	Sphingidae	Macroglossinae	Macroglossini	Xylophanes	Xylophanes undata		Yenny Correa
CBIHI	CBIHI128-17	0738-II_SPHINX-C042	SPHINX-C042	BOLD:AAC8925	IAvH-CT-21558	658[0n]	2			Yes					Cocytius beelzebuth	species	Adult				Universidad de Antioquia		0738-II_SPHINX-C042	SPHINX-C042	IAvH-CT-21558		Universidad de Antioquia	0738-II_SPHINX-C042	Arthropoda	Insecta	Lepidoptera	Sphingidae	Sphinginae	Sphingini	Cocytius	Cocytius beelzebuth		Yenny Correa
CBIHI	CBIHI127-17	0737-II_SPHINX-C041	SPHINX-C041	BOLD:AAA7519	IAvH-CT-21557	658[0n]	2			Yes					Neococytius cluentius	species	Adult				Universidad de Antioquia		0737-II_SPHINX-C041	SPHINX-C041	IAvH-CT-21557		Universidad de Antioquia	0737-II_SPHINX-C041	Arthropoda	Insecta	Lepidoptera	Sphingidae	Sphinginae	Sphingini	Neococytius	Neococytius cluentius		Yenny Correa
CBIHI	CBIHI126-17	0736-II_SPHINX-C040	SPHINX-C040	BOLD:ADK8331	IAvH-CT-21556	658[0n]	2			Yes					Protambulyx eurycles	species	Adult				Universidad de Antioquia		0736-II_SPHINX-C040	SPHINX-C040	IAvH-CT-21556		Universidad de Antioquia	0736-II_SPHINX-C040	Arthropoda	Insecta	Lepidoptera	Sphingidae	Smerinthinae	Ambulycini	Protambulyx	Protambulyx eurycles		Yenny Correa
CBIHI	CBIHI125-17	0735-II_SPHINX-C039	SPHINX-C039	BOLD:ADK8331	IAvH-CT-21555	658[0n]	2			Yes					Protambulyx eurycles	species	Adult				Universidad de Antioquia		0735-II_SPHINX-C039	SPHINX-C039	IAvH-CT-21555		Universidad de Antioquia	0735-II_SPHINX-C039	Arthropoda	Insecta	Lepidoptera	Sphingidae	Smerinthinae	Ambulycini	Protambulyx	Protambulyx eurycles		Yenny Correa
CBIHI	CBIHI124-17	0766-II_ELM023	ELM023	BOLD:ADK9573		511[0n]	2			No					Neoelmis	genus	Adult				Universidad Nacional de Colombia, Sede Medellin		0766-II_ELM023	ELM023			Universidad Nacional de Colombia, Sede Medellin	0766-II_ELM023	Arthropoda	Insecta	Coleoptera	Elmidae	Elminae		Neoelmis			Denis Hincapie	dmhincapiem@unal.edu.co
CBIHI	CBIHI123-17	0765-II_ELM022	ELM022	BOLD:ADK9093		658[0n]	2			Yes					Pharceonus	genus	Immature				Universidad Nacional de Colombia, Sede Medellin		0765-II_ELM022	ELM022			Universidad Nacional de Colombia, Sede Medellin	0765-II_ELM022	Arthropoda	Insecta	Coleoptera	Elmidae	Larainae		Pharceonus			Denis Hincapie	dmhincapiem@unal.edu.co
CBIHI	CBIHI122-17	0764-II_ELM021	ELM021	BOLD:ADK9828		658[0n]	2			Yes					Phanocerus	genus	Immature				Universidad Nacional de Colombia, Sede Medellin		0764-II_ELM021	ELM021			Universidad Nacional de Colombia, Sede Medellin	0764-II_ELM021	Arthropoda	Insecta	Coleoptera	Elmidae	Larainae		Phanocerus			Denis Hincapie	dmhincapiem@unal.edu.co
CBIHI	CBIHI121-17	0763-II_ELM020	ELM020	BOLD:ADK9828		577[0n]	2			Yes					Phanocerus	genus	Immature				Universidad Nacional de Colombia, Sede Medellin		0763-II_ELM020	ELM020			Universidad Nacional de Colombia, Sede Medellin	0763-II_ELM020	Arthropoda	Insecta	Coleoptera	Elmidae	Larainae		Phanocerus			Denis Hincapie	dmhincapiem@unal.edu.co
CBIHI	CBIHI120-17	0762-II_ELM019	ELM019	BOLD:ADK9828		604[0n]	2			Yes					Phanocerus	genus	Adult				Universidad Nacional de Colombia, Sede Medellin		0762-II_ELM019	ELM019			Universidad Nacional de Colombia, Sede Medellin	0762-II_ELM019	Arthropoda	Insecta	Coleoptera	Elmidae	Larainae		Phanocerus			Denis Hincapie	dmhincapiem@unal.edu.co
CBIHI	CBIHI119-17	0761-II_ELM018	ELM018	BOLD:ADK9828		658[0n]	2			Yes					Phanocerus	genus	Adult				Universidad Nacional de Colombia, Sede Medellin		0761-II_ELM018	ELM018			Universidad Nacional de Colombia, Sede Medellin	0761-II_ELM018	Arthropoda	Insecta	Coleoptera	Elmidae	Larainae		Phanocerus			Denis Hincapie	dmhincapiem@unal.edu.co
CBIHI	CBIHI118-17	0760-II_ELM017	ELM017	BOLD:ADK9828		658[0n]	2			Yes					Phanocerus	genus	Adult				Universidad Nacional de Colombia, Sede Medellin		0760-II_ELM017	ELM017			Universidad Nacional de Colombia, Sede Medellin	0760-II_ELM017	Arthropoda	Insecta	Coleoptera	Elmidae	Larainae		Phanocerus			Denis Hincapie	dmhincapiem@unal.edu.co
CBIHI	CBIHI117-17	0747-II_ELM004	ELM004	BOLD:ADJ6447		658[0n]	2			Yes				15-Apr-2017	Macrelmis	genus	Immature				Universidad Nacional de Colombia, Sede Medellin		0747-II_ELM004	ELM004			Universidad Nacional de Colombia, Sede Medellin	0747-II_ELM004	Arthropoda	Insecta	Coleoptera	Elmidae	Elminae		Macrelmis			Denis Hincapie	dmhincapiem@unal.edu.co
CBIHI	CBIHI116-17	0746-II_ELM003	ELM003	BOLD:ADJ6448		658[0n]	2			Yes				14-Apr-2017	Macrelmis	genus	Immature				Universidad Nacional de Colombia, Sede Medellin		0746-II_ELM003	ELM003			Universidad Nacional de Colombia, Sede Medellin	0746-II_ELM003	Arthropoda	Insecta	Coleoptera	Elmidae	Elminae		Macrelmis			Denis Hincapie	dmhincapiem@unal.edu.co
CBIHI	CBIHI115-17	0745-II_ELM002	ELM002	BOLD:ADJ6447		658[0n]	2			Yes				13-Apr-2017	Macrelmis	genus	Immature				Universidad Nacional de Colombia, Sede Medellin		0745-II_ELM002	ELM002			Universidad Nacional de Colombia, Sede Medellin	0745-II_ELM002	Arthropoda	Insecta	Coleoptera	Elmidae	Elminae		Macrelmis			Denis Hincapie	dmhincapiem@unal.edu.co
CBIHI	CBIHI114-17	0744-II_ELM001	ELM001	BOLD:ADJ6447		658[0n]	2			Yes				12-Apr-2017	Macrelmis	genus	Immature				Universidad Nacional de Colombia, Sede Medellin		0744-II_ELM001	ELM001			Universidad Nacional de Colombia, Sede Medellin	0744-II_ELM001	Arthropoda	Insecta	Coleoptera	Elmidae	Elminae		Macrelmis			Denis Hincapie	dmhincapiem@unal.edu.co
CBIHI	CBIHI113-17	0698-II_SATUR-CV086	SATUR-CV086	BOLD:AAA2008	IAvH-CT-21606	658[0n]	2			Yes				12-Apr-2017	Titaea tamerlan	species	Adult				Universidad Nacional de Colombia, Sede Medellin		0698-II_SATUR-CV086	SATUR-CV086	IAvH-CT-21606		Universidad Nacional de Colombia, Sede Medellin	0698-II_SATUR-CV086	Arthropoda	Insecta	Lepidoptera	Saturniidae	Arsenurinae	Arsenurini	Titaea	Titaea tamerlan		Alejandra Clavijo Giraldo	amclavijog@unal.edu.co
CBIHI	CBIHI112-17	0697-II_SATUR-CV085	SATUR-CV085	BOLD:AAA6707	IAvH-CT-21605	658[0n]	2			Yes				12-Apr-2017	Rhescyntis hippodamia	species	Adult				Universidad Nacional de Colombia, Sede Medellin		0697-II_SATUR-CV085	SATUR-CV085	IAvH-CT-21605		Universidad Nacional de Colombia, Sede Medellin	0697-II_SATUR-CV085	Arthropoda	Insecta	Lepidoptera	Saturniidae	Arsenurinae	Arsenurini	Rhescyntis	Rhescyntis hippodamia		Alejandra Clavijo Giraldo	amclavijog@unal.edu.co
CBIHI	CBIHI111-17	0696-II_SATUR-CV084	SATUR-CV084	BOLD:ACZ1575	IAvH-CT-21604	658[0n]	2			Yes				12-Apr-2017	Citioica anthonilis	species	Adult				Universidad Nacional de Colombia, Sede Medellin		0696-II_SATUR-CV084	SATUR-CV084	IAvH-CT-21604		Universidad Nacional de Colombia, Sede Medellin	0696-II_SATUR-CV084	Arthropoda	Insecta	Lepidoptera	Saturniidae	Ceratocampinae		Citioica	Citioica anthonilis		Alejandra Clavijo Giraldo	amclavijog@unal.edu.co
CBIHI	CBIHI110-17	0695-II_SATUR-CV083	SATUR-CV083	BOLD:ADK2190	IAvH-CT-21603	658[0n]	2			Yes				12-Apr-2017	Cerodirphia	genus	Adult				Universidad Nacional de Colombia, Sede Medellin		0695-II_SATUR-CV083	SATUR-CV083	IAvH-CT-21603		Universidad Nacional de Colombia, Sede Medellin	0695-II_SATUR-CV083	Arthropoda	Insecta	Lepidoptera	Saturniidae	Hemileucinae	Hemileucini	Cerodirphia			Alejandra Clavijo Giraldo	amclavijog@unal.edu.co
CBIHI	CBIHI109-17	0694-II_SATUR-CV082	SATUR-CV082	BOLD:ACF4335	IAvH-CT-21602	658[0n]	2			Yes				12-Apr-2017	Automeris incarnata	species	Adult				Universidad Nacional de Colombia, Sede Medellin		0694-II_SATUR-CV082	SATUR-CV082	IAvH-CT-21602		Universidad Nacional de Colombia, Sede Medellin	0694-II_SATUR-CV082	Arthropoda	Insecta	Lepidoptera	Saturniidae	Hemileucinae	Hemileucini	Automeris	Automeris incarnata		Alejandra Clavijo Giraldo	amclavijog@unal.edu.co
CBIHI	CBIHI108-17	0693-II_SATUR-CV081	SATUR-CV081	BOLD:ACF4908	IAvH-CT-21601	658[0n]	2			Yes				12-Apr-2017	Automeris zugana	species	Adult				Universidad Nacional de Colombia, Sede Medellin		0693-II_SATUR-CV081	SATUR-CV081	IAvH-CT-21601		Universidad Nacional de Colombia, Sede Medellin	0693-II_SATUR-CV081	Arthropoda	Insecta	Lepidoptera	Saturniidae	Hemileucinae	Hemileucini	Automeris	Automeris zugana		Alejandra Clavijo Giraldo	amclavijog@unal.edu.co
CBIHI	CBIHI107-17	0692-II_SATUR-CV080	SATUR-CV080	BOLD:ACF3843	IAvH-CT-21600	658[0n]	2			Yes				12-Apr-2017	Automeris hamata	species	Adult				Universidad Nacional de Colombia, Sede Medellin		0692-II_SATUR-CV080	SATUR-CV080	IAvH-CT-21600		Universidad Nacional de Colombia, Sede Medellin	0692-II_SATUR-CV080	Arthropoda	Insecta	Lepidoptera	Saturniidae	Hemileucinae	Hemileucini	Automeris	Automeris hamata		Alejandra Clavijo Giraldo	amclavijog@unal.edu.co
CBIHI	CBIHI106-17	0691-II_SATUR-CV079	SATUR-CV079	BOLD:ACS7824	IAvH-CT-21599	658[0n]	2			Yes				12-Apr-2017	Hylesia	genus	Adult				Universidad Nacional de Colombia, Sede Medellin		0691-II_SATUR-CV079	SATUR-CV079	IAvH-CT-21599		Universidad Nacional de Colombia, Sede Medellin	0691-II_SATUR-CV079	Arthropoda	Insecta	Lepidoptera	Saturniidae	Hemileucinae	Hemileucini	Hylesia			Alejandra Clavijo Giraldo	amclavijog@unal.edu.co
CBIHI	CBIHI105-17	0690-II_SATUR-CV074	SATUR-CV074	BOLD:ADK5784	IAvH-CT-21598	658[0n]	2			Yes				12-Apr-2017	Hylesia	genus	Adult				Universidad Nacional de Colombia, Sede Medellin		0690-II_SATUR-CV074	SATUR-CV074	IAvH-CT-21598		Universidad Nacional de Colombia, Sede Medellin	0690-II_SATUR-CV074	Arthropoda	Insecta	Lepidoptera	Saturniidae	Hemileucinae	Hemileucini	Hylesia			Alejandra Clavijo Giraldo	amclavijog@unal.edu.co
CBIHI	CBIHI104-17	0689-II_SATUR-CV073	SATUR-CV073	BOLD:ADK5784	IAvH-CT-21597	658[0n]	2			Yes				12-Apr-2017	Hylesia	genus	Adult				Universidad Nacional de Colombia, Sede Medellin		0689-II_SATUR-CV073	SATUR-CV073	IAvH-CT-21597		Universidad Nacional de Colombia, Sede Medellin	0689-II_SATUR-CV073	Arthropoda	Insecta	Lepidoptera	Saturniidae	Hemileucinae	Hemileucini	Hylesia			Alejandra Clavijo Giraldo	amclavijog@unal.edu.co
CBIHI	CBIHI103-17	0688-II_SATUR-CV071	SATUR-CV071	BOLD:ADK5784	IAvH-CT-21596	658[0n]	2			Yes				12-Apr-2017	Hylesia	genus	Adult				Universidad Nacional de Colombia, Sede Medellin		0688-II_SATUR-CV071	SATUR-CV071	IAvH-CT-21596		Universidad Nacional de Colombia, Sede Medellin	0688-II_SATUR-CV071	Arthropoda	Insecta	Lepidoptera	Saturniidae	Hemileucinae	Hemileucini	Hylesia			Alejandra Clavijo Giraldo	amclavijog@unal.edu.co
CBIHI	CBIHI102-17	0687-II_SATUR-CV069	SATUR-CV069	BOLD:ADM2310	IAvH-CT-21595	658[0n]	2			Yes				12-Apr-2017	Hylesia	genus	Adult				Universidad Nacional de Colombia, Sede Medellin		0687-II_SATUR-CV069	SATUR-CV069	IAvH-CT-21595		Universidad Nacional de Colombia, Sede Medellin	0687-II_SATUR-CV069	Arthropoda	Insecta	Lepidoptera	Saturniidae	Hemileucinae	Hemileucini	Hylesia			Alejandra Clavijo Giraldo	amclavijog@unal.edu.co
CBIHI	CBIHI101-17	0686-II_SATUR-CV067	SATUR-CV067	BOLD:ACM8995	IAvH-CT-21594	658[0n]	2			Yes				12-Apr-2017	Hylesia	genus	Adult				Universidad Nacional de Colombia, Sede Medellin		0686-II_SATUR-CV067	SATUR-CV067	IAvH-CT-21594		Universidad Nacional de Colombia, Sede Medellin	0686-II_SATUR-CV067	Arthropoda	Insecta	Lepidoptera	Saturniidae	Hemileucinae	Hemileucini	Hylesia			Alejandra Clavijo Giraldo	amclavijog@unal.edu.co
CBIHI	CBIHI100-17	0685-II_SATUR-CV062	SATUR-CV062	BOLD:ACM8995	IAvH-CT-21593	658[0n]	2			Yes				12-Apr-2017	Hylesia	genus	Adult				Universidad Nacional de Colombia, Sede Medellin		0685-II_SATUR-CV062	SATUR-CV062	IAvH-CT-21593		Universidad Nacional de Colombia, Sede Medellin	0685-II_SATUR-CV062	Arthropoda	Insecta	Lepidoptera	Saturniidae	Hemileucinae	Hemileucini	Hylesia			Alejandra Clavijo Giraldo	amclavijog@unal.edu.co
CBIHI	CBIHI099-17	0684-II_SATUR-CV061	SATUR-CV061	BOLD:ACM8995	IAvH-CT-21592	658[0n]	2			Yes				12-Apr-2017	Hylesia	genus	Adult				Universidad Nacional de Colombia, Sede Medellin		0684-II_SATUR-CV061	SATUR-CV061	IAvH-CT-21592		Universidad Nacional de Colombia, Sede Medellin	0684-II_SATUR-CV061	Arthropoda	Insecta	Lepidoptera	Saturniidae	Hemileucinae	Hemileucini	Hylesia			Alejandra Clavijo Giraldo	amclavijog@unal.edu.co
CBIHI	CBIHI098-17	0683-II_SATUR-CV058	SATUR-CV058	BOLD:ACM8995	IAvH-CT-21591	658[0n]	2			Yes				12-Apr-2017	Hylesia	genus	Adult				Universidad Nacional de Colombia, Sede Medellin		0683-II_SATUR-CV058	SATUR-CV058	IAvH-CT-21591		Universidad Nacional de Colombia, Sede Medellin	0683-II_SATUR-CV058	Arthropoda	Insecta	Lepidoptera	Saturniidae	Hemileucinae	Hemileucini	Hylesia			Alejandra Clavijo Giraldo	amclavijog@unal.edu.co
CBIHI	CBIHI097-17	0682-II_SATUR-CV054	SATUR-CV054	BOLD:ACT3144		658[0n]	2			Yes				12-Apr-2017	Hylesia	genus	Adult				Universidad Nacional de Colombia, Sede Medellin		0682-II_SATUR-CV054	SATUR-CV054			Universidad Nacional de Colombia, Sede Medellin	0682-II_SATUR-CV054	Arthropoda	Insecta	Lepidoptera	Saturniidae	Hemileucinae	Hemileucini	Hylesia			Alejandra Clavijo Giraldo	amclavijog@unal.edu.co
CBIHI	CBIHI096-17	0681-II_SATUR-CV053	SATUR-CV053	BOLD:AAB1974	IAvH-CT-21590	658[0n]	2			Yes				12-Apr-2017	Adeloneivaia boisduvalii	species	Adult				Universidad Nacional de Colombia, Sede Medellin		0681-II_SATUR-CV053	SATUR-CV053	IAvH-CT-21590		Universidad Nacional de Colombia, Sede Medellin	0681-II_SATUR-CV053	Arthropoda	Insecta	Lepidoptera	Saturniidae	Ceratocampinae		Adeloneivaia	Adeloneivaia boisduvalii		Alejandra Clavijo Giraldo	amclavijog@unal.edu.co
CBIHI	CBIHI095-17	0680-II_SATUR-CV051	SATUR-CV051	BOLD:AAA5287	IAvH-CT-21589	658[0n]	2			Yes				12-Apr-2017	Adeloneivaia jason	species	Adult				Universidad Nacional de Colombia, Sede Medellin		0680-II_SATUR-CV051	SATUR-CV051	IAvH-CT-21589		Universidad Nacional de Colombia, Sede Medellin	0680-II_SATUR-CV051	Arthropoda	Insecta	Lepidoptera	Saturniidae	Ceratocampinae		Adeloneivaia	Adeloneivaia jason		Alejandra Clavijo Giraldo	amclavijog@unal.edu.co
CBIHI	CBIHI094-17	0679-II_SATUR-CV050	SATUR-CV050	BOLD:ABZ7086	IAvH-CT-21588	658[0n]	2			Yes				12-Apr-2017	Ptiloscola lilacina	species	Adult				Universidad Nacional de Colombia, Sede Medellin		0679-II_SATUR-CV050	SATUR-CV050	IAvH-CT-21588		Universidad Nacional de Colombia, Sede Medellin	0679-II_SATUR-CV050	Arthropoda	Insecta	Lepidoptera	Saturniidae	Ceratocampinae		Ptiloscola	Ptiloscola lilacina		Alejandra Clavijo Giraldo	amclavijog@unal.edu.co
CBIHI	CBIHI093-17	0678-II_SATUR-CV047	SATUR-CV047	BOLD:AAA9273	IAvH-CT-21587	658[0n]	2			Yes				12-Apr-2017	Citheronia bellavista	species	Adult				Universidad Nacional de Colombia, Sede Medellin		0678-II_SATUR-CV047	SATUR-CV047	IAvH-CT-21587		Universidad Nacional de Colombia, Sede Medellin	0678-II_SATUR-CV047	Arthropoda	Insecta	Lepidoptera	Saturniidae	Ceratocampinae		Citheronia	Citheronia bellavista		Alejandra Clavijo Giraldo	amclavijog@unal.edu.co
CBIHI	CBIHI092-17	0677-II_SATUR-CV046	SATUR-CV046	BOLD:AAA4193	IAvH-CT-21586	658[0n]	2			Yes				12-Apr-2017	Eacles imperialis	species	Adult				Universidad Nacional de Colombia, Sede Medellin		0677-II_SATUR-CV046	SATUR-CV046	IAvH-CT-21586		Universidad Nacional de Colombia, Sede Medellin	0677-II_SATUR-CV046	Arthropoda	Insecta	Lepidoptera	Saturniidae	Ceratocampinae		Eacles	Eacles imperialis		Alejandra Clavijo Giraldo	amclavijog@unal.edu.co
CBIHI	CBIHI091-17	0676-II_SATUR-CV043	SATUR-CV043	BOLD:ABX6699	IAvH-CT-21585	658[0n]	2			Yes				12-Apr-2017	Copaxa multifenestrata	species	Adult				Universidad Nacional de Colombia, Sede Medellin		0676-II_SATUR-CV043	SATUR-CV043	IAvH-CT-21585		Universidad Nacional de Colombia, Sede Medellin	0676-II_SATUR-CV043	Arthropoda	Insecta	Lepidoptera	Saturniidae	Saturniinae	Saturniini	Copaxa	Copaxa multifenestrata		Alejandra Clavijo Giraldo	amclavijog@unal.edu.co
CBIHI	CBIHI090-17	0675-II_SATUR-CV041	SATUR-CV041	BOLD:ADH8114	IAvH-CT-21584	658[0n]	2			Yes				12-Apr-2017	Copaxa decrescens	species	Adult				Universidad Nacional de Colombia, Sede Medellin		0675-II_SATUR-CV041	SATUR-CV041	IAvH-CT-21584		Universidad Nacional de Colombia, Sede Medellin	0675-II_SATUR-CV041	Arthropoda	Insecta	Lepidoptera	Saturniidae	Saturniinae	Saturniini	Copaxa	Copaxa decrescens		Alejandra Clavijo Giraldo	amclavijog@unal.edu.co
CBIHI	CBIHI089-17	0674-II_SATUR-CV040	SATUR-CV040	BOLD:AAL5655	IAvH-CT-21583	658[0n]	2			Yes				12-Apr-2017	Rothschildia	genus	Adult				Universidad Nacional de Colombia, Sede Medellin		0674-II_SATUR-CV040	SATUR-CV040	IAvH-CT-21583		Universidad Nacional de Colombia, Sede Medellin	0674-II_SATUR-CV040	Arthropoda	Insecta	Lepidoptera	Saturniidae	Saturniinae	Attacini	Rothschildia			Alejandra Clavijo Giraldo	amclavijog@unal.edu.co
CBIHI	CBIHI088-17	0673-II_SATUR-CV039	SATUR-CV039	BOLD:AAL5655	IAvH-CT-21582	658[0n]	2			Yes				12-Apr-2017	Rothschildia	genus	Adult				Universidad Nacional de Colombia, Sede Medellin		0673-II_SATUR-CV039	SATUR-CV039	IAvH-CT-21582		Universidad Nacional de Colombia, Sede Medellin	0673-II_SATUR-CV039	Arthropoda	Insecta	Lepidoptera	Saturniidae	Saturniinae	Attacini	Rothschildia			Alejandra Clavijo Giraldo	amclavijog@unal.edu.co
CBIHI	CBIHI087-17	0672-II_SATUR-CV038	SATUR-CV038	BOLD:AAL5655	IAvH-CT-21581	658[0n]	2			Yes				12-Apr-2017	Rothschildia	genus	Adult				Universidad Nacional de Colombia, Sede Medellin		0672-II_SATUR-CV038	SATUR-CV038	IAvH-CT-21581		Universidad Nacional de Colombia, Sede Medellin	0672-II_SATUR-CV038	Arthropoda	Insecta	Lepidoptera	Saturniidae	Saturniinae	Attacini	Rothschildia			Alejandra Clavijo Giraldo	amclavijog@unal.edu.co
CBIHI	CBIHI086-17	0671-II_SATUR-CV035	SATUR-CV035	BOLD:AAA8294	IAvH-CT-21580	658[0n]	2			Yes				12-Apr-2017	Automeris metzli	species	Adult				Universidad Nacional de Colombia, Sede Medellin		0671-II_SATUR-CV035	SATUR-CV035	IAvH-CT-21580		Universidad Nacional de Colombia, Sede Medellin	0671-II_SATUR-CV035	Arthropoda	Insecta	Lepidoptera	Saturniidae	Hemileucinae	Hemileucini	Automeris	Automeris metzli		Alejandra Clavijo Giraldo	amclavijog@unal.edu.co
CBIHI	CBIHI085-17	0670-II_SATUR-CV032	SATUR-CV032	BOLD:AAA5240	IAvH-CT-21579	658[0n]	2			Yes				12-Apr-2017	Pseudodirphia	genus	Adult				Universidad Nacional de Colombia, Sede Medellin		0670-II_SATUR-CV032	SATUR-CV032	IAvH-CT-21579		Universidad Nacional de Colombia, Sede Medellin	0670-II_SATUR-CV032	Arthropoda	Insecta	Lepidoptera	Saturniidae	Hemileucinae	Hemileucini	Pseudodirphia			Alejandra Clavijo Giraldo	amclavijog@unal.edu.co
CBIHI	CBIHI084-17	0669-II_SATUR-CV031	SATUR-CV031	BOLD:AAB9002	IAvH-CT-21578	658[0n]	2			Yes				12-Apr-2017	Pseudodirphia	genus	Adult				Universidad Nacional de Colombia, Sede Medellin		0669-II_SATUR-CV031	SATUR-CV031	IAvH-CT-21578		Universidad Nacional de Colombia, Sede Medellin	0669-II_SATUR-CV031	Arthropoda	Insecta	Lepidoptera	Saturniidae	Hemileucinae	Hemileucini	Pseudodirphia			Alejandra Clavijo Giraldo	amclavijog@unal.edu.co
CBIHI	CBIHI083-17	0668-II_SATUR-CV027	SATUR-CV027	BOLD:ACF4335	IAvH-CT-21577	658[0n]	2			Yes				12-Apr-2017	Automeris incarnata	species	Adult				Universidad Nacional de Colombia, Sede Medellin		0668-II_SATUR-CV027	SATUR-CV027	IAvH-CT-21577		Universidad Nacional de Colombia, Sede Medellin	0668-II_SATUR-CV027	Arthropoda	Insecta	Lepidoptera	Saturniidae	Hemileucinae	Hemileucini	Automeris	Automeris incarnata		Alejandra Clavijo Giraldo	amclavijog@unal.edu.co
CBIHI	CBIHI082-17	0667-II_SATUR-CV026	SATUR-CV026	BOLD:AAD2538	IAvH-CT-21576	658[0n]	2			Yes				12-Apr-2017	Automeris jucunda	species	Adult				Universidad Nacional de Colombia, Sede Medellin		0667-II_SATUR-CV026	SATUR-CV026	IAvH-CT-21576		Universidad Nacional de Colombia, Sede Medellin	0667-II_SATUR-CV026	Arthropoda	Insecta	Lepidoptera	Saturniidae	Hemileucinae	Hemileucini	Automeris	Automeris jucunda		Alejandra Clavijo Giraldo	amclavijog@unal.edu.co
CBIHI	CBIHI081-17	0666-II_SATUR-CV024	SATUR-CV024	BOLD:AAA2072	IAvH-CT-21575	658[0n]	2			Yes				12-Apr-2017	Automeris postalbida	species	Adult				Universidad Nacional de Colombia, Sede Medellin		0666-II_SATUR-CV024	SATUR-CV024	IAvH-CT-21575		Universidad Nacional de Colombia, Sede Medellin	0666-II_SATUR-CV024	Arthropoda	Insecta	Lepidoptera	Saturniidae	Hemileucinae	Hemileucini	Automeris	Automeris postalbida		Alejandra Clavijo Giraldo	amclavijog@unal.edu.co
CBIHI	CBIHI080-17	0665-II_SATUR-CV022	SATUR-CV022	BOLD:ACM2372	IAvH-CT-21574	658[0n]	2			Yes				12-Apr-2017	Automeris postalbida	species	Adult				Universidad Nacional de Colombia, Sede Medellin		0665-II_SATUR-CV022	SATUR-CV022	IAvH-CT-21574		Universidad Nacional de Colombia, Sede Medellin	0665-II_SATUR-CV022	Arthropoda	Insecta	Lepidoptera	Saturniidae	Hemileucinae	Hemileucini	Automeris	Automeris postalbida		Alejandra Clavijo Giraldo	amclavijog@unal.edu.co
CBIHI	CBIHI079-17	0664-II_SATUR-CV020	SATUR-CV020	BOLD:AAA2209	IAvH-CT-21573	658[0n]	2			Yes				12-Apr-2017	Automeris banus	species	Adult				Universidad Nacional de Colombia, Sede Medellin		0664-II_SATUR-CV020	SATUR-CV020	IAvH-CT-21573		Universidad Nacional de Colombia, Sede Medellin	0664-II_SATUR-CV020	Arthropoda	Insecta	Lepidoptera	Saturniidae	Hemileucinae	Hemileucini	Automeris	Automeris banus		Alejandra Clavijo Giraldo	amclavijog@unal.edu.co
CBIHI	CBIHI078-17	0663-II_SATUR-CV017	SATUR-CV017	BOLD:AAA2209	IAvH-CT-21572	658[0n]	2			Yes				12-Apr-2017	Automeris banus	species	Adult				Universidad Nacional de Colombia, Sede Medellin		0663-II_SATUR-CV017	SATUR-CV017	IAvH-CT-21572		Universidad Nacional de Colombia, Sede Medellin	0663-II_SATUR-CV017	Arthropoda	Insecta	Lepidoptera	Saturniidae	Hemileucinae	Hemileucini	Automeris	Automeris banus		Alejandra Clavijo Giraldo	amclavijog@unal.edu.co
CBIHI	CBIHI077-17	0662-II_SATUR-CV015	SATUR-CV015	BOLD:AAA2209	IAvH-CT-21571	619[0n]	2			Yes				12-Apr-2017	Automeris banus	species	Adult				Universidad Nacional de Colombia, Sede Medellin		0662-II_SATUR-CV015	SATUR-CV015	IAvH-CT-21571		Universidad Nacional de Colombia, Sede Medellin	0662-II_SATUR-CV015	Arthropoda	Insecta	Lepidoptera	Saturniidae	Hemileucinae	Hemileucini	Automeris	Automeris banus		Alejandra Clavijo Giraldo	amclavijog@unal.edu.co
CBIHI	CBIHI076-17	0661-II_SATUR-CV014	SATUR-CV014	BOLD:AAA7086	IAvH-CT-21570	658[0n]	2			Yes				12-Apr-2017	Periga	genus	Adult				Universidad Nacional de Colombia, Sede Medellin		0661-II_SATUR-CV014	SATUR-CV014	IAvH-CT-21570		Universidad Nacional de Colombia, Sede Medellin	0661-II_SATUR-CV014	Arthropoda	Insecta	Lepidoptera	Saturniidae	Hemileucinae	Hemileucini	Periga			Alejandra Clavijo Giraldo	amclavijog@unal.edu.co
CBIHI	CBIHI075-17	0660-II_SATUR-CV013	SATUR-CV013	BOLD:AAA7086	IAvH-CT-21569	658[0n]	2			Yes				12-Apr-2017	Periga	genus	Adult				Universidad Nacional de Colombia, Sede Medellin		0660-II_SATUR-CV013	SATUR-CV013	IAvH-CT-21569		Universidad Nacional de Colombia, Sede Medellin	0660-II_SATUR-CV013	Arthropoda	Insecta	Lepidoptera	Saturniidae	Hemileucinae	Hemileucini	Periga			Alejandra Clavijo Giraldo	amclavijog@unal.edu.co
CBIHI	CBIHI074-17	0659-II_SATUR-CV011	SATUR-CV011	BOLD:ADK0452	IAvH-CT-21568	658[0n]	2			Yes				12-Apr-2017	Periga	genus	Adult				Universidad Nacional de Colombia, Sede Medellin		0659-II_SATUR-CV011	SATUR-CV011	IAvH-CT-21568		Universidad Nacional de Colombia, Sede Medellin	0659-II_SATUR-CV011	Arthropoda	Insecta	Lepidoptera	Saturniidae	Hemileucinae	Hemileucini	Periga			Alejandra Clavijo Giraldo	amclavijog@unal.edu.co
CBIHI	CBIHI073-17	0658-II_SATUR-CV008	SATUR-CV008	BOLD:AAA4538	IAvH-CT-21567	658[0n]	2			Yes				12-Apr-2017	Dirphia avia	species	Adult				Universidad Nacional de Colombia, Sede Medellin		0658-II_SATUR-CV008	SATUR-CV008	IAvH-CT-21567		Universidad Nacional de Colombia, Sede Medellin	0658-II_SATUR-CV008	Arthropoda	Insecta	Lepidoptera	Saturniidae	Hemileucinae	Hemileucini	Dirphia	Dirphia avia		Alejandra Clavijo Giraldo	amclavijog@unal.edu.co
CBIHI	CBIHI072-17	0657-II_SATUR-CV005	SATUR-CV005	BOLD:AAA4538	IAvH-CT-21566	658[0n]	2			Yes				12-Apr-2017	Dirphia avia	species	Adult				Universidad Nacional de Colombia, Sede Medellin		0657-II_SATUR-CV005	SATUR-CV005	IAvH-CT-21566		Universidad Nacional de Colombia, Sede Medellin	0657-II_SATUR-CV005	Arthropoda	Insecta	Lepidoptera	Saturniidae	Hemileucinae	Hemileucini	Dirphia	Dirphia avia		Alejandra Clavijo Giraldo	amclavijog@unal.edu.co
CBIHI	CBIHI071-17	0656-II_SATUR-CV004	SATUR-CV004	BOLD:AAA4538	IAvH-CT-21565	658[0n]	2			Yes				12-Apr-2017	Dirphia avia	species	Adult				Universidad Nacional de Colombia, Sede Medellin		0656-II_SATUR-CV004	SATUR-CV004	IAvH-CT-21565		Universidad Nacional de Colombia, Sede Medellin	0656-II_SATUR-CV004	Arthropoda	Insecta	Lepidoptera	Saturniidae	Hemileucinae	Hemileucini	Dirphia	Dirphia avia		Alejandra Clavijo Giraldo	amclavijog@unal.edu.co
CBIHI	CBIHI070-17	0655-II_SATUR-CV001	SATUR-CV001	BOLD:AAA2012	IAvH-CT-21564	658[0n]	2			Yes				12-Apr-2017	Copiopteryx semiramis	species	Adult				Universidad Nacional de Colombia, Sede Medellin		0655-II_SATUR-CV001	SATUR-CV001	IAvH-CT-21564		Universidad Nacional de Colombia, Sede Medellin	0655-II_SATUR-CV001	Arthropoda	Insecta	Lepidoptera	Saturniidae	Arsenurinae	Arsenurini	Copiopteryx	Copiopteryx semiramis		Alejandra Clavijo Giraldo	amclavijog@unal.edu.co
CBIHI	CBIHI068-17	0733-II_SPHINX-C037	SPHINX-C037	BOLD:ACF1950	IAvH-CT-21553	658[0n]	2			Yes				12-Apr-2017	Manduca schausi	species	Adult				Universidad de Antioquia		0733-II_SPHINX-C037	SPHINX-C037	IAvH-CT-21553		Universidad de Antioquia	0733-II_SPHINX-C037	Arthropoda	Insecta	Lepidoptera	Sphingidae	Sphinginae	Sphingini	Manduca	Manduca schausi		Yenny Correa
CBIHI	CBIHI066-17	0731-II_SPHINX-C035	SPHINX-C035	BOLD:AAA2584	IAvH-CT-21551	658[0n]	2			Yes				12-Apr-2017	Enyo lugubris	species	Adult				Universidad de Antioquia		0731-II_SPHINX-C035	SPHINX-C035	IAvH-CT-21551		Universidad de Antioquia	0731-II_SPHINX-C035	Arthropoda	Insecta	Lepidoptera	Sphingidae	Macroglossinae	Dilophonotini	Enyo	Enyo lugubris		Yenny Correa
CBIHI	CBIHI065-17	0730-II_SPHINX-C034	SPHINX-C034	BOLD:AAA2591	IAvH-CT-21550	658[0n]	2			Yes				12-Apr-2017	Xylophanes porcus continentalis	subspecies	Adult				Universidad de Antioquia		0730-II_SPHINX-C034	SPHINX-C034	IAvH-CT-21550		Universidad de Antioquia	0730-II_SPHINX-C034	Arthropoda	Insecta	Lepidoptera	Sphingidae	Macroglossinae	Macroglossini	Xylophanes	Xylophanes porcus	Xylophanes porcus continentalis	Yenny Correa
CBIHI	CBIHI064-17	0729-II_SPHINX-C033	SPHINX-C033	BOLD:AAA2591	IAvH-CT-21549	658[0n]	2			Yes				12-Apr-2017	Xylophanes porcus continentalis	subspecies	Adult				Universidad de Antioquia		0729-II_SPHINX-C033	SPHINX-C033	IAvH-CT-21549		Universidad de Antioquia	0729-II_SPHINX-C033	Arthropoda	Insecta	Lepidoptera	Sphingidae	Macroglossinae	Macroglossini	Xylophanes	Xylophanes porcus	Xylophanes porcus continentalis	Yenny Correa
CBIHI	CBIHI063-17	0728-II_SPHINX-C032	SPHINX-C032	BOLD:AAA2523	IAvH-CT-21548	658[0n]	2			Yes				12-Apr-2017	Xylophanes porcus continentalis	subspecies	Adult				Universidad de Antioquia		0728-II_SPHINX-C032	SPHINX-C032	IAvH-CT-21548		Universidad de Antioquia	0728-II_SPHINX-C032	Arthropoda	Insecta	Lepidoptera	Sphingidae	Macroglossinae	Macroglossini	Xylophanes	Xylophanes porcus	Xylophanes porcus continentalis	Yenny Correa
CBIHI	CBIHI061-17	0726-II_SPHINX-C030	SPHINX-C030	BOLD:AAA2523	IAvH-CT-21546	658[0n]	2			No				12-Apr-2017	Xylophanes porcus continentalis	subspecies	Adult				Universidad de Antioquia		0726-II_SPHINX-C030	SPHINX-C030	IAvH-CT-21546		Universidad de Antioquia	0726-II_SPHINX-C030	Arthropoda	Insecta	Lepidoptera	Sphingidae	Macroglossinae	Macroglossini	Xylophanes	Xylophanes porcus	Xylophanes porcus continentalis	Yenny Correa
CBIHI	CBIHI060-17	0725-II_SPHINX-C029	SPHINX-C029	BOLD:AAA2591	IAvH-CT-21545	658[0n]	2			Yes				12-Apr-2017	Xylophanes porcus continentalis	subspecies	Adult				Universidad de Antioquia		0725-II_SPHINX-C029	SPHINX-C029	IAvH-CT-21545		Universidad de Antioquia	0725-II_SPHINX-C029	Arthropoda	Insecta	Lepidoptera	Sphingidae	Macroglossinae	Macroglossini	Xylophanes	Xylophanes porcus	Xylophanes porcus continentalis	Yenny Correa
CBIHI	CBIHI059-17	0724-II_SPHINX-C028	SPHINX-C028	BOLD:AAA2523	IAvH-CT-21544	658[0n]	2			Yes				12-Apr-2017	Xylophanes porcus continentalis	subspecies	Adult				Universidad de Antioquia		0724-II_SPHINX-C028	SPHINX-C028	IAvH-CT-21544		Universidad de Antioquia	0724-II_SPHINX-C028	Arthropoda	Insecta	Lepidoptera	Sphingidae	Macroglossinae	Macroglossini	Xylophanes	Xylophanes porcus	Xylophanes porcus continentalis	Yenny Correa
CBIHI	CBIHI058-17	0723-II_SPHINX-C027	SPHINX-C027	BOLD:AEF4845	IAvH-CT-21543	658[0n]	2			Yes				12-Apr-2017	Adhemarius ypsilon	species	Adult				Universidad de Antioquia		0723-II_SPHINX-C027	SPHINX-C027	IAvH-CT-21543		Universidad de Antioquia	0723-II_SPHINX-C027	Arthropoda	Insecta	Lepidoptera	Sphingidae	Smerinthinae	Ambulycini	Adhemarius	Adhemarius ypsilon		Yenny Correa
CBIHI	CBIHI057-17	0722-II_SPHINX-C026	SPHINX-C026	BOLD:AEF4845	IAvH-CT-21542	658[0n]	2			Yes				12-Apr-2017	Adhemarius ypsilon	species	Adult				Universidad de Antioquia		0722-II_SPHINX-C026	SPHINX-C026	IAvH-CT-21542		Universidad de Antioquia	0722-II_SPHINX-C026	Arthropoda	Insecta	Lepidoptera	Sphingidae	Smerinthinae	Ambulycini	Adhemarius	Adhemarius ypsilon		Yenny Correa
CBIHI	CBIHI056-17	0721-II_SPHINX-C025	SPHINX-C025	BOLD:ABY6048	IAvH-CT-21541	658[0n]	2			Yes				12-Apr-2017	Madoryx plutonius dentatus	subspecies	Adult				Universidad de Antioquia		0721-II_SPHINX-C025	SPHINX-C025	IAvH-CT-21541		Universidad de Antioquia	0721-II_SPHINX-C025	Arthropoda	Insecta	Lepidoptera	Sphingidae	Macroglossinae	Dilophonotini	Madoryx	Madoryx plutonius	Madoryx plutonius dentatus	Yenny Correa
CBIHI	CBIHI055-17	0720-II_SPHINX-C024	SPHINX-C024	BOLD:ABY6048	IAvH-CT-21540	658[0n]	2			No				12-Apr-2017	Madoryx plutonius dentatus	subspecies	Adult				Universidad de Antioquia		0720-II_SPHINX-C024	SPHINX-C024	IAvH-CT-21540		Universidad de Antioquia	0720-II_SPHINX-C024	Arthropoda	Insecta	Lepidoptera	Sphingidae	Macroglossinae	Dilophonotini	Madoryx	Madoryx plutonius	Madoryx plutonius dentatus	Yenny Correa
CBIHI	CBIHI054-17	0719-II_SPHINX-C023	SPHINX-C023	BOLD:AAA2585	IAvH-CT-21539	658[0n]	2			Yes				12-Apr-2017	Enyo ocypete	species	Adult				Universidad de Antioquia		0719-II_SPHINX-C023	SPHINX-C023	IAvH-CT-21539		Universidad de Antioquia	0719-II_SPHINX-C023	Arthropoda	Insecta	Lepidoptera	Sphingidae	Macroglossinae	Dilophonotini	Enyo	Enyo ocypete		Yenny Correa
CBIHI	CBIHI053-17	0718-II_SPHINX-C022	SPHINX-C022	BOLD:AAA2585	IAvH-CT-21538	658[0n]	2			Yes				12-Apr-2017	Enyo ocypete	species	Adult				Universidad de Antioquia		0718-II_SPHINX-C022	SPHINX-C022	IAvH-CT-21538		Universidad de Antioquia	0718-II_SPHINX-C022	Arthropoda	Insecta	Lepidoptera	Sphingidae	Macroglossinae	Dilophonotini	Enyo	Enyo ocypete		Yenny Correa
CBIHI	CBIHI052-17	0717-II_SPHINX-C021	SPHINX-C021	BOLD:AAA2585	IAvH-CT-21537	658[0n]	2			Yes				12-Apr-2017	Enyo ocypete	species	Adult				Universidad de Antioquia		0717-II_SPHINX-C021	SPHINX-C021	IAvH-CT-21537		Universidad de Antioquia	0717-II_SPHINX-C021	Arthropoda	Insecta	Lepidoptera	Sphingidae	Macroglossinae	Dilophonotini	Enyo	Enyo ocypete		Yenny Correa
CBIHI	CBIHI051-17	0716-II_SPHINX-C020	SPHINX-C020	BOLD:AAL4189	IAvH-CT-21536	658[0n]	2			Yes				12-Apr-2017	Eumorpha obliquus	species	Adult				Universidad de Antioquia		0716-II_SPHINX-C020	SPHINX-C020	IAvH-CT-21536		Universidad de Antioquia	0716-II_SPHINX-C020	Arthropoda	Insecta	Lepidoptera	Sphingidae	Macroglossinae	Dilophonotini	Eumorpha	Eumorpha obliquus		Yenny Correa
CBIHI	CBIHI050-17	0715-II_SPHINX-C019	SPHINX-C019	BOLD:ACV6155	IAvH-CT-21535	658[0n]	2			Yes				12-Apr-2017	Eumorpha obliquus	species	Adult				Universidad de Antioquia		0715-II_SPHINX-C019	SPHINX-C019	IAvH-CT-21535		Universidad de Antioquia	0715-II_SPHINX-C019	Arthropoda	Insecta	Lepidoptera	Sphingidae	Macroglossinae	Dilophonotini	Eumorpha	Eumorpha obliquus		Yenny Correa
CBIHI	CBIHI049-17	0714-II_SPHINX-C018	SPHINX-C018	BOLD:ADK1286	IAvH-CT-21534	658[0n]	2			Yes				12-Apr-2017	Eumorpha obliquus	species	Adult				Universidad de Antioquia		0714-II_SPHINX-C018	SPHINX-C018	IAvH-CT-21534		Universidad de Antioquia	0714-II_SPHINX-C018	Arthropoda	Insecta	Lepidoptera	Sphingidae	Macroglossinae	Dilophonotini	Eumorpha	Eumorpha obliquus		Yenny Correa
CBIHI	CBIHI048-17	0713-II_SPHINX-C017	SPHINX-C017	BOLD:AAB1187	IAvH-CT-21533	658[0n]	2			Yes				12-Apr-2017	Eumorpha triangulum	species	Adult				Universidad de Antioquia		0713-II_SPHINX-C017	SPHINX-C017	IAvH-CT-21533		Universidad de Antioquia	0713-II_SPHINX-C017	Arthropoda	Insecta	Lepidoptera	Sphingidae	Macroglossinae	Dilophonotini	Eumorpha	Eumorpha triangulum		Yenny Correa
CBIHI	CBIHI047-17	0712-II_SPHINX-C016	SPHINX-C016	BOLD:AAB1187	IAvH-CT-21532	658[0n]	2			Yes				12-Apr-2017	Eumorpha triangulum	species	Adult				Universidad de Antioquia		0712-II_SPHINX-C016	SPHINX-C016	IAvH-CT-21532		Universidad de Antioquia	0712-II_SPHINX-C016	Arthropoda	Insecta	Lepidoptera	Sphingidae	Macroglossinae	Dilophonotini	Eumorpha	Eumorpha triangulum		Yenny Correa
CBIHI	CBIHI046-17	0711-II_SPHINX-C015	SPHINX-C015	BOLD:AAA4181	IAvH-CT-21531	658[0n]	2			Yes				12-Apr-2017	Xylophanes chiron nechus	subspecies	Adult				Universidad de Antioquia		0711-II_SPHINX-C015	SPHINX-C015	IAvH-CT-21531		Universidad de Antioquia	0711-II_SPHINX-C015	Arthropoda	Insecta	Lepidoptera	Sphingidae	Macroglossinae	Macroglossini	Xylophanes	Xylophanes chiron	Xylophanes chiron nechus	Yenny Correa
CBIHI	CBIHI045-17	0710-II_SPHINX-C014	SPHINX-C014	BOLD:AAA4366	IAvH-CT-21530	658[0n]	2			Yes				12-Apr-2017	Xylophanes loelia	species	Adult				Universidad de Antioquia		0710-II_SPHINX-C014	SPHINX-C014	IAvH-CT-21530		Universidad de Antioquia	0710-II_SPHINX-C014	Arthropoda	Insecta	Lepidoptera	Sphingidae	Macroglossinae	Macroglossini	Xylophanes	Xylophanes loelia		Yenny Correa
CBIHI	CBIHI044-17	0709-II_SPHINX-C013	SPHINX-C013	BOLD:AAA4366	IAvH-CT-21529	658[0n]	2			Yes				12-Apr-2017	Xylophanes loelia	species	Adult				Universidad de Antioquia		0709-II_SPHINX-C013	SPHINX-C013	IAvH-CT-21529		Universidad de Antioquia	0709-II_SPHINX-C013	Arthropoda	Insecta	Lepidoptera	Sphingidae	Macroglossinae	Macroglossini	Xylophanes	Xylophanes loelia		Yenny Correa
CBIHI	CBIHI043-17	0708-II_SPHINX-C012	SPHINX-C012	BOLD:AAA3938	IAvH-CT-21528	658[0n]	2			Yes				12-Apr-2017	Amphonyx duponchel	species	Adult				Universidad de Antioquia		0708-II_SPHINX-C012	SPHINX-C012	IAvH-CT-21528		Universidad de Antioquia	0708-II_SPHINX-C012	Arthropoda	Insecta	Lepidoptera	Sphingidae	Sphinginae		Amphonyx	Amphonyx duponchel		Yenny Correa
CBIHI	CBIHI042-17	0707-II_SPHINX-C010	SPHINX-C010	BOLD:AAA5036	IAvH-CT-21527	658[0n]	2			Yes				12-Apr-2017	Pseudosphinx tetrio	species	Adult				Universidad de Antioquia		0707-II_SPHINX-C010	SPHINX-C010	IAvH-CT-21527		Universidad de Antioquia	0707-II_SPHINX-C010	Arthropoda	Insecta	Lepidoptera	Sphingidae	Macroglossinae	Dilophonotini	Pseudosphinx	Pseudosphinx tetrio		Yenny Correa
CBIHI	CBIHI041-17	0706-II_SPHINX-C008	SPHINX-C008	BOLD:AEF4426	IAvH-CT-21526	658[0n]	2			Yes				12-Apr-2017	Pachylia ficus	species	Adult				Universidad de Antioquia		0706-II_SPHINX-C008	SPHINX-C008	IAvH-CT-21526		Universidad de Antioquia	0706-II_SPHINX-C008	Arthropoda	Insecta	Lepidoptera	Sphingidae	Macroglossinae	Dilophonotini	Pachylia	Pachylia ficus		Yenny Correa
CBIHI	CBIHI040-17	0705-II_SPHINX-C007	SPHINX-C007	BOLD:ACE2875	IAvH-CT-21525	658[0n]	2			Yes				12-Apr-2017	Pachylia darceta	species	Adult				Universidad de Antioquia		0705-II_SPHINX-C007	SPHINX-C007	IAvH-CT-21525		Universidad de Antioquia	0705-II_SPHINX-C007	Arthropoda	Insecta	Lepidoptera	Sphingidae	Macroglossinae	Dilophonotini	Pachylia	Pachylia darceta		Yenny Correa
CBIHI	CBIHI039-17	0704-II_SPHINX-C006	SPHINX-C006	BOLD:ACE2875	IAvH-CT-21524	658[0n]	2			Yes				12-Apr-2017	Pachylia darceta	species	Adult				Universidad de Antioquia		0704-II_SPHINX-C006	SPHINX-C006	IAvH-CT-21524		Universidad de Antioquia	0704-II_SPHINX-C006	Arthropoda	Insecta	Lepidoptera	Sphingidae	Macroglossinae	Dilophonotini	Pachylia	Pachylia darceta		Yenny Correa
CBIHI	CBIHI038-17	0703-II_SPHINX-C005	SPHINX-C005	BOLD:ACE2875	IAvH-CT-21523	658[0n]	2			Yes				12-Apr-2017	Pachylia darceta	species	Adult				Universidad de Antioquia		0703-II_SPHINX-C005	SPHINX-C005	IAvH-CT-21523		Universidad de Antioquia	0703-II_SPHINX-C005	Arthropoda	Insecta	Lepidoptera	Sphingidae	Macroglossinae	Dilophonotini	Pachylia	Pachylia darceta		Yenny Correa
CBIHI	CBIHI037-17	0702-II_SPHINX-C004	SPHINX-C004	BOLD:ACE2875	IAvH-CT-21522	658[0n]	2			No				12-Apr-2017	Pachylioides resumens	species	Adult				Universidad de Antioquia		0702-II_SPHINX-C004	SPHINX-C004	IAvH-CT-21522		Universidad de Antioquia	0702-II_SPHINX-C004	Arthropoda	Insecta	Lepidoptera	Sphingidae	Macroglossinae	Dilophonotini	Pachylioides	Pachylioides resumens		Yenny Correa
CBIHI	CBIHI036-17	0701-II_SPHINX-C003	SPHINX-C003	BOLD:AAA5285	IAvH-CT-21521	658[0n]	2			Yes				12-Apr-2017	Xylophanes thyelia thyelia	subspecies	Adult				Universidad de Antioquia		0701-II_SPHINX-C003	SPHINX-C003	IAvH-CT-21521		Universidad de Antioquia	0701-II_SPHINX-C003	Arthropoda	Insecta	Lepidoptera	Sphingidae	Macroglossinae	Macroglossini	Xylophanes	Xylophanes thyelia	Xylophanes thyelia thyelia	Yenny Correa
CBIHI	CBIHI035-17	0700-II_SPHINX-C002	SPHINX-C002	BOLD:AAA7677	IAvH-CT-21520	658[0n]	2			Yes				12-Apr-2017	Xylophanes titana	species	Adult				Universidad de Antioquia		0700-II_SPHINX-C002	SPHINX-C002	IAvH-CT-21520		Universidad de Antioquia	0700-II_SPHINX-C002	Arthropoda	Insecta	Lepidoptera	Sphingidae	Macroglossinae	Macroglossini	Xylophanes	Xylophanes titana		Yenny Correa
CBIHI	CBIHI034-17	0699-II_SPHINX-C001	SPHINX-C001	BOLD:AAA7677	IAvH-CT-21519	658[0n]	2			Yes				12-Apr-2017	Xylophanes titana	species	Adult				Universidad de Antioquia		0699-II_SPHINX-C001	SPHINX-C001	IAvH-CT-21519		Universidad de Antioquia	0699-II_SPHINX-C001	Arthropoda	Insecta	Lepidoptera	Sphingidae	Macroglossinae	Macroglossini	Xylophanes	Xylophanes titana		Yenny Correa
CBIHI	CBIHI006-17	0576-II_TMA13	TMA13	BOLD:AAY5938	IAvH-CT-21618	658[0n]	2			Yes				06-Dec-2016	Dythemis nigra	species	Adult				Instituto de Investigacion de Recursos Biologicos Alexander von Humboldt		0576-II_TMA13	TMA13	IAvH-CT-21618	IAvH	Instituto de Investigacion de Recursos Biologicos Alexander von Humboldt	0576-II_TMA13	Arthropoda	Insecta	Odonata	Libellulidae	Trithemistinae		Dythemis	Dythemis nigra		Cornelio Bota	corneliobota@gmail.com		Especie
CBIHI	CBIHI136-18	0589-II_TMA26	TMA26	BOLD:ACA0414	IAvH-CT-21630	658[0n]	2			Yes				03-Dec-2016	Cannaphila vibex	species	Adult			Vouchered:Registered Collection	Instituto de Investigacion de Recursos Biologicos Alexander von Humboldt		0589-II_TMA26	TMA26	IAvH-CT-21630		Instituto de Investigacion de Recursos Biologicos Alexander von Humboldt	0589-II_TMA26	Arthropoda	Insecta	Odonata	Libellulidae	Libellulinae		Cannaphila	Cannaphila vibex		Cornelio Bota	corneliobota@gmail.com	Morphological
CBIHI	CBIHI137-18	0727-II_SPHINX-C031	SPHINX-C031	BOLD:AAA2591	IAvH-CT-21547	658[0n]	2			Yes				27-Nov-2016	Xylophanes porcus continentalis	subspecies	Adult			Vouchered:Registered Collection	Universidad de Antioquia		0727-II_SPHINX-C031	SPHINX-C031	IAvH-CT-21547		Universidad de Antioquia	0727-II_SPHINX-C031	Arthropoda	Insecta	Lepidoptera	Sphingidae	Macroglossinae	Macroglossini	Xylophanes	Xylophanes porcus	Xylophanes porcus continentalis	Yenny Correa
CBIHI	CBIHI008-17	0579-II_TMA16	TMA16	BOLD:ACA3218	IAvH-CT-21620	658[0n]	2			Yes				06-Dec-2016	Micrathyria	genus	Adult				Instituto de Investigacion de Recursos Biologicos Alexander von Humboldt		0579-II_TMA16	TMA16	IAvH-CT-21620	IAvH	Instituto de Investigacion de Recursos Biologicos Alexander von Humboldt	0579-II_TMA16	Arthropoda	Insecta	Odonata	Libellulidae	Brachydiplacinae		Micrathyria			Cornelio Bota	corneliobota@gmail.com		G??nero
CBIHI	CBIHI256-18	1170-IV_ENT-61772	GIO-4542	BOLD:ADO8124	MPUJ_ENT-0061772	658[0n]	2			Yes				13-Mar-2018	Theritas	genus	Adult			Vouchered:Registered Collection	Pontificia Universidad Javeriana, Museo		1170-IV_ENT-61772	GIO-4542	MPUJ_ENT-0061772	MPUJ_ENT	Pontificia Universidad Javeriana, Museo	1170-IV_ENT-61772	Arthropoda	Insecta	Lepidoptera	Lycaenidae	Theclinae	Eumaeini	Theritas			Giovanny Fagua		Morphological	High confidence in identification, additional identifier: Dumar Ariel Ariel Parrales
CBIHI	CBIHI033-17	0580-II_TMA17	TMA17	BOLD:ADC5142	IAvH-CT-21621	658[0n]	2			Yes				06-Dec-2016	Heteragrion mitratum	species	Adult				Instituto de Investigacion de Recursos Biologicos Alexander von Humboldt		0580-II_TMA17	TMA17	IAvH-CT-21621	IAvH	Instituto de Investigacion de Recursos Biologicos Alexander von Humboldt	0580-II_TMA17	Arthropoda	Insecta	Odonata	Heteragrionidae			Heteragrion	Heteragrion mitratum		Cornelio Bota	corneliobota@gmail.com
CBIHI	CBIHM751-18	IAvH-E-183565	IAvH-E-183565	BOLD:ADL4422	183565	658[0n]	2		1	Yes				29-Dec-2016	Deltochilum	genus	Adult		Deltochilum sp. 14H	Vouchered:Registered Collection	Instituto de Investigacion de Recursos Biologicos Alexander von Humboldt		IAvH-E-183565	IAvH-E-183565	183565	IAvH-E	Instituto de Investigacion de Recursos Biologicos Alexander von Humboldt	IAvH-E-183565	Arthropoda	Insecta	Coleoptera	Scarabaeidae	Scarabaeinae	Deltochilini	Deltochilum			D. Martinez	demartinezr@gmail.com	morphological	high confidence in identification
CBIHI	CBIHM750-18	IAvH-E-183564	IAvH-E-183564	BOLD:ADL4422	183564	658[0n]	2		1	Yes				29-Dec-2016	Deltochilum	genus	Adult		Deltochilum sp. 14H	Vouchered:Registered Collection	Instituto de Investigacion de Recursos Biologicos Alexander von Humboldt		IAvH-E-183564	IAvH-E-183564	183564	IAvH-E	Instituto de Investigacion de Recursos Biologicos Alexander von Humboldt	IAvH-E-183564	Arthropoda	Insecta	Coleoptera	Scarabaeidae	Scarabaeinae	Deltochilini	Deltochilum			D. Martinez	demartinezr@gmail.com	morphological	high confidence in identification
CBIHI	CBIHM749-18	IAvH-E-183566	IAvH-E-183566	BOLD:ADL3426	183566	658[0n]	2		1	Yes				29-Dec-2016	Canthidium	genus	Adult		Canthidium sp. 31H	Vouchered:Registered Collection	Instituto de Investigacion de Recursos Biologicos Alexander von Humboldt		IAvH-E-183566	IAvH-E-183566	183566	IAvH-E	Instituto de Investigacion de Recursos Biologicos Alexander von Humboldt	IAvH-E-183566	Arthropoda	Insecta	Coleoptera	Scarabaeidae	Scarabaeinae	Scarabaeinae_incertae_sedis	Canthidium			D. Martinez	demartinezr@gmail.com	morphological	high confidence in identification
CBIHI	CBIHM748-18	IAvH-E-183548	IAvH-E-183548	BOLD:ADL4422	183548	658[0n]	2		1	Yes				29-Dec-2016	Deltochilum	genus	Adult		Deltochilum sp. 14H	Vouchered:Registered Collection	Instituto de Investigacion de Recursos Biologicos Alexander von Humboldt		IAvH-E-183548	IAvH-E-183548	183548	IAvH-E	Instituto de Investigacion de Recursos Biologicos Alexander von Humboldt	IAvH-E-183548	Arthropoda	Insecta	Coleoptera	Scarabaeidae	Scarabaeinae	Deltochilini	Deltochilum			D. Martinez	demartinezr@gmail.com	morphological	high confidence in identification
CBIHI	CBIHM747-18	IAvH-E-182187	IAvH-E-182187	BOLD:ACW3356	182187	658[0n]	2		1	Yes				09-Dec-2016	Canthon subhyalinus	species	Adult			Vouchered:Registered Collection	Instituto de Investigacion de Recursos Biologicos Alexander von Humboldt		IAvH-E-182187	IAvH-E-182187	182187	IAvH-E	Instituto de Investigacion de Recursos Biologicos Alexander von Humboldt	IAvH-E-182187	Arthropoda	Insecta	Coleoptera	Scarabaeidae	Scarabaeinae	Deltochilini	Canthon	Canthon subhyalinus		D. Martinez	demartinezr@gmail.com	morphological	high confidence in identification
CBIHI	CBIHM746-18	IAvH-E-182165	IAvH-E-182165	BOLD:ADL4592	182165	616[0n]	2		1	Yes				08-Dec-2016	Uroxys micros	species	Adult			Vouchered:Registered Collection	Instituto de Investigacion de Recursos Biologicos Alexander von Humboldt		IAvH-E-182165	IAvH-E-182165	182165	IAvH-E	Instituto de Investigacion de Recursos Biologicos Alexander von Humboldt	IAvH-E-182165	Arthropoda	Insecta	Coleoptera	Scarabaeidae	Scarabaeinae	Scarabaeinae_incertae_sedis	Uroxys	Uroxys micros		D. Martinez	demartinezr@gmail.com	morphological	high confidence in identification
CBIHI	CBIHM745-18	IAvH-E-182161	IAvH-E-182161	BOLD:ADL4592	182161	617[0n]	2		1	No				08-Dec-2016	Uroxys	genus	Adult		Uroxys sp. 03H	Vouchered:Registered Collection	Instituto de Investigacion de Recursos Biologicos Alexander von Humboldt		IAvH-E-182161	IAvH-E-182161	182161	IAvH-E	Instituto de Investigacion de Recursos Biologicos Alexander von Humboldt	IAvH-E-182161	Arthropoda	Insecta	Coleoptera	Scarabaeidae	Scarabaeinae	Scarabaeinae_incertae_sedis	Uroxys			D. Martinez	demartinezr@gmail.com	morphological	high confidence in identification
CBIHI	CBIHM744-18	IAvH-E-182162	IAvH-E-182162	BOLD:ACW3356	182162	626[0n]	2		1	Yes				08-Dec-2016	Canthon subhyalinus	species	Adult			Vouchered:Registered Collection	Instituto de Investigacion de Recursos Biologicos Alexander von Humboldt		IAvH-E-182162	IAvH-E-182162	182162	IAvH-E	Instituto de Investigacion de Recursos Biologicos Alexander von Humboldt	IAvH-E-182162	Arthropoda	Insecta	Coleoptera	Scarabaeidae	Scarabaeinae	Deltochilini	Canthon	Canthon subhyalinus		D. Martinez	demartinezr@gmail.com	morphological	high confidence in identification
CBIHI	CBIHM743-18	IAvH-E-182160	IAvH-E-182160	BOLD:ADL4592	182160	605[0n]	2		1	Yes				08-Dec-2016	Uroxys	genus	Adult		Uroxys sp. 03H	Vouchered:Registered Collection	Instituto de Investigacion de Recursos Biologicos Alexander von Humboldt		IAvH-E-182160	IAvH-E-182160	182160	IAvH-E	Instituto de Investigacion de Recursos Biologicos Alexander von Humboldt	IAvH-E-182160	Arthropoda	Insecta	Coleoptera	Scarabaeidae	Scarabaeinae	Scarabaeinae_incertae_sedis	Uroxys			D. Martinez	demartinezr@gmail.com	morphological	high confidence in identification
CBIHI	CBIHM742-18	IAvH-E-182186	IAvH-E-182186	BOLD:ACW4541	182186	632[0n]	2		1	Yes				09-Dec-2016	Canthon	genus	Adult		Canthon sp. 09H	Vouchered:Registered Collection	Instituto de Investigacion de Recursos Biologicos Alexander von Humboldt		IAvH-E-182186	IAvH-E-182186	182186	IAvH-E	Instituto de Investigacion de Recursos Biologicos Alexander von Humboldt	IAvH-E-182186	Arthropoda	Insecta	Coleoptera	Scarabaeidae	Scarabaeinae	Deltochilini	Canthon			D. Martinez	demartinezr@gmail.com	morphological	high confidence in identification
CBIHI	CBIHM741-18	IAvH-E-182182	IAvH-E-182182	BOLD:ACW3356	182182	618[0n]	2		1	Yes				09-Dec-2016	Canthon	genus	Adult		Canthon subhyalinus	Vouchered:Registered Collection	Instituto de Investigacion de Recursos Biologicos Alexander von Humboldt		IAvH-E-182182	IAvH-E-182182	182182	IAvH-E	Instituto de Investigacion de Recursos Biologicos Alexander von Humboldt	IAvH-E-182182	Arthropoda	Insecta	Coleoptera	Scarabaeidae	Scarabaeinae	Deltochilini	Canthon			D. Martinez	demartinezr@gmail.com	morphological	high confidence in identification
CBIHI	CBIHM740-18	IAvH-E-182167	IAvH-E-182167	BOLD:ADL4592	182167	614[0n]	2		1	Yes				08-Dec-2016	Uroxys micros	species	Adult			Vouchered:Registered Collection	Instituto de Investigacion de Recursos Biologicos Alexander von Humboldt		IAvH-E-182167	IAvH-E-182167	182167	IAvH-E	Instituto de Investigacion de Recursos Biologicos Alexander von Humboldt	IAvH-E-182167	Arthropoda	Insecta	Coleoptera	Scarabaeidae	Scarabaeinae	Scarabaeinae_incertae_sedis	Uroxys	Uroxys micros		D. Martinez	demartinezr@gmail.com	morphological	high confidence in identification
CBIHI	CBIHM739-18	IAvH-E-182166	IAvH-E-182166	BOLD:ADL4592	182166	602[1n]	2		1	Yes				08-Dec-2016	Uroxys micros	species	Adult			Vouchered:Registered Collection	Instituto de Investigacion de Recursos Biologicos Alexander von Humboldt		IAvH-E-182166	IAvH-E-182166	182166	IAvH-E	Instituto de Investigacion de Recursos Biologicos Alexander von Humboldt	IAvH-E-182166	Arthropoda	Insecta	Coleoptera	Scarabaeidae	Scarabaeinae	Scarabaeinae_incertae_sedis	Uroxys	Uroxys micros		D. Martinez	demartinezr@gmail.com	morphological	high confidence in identification
CBIHI	CBIHM738-18	IAvH-E-182149	IAvH-E-182149	BOLD:ACW4154	182149	612[3n]	2		1	Yes				08-Dec-2016	Uroxys	genus	Adult		Uroxys sp. 03H	Vouchered:Registered Collection	Instituto de Investigacion de Recursos Biologicos Alexander von Humboldt		IAvH-E-182149	IAvH-E-182149	182149	IAvH-E	Instituto de Investigacion de Recursos Biologicos Alexander von Humboldt	IAvH-E-182149	Arthropoda	Insecta	Coleoptera	Scarabaeidae	Scarabaeinae	Scarabaeinae_incertae_sedis	Uroxys			D. Martinez	demartinezr@gmail.com	morphological	high confidence in identification
CBIHI	CBIHM737-18	IAvH-E-182152	IAvH-E-182152	BOLD:ACW4154	182152	622[2n]	2		1	Yes				08-Dec-2016	Uroxys	genus	Adult		Uroxys sp. 03H	Vouchered:Registered Collection	Instituto de Investigacion de Recursos Biologicos Alexander von Humboldt		IAvH-E-182152	IAvH-E-182152	182152	IAvH-E	Instituto de Investigacion de Recursos Biologicos Alexander von Humboldt	IAvH-E-182152	Arthropoda	Insecta	Coleoptera	Scarabaeidae	Scarabaeinae	Scarabaeinae_incertae_sedis	Uroxys			D. Martinez	demartinezr@gmail.com	morphological	high confidence in identification
CBIHI	CBIHM736-18	IAvH-E-182153	IAvH-E-182153	BOLD:ACW4154	182153	630[4n]	2		1	Yes				08-Dec-2016	Uroxys	genus	Adult		Uroxys sp. 03H	Vouchered:Registered Collection	Instituto de Investigacion de Recursos Biologicos Alexander von Humboldt		IAvH-E-182153	IAvH-E-182153	182153	IAvH-E	Instituto de Investigacion de Recursos Biologicos Alexander von Humboldt	IAvH-E-182153	Arthropoda	Insecta	Coleoptera	Scarabaeidae	Scarabaeinae	Scarabaeinae_incertae_sedis	Uroxys			D. Martinez	demartinezr@gmail.com	morphological	high confidence in identification
CBIHI	CBIHM735-18	IAvH-E-182144	IAvH-E-182144	BOLD:ADL5334	182144	617[0n]	2		1	Yes				08-Dec-2016	Onthophagus lebasi	species	Adult			Vouchered:Registered Collection	Instituto de Investigacion de Recursos Biologicos Alexander von Humboldt		IAvH-E-182144	IAvH-E-182144	182144	IAvH-E	Instituto de Investigacion de Recursos Biologicos Alexander von Humboldt	IAvH-E-182144	Arthropoda	Insecta	Coleoptera	Scarabaeidae	Scarabaeinae	Onthophagini	Onthophagus	Onthophagus lebasi		D. Martinez	demartinezr@gmail.com	morphological	high confidence in identification
CBIHI	CBIHM734-18	IAvH-E-182157	IAvH-E-182157	BOLD:ACW4147	182157	614[0n]	2		1	Yes				08-Dec-2016	Canthidium	genus	Adult		Canthidium sp. 05H	Vouchered:Registered Collection	Instituto de Investigacion de Recursos Biologicos Alexander von Humboldt		IAvH-E-182157	IAvH-E-182157	182157	IAvH-E	Instituto de Investigacion de Recursos Biologicos Alexander von Humboldt	IAvH-E-182157	Arthropoda	Insecta	Coleoptera	Scarabaeidae	Scarabaeinae	Scarabaeinae_incertae_sedis	Canthidium			D. Martinez	demartinezr@gmail.com	morphological	high confidence in identification
CBIHI	CBIHM733-18	IAvH-E-182156	IAvH-E-182156	BOLD:ACW4154	182156	632[0n]	2		1	Yes				08-Dec-2016	Canthidium	genus	Adult		Canthidium sp. 05H	Vouchered:Registered Collection	Instituto de Investigacion de Recursos Biologicos Alexander von Humboldt		IAvH-E-182156	IAvH-E-182156	182156	IAvH-E	Instituto de Investigacion de Recursos Biologicos Alexander von Humboldt	IAvH-E-182156	Arthropoda	Insecta	Coleoptera	Scarabaeidae	Scarabaeinae	Scarabaeinae_incertae_sedis	Canthidium			D. Martinez	demartinezr@gmail.com	morphological	high confidence in identification
CBIHI	CBIHM732-18	IAvH-E-182183	IAvH-E-182183	BOLD:ACW4541	182183	623[0n]	2		1	Yes				09-Dec-2016	Canthon	genus	Adult		Canthon sp. 09H	Vouchered:Registered Collection	Instituto de Investigacion de Recursos Biologicos Alexander von Humboldt		IAvH-E-182183	IAvH-E-182183	182183	IAvH-E	Instituto de Investigacion de Recursos Biologicos Alexander von Humboldt	IAvH-E-182183	Arthropoda	Insecta	Coleoptera	Scarabaeidae	Scarabaeinae	Deltochilini	Canthon			D. Martinez	demartinezr@gmail.com	morphological	high confidence in identification
CBIHI	CBIHM731-18	IAvH-E-182168	IAvH-E-182168	BOLD:ADL4592	182168	584[0n]	2		1	Yes				08-Dec-2016	Uroxys micros	species	Adult			Vouchered:Registered Collection	Instituto de Investigacion de Recursos Biologicos Alexander von Humboldt		IAvH-E-182168	IAvH-E-182168	182168	IAvH-E	Instituto de Investigacion de Recursos Biologicos Alexander von Humboldt	IAvH-E-182168	Arthropoda	Insecta	Coleoptera	Scarabaeidae	Scarabaeinae	Scarabaeinae_incertae_sedis	Uroxys	Uroxys micros		D. Martinez	demartinezr@gmail.com	morphological	high confidence in identification
CBIHI	CBIHM730-18	IAvH-E-182185	IAvH-E-182185	BOLD:ACW4541	182185	658[0n]	2		1	Yes				09-Dec-2016	Canthon	genus	Adult		Canthon sp. 09H	Vouchered:Registered Collection	Instituto de Investigacion de Recursos Biologicos Alexander von Humboldt		IAvH-E-182185	IAvH-E-182185	182185	IAvH-E	Instituto de Investigacion de Recursos Biologicos Alexander von Humboldt	IAvH-E-182185	Arthropoda	Insecta	Coleoptera	Scarabaeidae	Scarabaeinae	Deltochilini	Canthon			D. Martinez	demartinezr@gmail.com	morphological	high confidence in identification
CBIHI	CBIHM729-18	IAvH-E-182164	IAvH-E-182164	BOLD:ADL4592	182164	614[0n]	2		1	Yes				08-Dec-2016	Uroxys micros	species	Adult			Vouchered:Registered Collection	Instituto de Investigacion de Recursos Biologicos Alexander von Humboldt		IAvH-E-182164	IAvH-E-182164	182164	IAvH-E	Instituto de Investigacion de Recursos Biologicos Alexander von Humboldt	IAvH-E-182164	Arthropoda	Insecta	Coleoptera	Scarabaeidae	Scarabaeinae	Scarabaeinae_incertae_sedis	Uroxys	Uroxys micros		D. Martinez	demartinezr@gmail.com	morphological	high confidence in identification
CBIHI	CBIHM728-18	IAvH-E-182159	IAvH-E-182159	BOLD:ADL4592	182159	617[0n]	2		1	Yes				08-Dec-2016	Uroxys	genus	Adult		Uroxys sp. 03H	Vouchered:Registered Collection	Instituto de Investigacion de Recursos Biologicos Alexander von Humboldt		IAvH-E-182159	IAvH-E-182159	182159	IAvH-E	Instituto de Investigacion de Recursos Biologicos Alexander von Humboldt	IAvH-E-182159	Arthropoda	Insecta	Coleoptera	Scarabaeidae	Scarabaeinae	Scarabaeinae_incertae_sedis	Uroxys			D. Martinez	demartinezr@gmail.com	morphological	high confidence in identification
CBIHI	CBIHM727-18	IAvH-E-182163	IAvH-E-182163	BOLD:ACW3356	182163	617[0n]	2		1	Yes				08-Dec-2016	Canthon subhyalinus	species	Adult			Vouchered:Registered Collection	Instituto de Investigacion de Recursos Biologicos Alexander von Humboldt		IAvH-E-182163	IAvH-E-182163	182163	IAvH-E	Instituto de Investigacion de Recursos Biologicos Alexander von Humboldt	IAvH-E-182163	Arthropoda	Insecta	Coleoptera	Scarabaeidae	Scarabaeinae	Deltochilini	Canthon	Canthon subhyalinus		D. Martinez	demartinezr@gmail.com	morphological	high confidence in identification
CBIHI	CBIHM726-18	IAvH-E-182146	IAvH-E-182146	BOLD:ADL5334	182146	622[0n]	2		1	Yes				08-Dec-2016	Onthophagus lebasi	species	Adult			Vouchered:Registered Collection	Instituto de Investigacion de Recursos Biologicos Alexander von Humboldt		IAvH-E-182146	IAvH-E-182146	182146	IAvH-E	Instituto de Investigacion de Recursos Biologicos Alexander von Humboldt	IAvH-E-182146	Arthropoda	Insecta	Coleoptera	Scarabaeidae	Scarabaeinae	Onthophagini	Onthophagus	Onthophagus lebasi		D. Martinez	demartinezr@gmail.com	morphological	high confidence in identification
CBIHI	CBIHM725-18	IAvH-E-182158	IAvH-E-182158	BOLD:ACW4147	182158	558[1n]	2		1	Yes				08-Dec-2016	Canthidium	genus	Adult		Canthidium sp. 05H	Vouchered:Registered Collection	Instituto de Investigacion de Recursos Biologicos Alexander von Humboldt		IAvH-E-182158	IAvH-E-182158	182158	IAvH-E	Instituto de Investigacion de Recursos Biologicos Alexander von Humboldt	IAvH-E-182158	Arthropoda	Insecta	Coleoptera	Scarabaeidae	Scarabaeinae	Scarabaeinae_incertae_sedis	Canthidium			D. Martinez	demartinezr@gmail.com	morphological	high confidence in identification
CBIHI	CBIHM724-18	IAvH-E-182155	IAvH-E-182155	BOLD:ACW4147	182155	658[0n]	2		1	Yes				08-Dec-2016	Canthidium	genus	Adult		Canthidium sp. 05H	Vouchered:Registered Collection	Instituto de Investigacion de Recursos Biologicos Alexander von Humboldt		IAvH-E-182155	IAvH-E-182155	182155	IAvH-E	Instituto de Investigacion de Recursos Biologicos Alexander von Humboldt	IAvH-E-182155	Arthropoda	Insecta	Coleoptera	Scarabaeidae	Scarabaeinae	Scarabaeinae_incertae_sedis	Canthidium			D. Martinez	demartinezr@gmail.com	morphological	high confidence in identification
CBIHI	CBIHM723-18	IAvH-E-182154	IAvH-E-182154	BOLD:ACW4147	182154	624[0n]	2		1	Yes				08-Dec-2016	Canthidium	genus	Adult		Canthidium sp. 05H	Vouchered:Registered Collection	Instituto de Investigacion de Recursos Biologicos Alexander von Humboldt		IAvH-E-182154	IAvH-E-182154	182154	IAvH-E	Instituto de Investigacion de Recursos Biologicos Alexander von Humboldt	IAvH-E-182154	Arthropoda	Insecta	Coleoptera	Scarabaeidae	Scarabaeinae	Scarabaeinae_incertae_sedis	Canthidium			D. Martinez	demartinezr@gmail.com	morphological	high confidence in identification
CBIHI	CBIHM722-18	IAvH-E-182150	IAvH-E-182150	BOLD:ACW4154	182150	658[0n]	2		1	Yes				08-Dec-2016	Uroxys	genus	Adult		Uroxys sp. 03H	Vouchered:Registered Collection	Instituto de Investigacion de Recursos Biologicos Alexander von Humboldt		IAvH-E-182150	IAvH-E-182150	182150	IAvH-E	Instituto de Investigacion de Recursos Biologicos Alexander von Humboldt	IAvH-E-182150	Arthropoda	Insecta	Coleoptera	Scarabaeidae	Scarabaeinae	Scarabaeinae_incertae_sedis	Uroxys			D. Martinez	demartinezr@gmail.com	morphological	high confidence in identification
CBIHI	CBIHM721-18	IAvH-E-182147	IAvH-E-182147	BOLD:ADL5334	182147	658[1n]	2		1	Yes				08-Dec-2016	Onthophagus lebasi	species	Adult			Vouchered:Registered Collection	Instituto de Investigacion de Recursos Biologicos Alexander von Humboldt		IAvH-E-182147	IAvH-E-182147	182147	IAvH-E	Instituto de Investigacion de Recursos Biologicos Alexander von Humboldt	IAvH-E-182147	Arthropoda	Insecta	Coleoptera	Scarabaeidae	Scarabaeinae	Onthophagini	Onthophagus	Onthophagus lebasi		D. Martinez	demartinezr@gmail.com	morphological	high confidence in identification
CBIHI	CBIHI014-17	0568-II_TMA5	TMA5	BOLD:ADJ0733	IAvH-CT-21611	658[0n]	2			Yes				06-Dec-2016	Miocora peraltica	species	Adult				Instituto de Investigacion de Recursos Biologicos Alexander von Humboldt		0568-II_TMA5	TMA5	IAvH-CT-21611	IAvH	Instituto de Investigacion de Recursos Biologicos Alexander von Humboldt	0568-II_TMA5	Arthropoda	Insecta	Odonata	Polythoridae	Miocorinae		Miocora	Miocora peraltica		Cornelio Bota	corneliobota@gmail.com		Especie
CBIHI	CBIHM719-18	IAvH-E-182148	IAvH-E-182148	BOLD:ADL5334	182148	658[1n]	2		1	Yes				08-Dec-2016	Onthophagus lebasi	species	Adult			Vouchered:Registered Collection	Instituto de Investigacion de Recursos Biologicos Alexander von Humboldt		IAvH-E-182148	IAvH-E-182148	182148	IAvH-E	Instituto de Investigacion de Recursos Biologicos Alexander von Humboldt	IAvH-E-182148	Arthropoda	Insecta	Coleoptera	Scarabaeidae	Scarabaeinae	Onthophagini	Onthophagus	Onthophagus lebasi		D. Martinez	demartinezr@gmail.com	morphological	high confidence in identification
CBIHM	CBIHM358-17	IAvH-E-185536	IAvH-E-185536	BOLD:ADT0150	185536	658[0n]	2		1	Yes				28-Nov-2016	Formicidae	family	Adult			Vouchered:Registered Collection	Instituto de Investigacion de Recursos Biologicos Alexander von Humboldt	Indeterminate	IAvH-E-185536	IAvH-E-185536	185536	IAvH-E	Instituto de Investigacion de Recursos Biologicos Alexander von Humboldt	IAvH-E-185536	Arthropoda	Insecta	Hymenoptera	Formicidae						Catalina Reina	catalina7096@gmail.com	morphological	high confidence in identification
CBIHM	CBIHM357-17	IAvH-E-185535	IAvH-E-185535	BOLD:ADT0150	185535	658[3n]	2		1	Yes				28-Nov-2016	Formicidae	family	Adult			Vouchered:Registered Collection	Instituto de Investigacion de Recursos Biologicos Alexander von Humboldt	Indeterminate	IAvH-E-185535	IAvH-E-185535	185535	IAvH-E	Instituto de Investigacion de Recursos Biologicos Alexander von Humboldt	IAvH-E-185535	Arthropoda	Insecta	Hymenoptera	Formicidae						Catalina Reina	catalina7096@gmail.com	morphological	high confidence in identification
CBIHM	CBIHM356-17	IAvH-E-185382	IAvH-E-185382	BOLD:ADK5214	185382	658[0n]	2		1	Yes				28-Nov-2016	Ichneumonidae	family	Adult			Vouchered:Registered Collection	Instituto de Investigacion de Recursos Biologicos Alexander von Humboldt	Indeterminate	IAvH-E-185382	IAvH-E-185382	185382	IAvH-E	Instituto de Investigacion de Recursos Biologicos Alexander von Humboldt	IAvH-E-185382	Arthropoda	Insecta	Hymenoptera	Ichneumonidae						Catalina Reina	catalina7096@gmail.com	morphological	high confidence in identification
CBIHM	CBIHM355-17	IAvH-E-185381	IAvH-E-185381	BOLD:ACT1594	185381	658[0n]	2		1	Yes				28-Nov-2016	Ichneumonidae	family	Adult			Vouchered:Registered Collection	Instituto de Investigacion de Recursos Biologicos Alexander von Humboldt	Indeterminate	IAvH-E-185381	IAvH-E-185381	185381	IAvH-E	Instituto de Investigacion de Recursos Biologicos Alexander von Humboldt	IAvH-E-185381	Arthropoda	Insecta	Hymenoptera	Ichneumonidae						Catalina Reina	catalina7096@gmail.com	morphological	high confidence in identification
CBIHM	CBIHM354-17	IAvH-E-185380	IAvH-E-185380	BOLD:ADK2848	185380	658[0n]	2		1	Yes				28-Nov-2016	Ichneumonidae	family	Adult			Vouchered:Registered Collection	Instituto de Investigacion de Recursos Biologicos Alexander von Humboldt	Indeterminate	IAvH-E-185380	IAvH-E-185380	185380	IAvH-E	Instituto de Investigacion de Recursos Biologicos Alexander von Humboldt	IAvH-E-185380	Arthropoda	Insecta	Hymenoptera	Ichneumonidae						Catalina Reina	catalina7096@gmail.com	morphological	high confidence in identification
CBIHM	CBIHM353-17	IAvH-E-185379	IAvH-E-185379	BOLD:ADK3450	185379	658[0n]	2		1	Yes				28-Nov-2016	Ichneumonidae	family	Adult			Vouchered:Registered Collection	Instituto de Investigacion de Recursos Biologicos Alexander von Humboldt	Indeterminate	IAvH-E-185379	IAvH-E-185379	185379	IAvH-E	Instituto de Investigacion de Recursos Biologicos Alexander von Humboldt	IAvH-E-185379	Arthropoda	Insecta	Hymenoptera	Ichneumonidae						Catalina Reina	catalina7096@gmail.com	morphological	high confidence in identification
CBIHM	CBIHM352-17	IAvH-E-185378	IAvH-E-185378	BOLD:ACT1594	185378	658[0n]	2		1	Yes				28-Nov-2016	Ichneumonidae	family	Adult			Vouchered:Registered Collection	Instituto de Investigacion de Recursos Biologicos Alexander von Humboldt	Indeterminate	IAvH-E-185378	IAvH-E-185378	185378	IAvH-E	Instituto de Investigacion de Recursos Biologicos Alexander von Humboldt	IAvH-E-185378	Arthropoda	Insecta	Hymenoptera	Ichneumonidae						Catalina Reina	catalina7096@gmail.com	morphological	high confidence in identification
CBIHM	CBIHM351-17	IAvH-E-185377	IAvH-E-185377	BOLD:ACT1594	185377	658[0n]	2		1	Yes				28-Nov-2016	Ichneumonidae	family	Adult			Vouchered:Registered Collection	Instituto de Investigacion de Recursos Biologicos Alexander von Humboldt	Indeterminate	IAvH-E-185377	IAvH-E-185377	185377	IAvH-E	Instituto de Investigacion de Recursos Biologicos Alexander von Humboldt	IAvH-E-185377	Arthropoda	Insecta	Hymenoptera	Ichneumonidae						Catalina Reina	catalina7096@gmail.com	morphological	high confidence in identification
CBIHM	CBIHM350-17	IAvH-E-185376	IAvH-E-185376	BOLD:ADK7626	185376	658[0n]	2		1	Yes				28-Nov-2016	Ichneumonidae	family	Adult			Vouchered:Registered Collection	Instituto de Investigacion de Recursos Biologicos Alexander von Humboldt	Indeterminate	IAvH-E-185376	IAvH-E-185376	185376	IAvH-E	Instituto de Investigacion de Recursos Biologicos Alexander von Humboldt	IAvH-E-185376	Arthropoda	Insecta	Hymenoptera	Ichneumonidae						Catalina Reina	catalina7096@gmail.com	morphological	high confidence in identification
CBIHM	CBIHM349-17	IAvH-E-185375	IAvH-E-185375	BOLD:ADK2472	185375	658[0n]	2		1	Yes				28-Nov-2016	Ichneumonidae	family	Adult			Vouchered:Registered Collection	Instituto de Investigacion de Recursos Biologicos Alexander von Humboldt	Indeterminate	IAvH-E-185375	IAvH-E-185375	185375	IAvH-E	Instituto de Investigacion de Recursos Biologicos Alexander von Humboldt	IAvH-E-185375	Arthropoda	Insecta	Hymenoptera	Ichneumonidae						Catalina Reina	catalina7096@gmail.com	morphological	high confidence in identification
CBIHM	CBIHM348-17	IAvH-E-185374	IAvH-E-185374	BOLD:ADJ6699	185374	534[2n]	2		1	No				28-Nov-2016	Ichneumonidae	family	Adult			Vouchered:Registered Collection	Instituto de Investigacion de Recursos Biologicos Alexander von Humboldt	Indeterminate	IAvH-E-185374	IAvH-E-185374	185374	IAvH-E	Instituto de Investigacion de Recursos Biologicos Alexander von Humboldt	IAvH-E-185374	Arthropoda	Insecta	Hymenoptera	Ichneumonidae						Catalina Reina	catalina7096@gmail.com	morphological	high confidence in identification
CBIHM	CBIHM347-17	IAvH-E-185373	IAvH-E-185373	BOLD:ACK5162	185373	658[0n]	2		1	Yes				28-Nov-2016	Ichneumonidae	family	Adult			Vouchered:Registered Collection	Instituto de Investigacion de Recursos Biologicos Alexander von Humboldt	Indeterminate	IAvH-E-185373	IAvH-E-185373	185373	IAvH-E	Instituto de Investigacion de Recursos Biologicos Alexander von Humboldt	IAvH-E-185373	Arthropoda	Insecta	Hymenoptera	Ichneumonidae						Catalina Reina	catalina7096@gmail.com	morphological	high confidence in identification
CBIHM	CBIHM346-17	IAvH-E-185534	IAvH-E-185534	BOLD:ADK1826	185534	658[0n]	2		1	Yes				28-Nov-2016	Ichneumonidae	family	Adult			Vouchered:Registered Collection	Instituto de Investigacion de Recursos Biologicos Alexander von Humboldt	Indeterminate	IAvH-E-185534	IAvH-E-185534	185534	IAvH-E	Instituto de Investigacion de Recursos Biologicos Alexander von Humboldt	IAvH-E-185534	Arthropoda	Insecta	Hymenoptera	Ichneumonidae						Catalina Reina	catalina7096@gmail.com	morphological	high confidence in identification
CBIHM	CBIHM345-17	IAvH-E-185372	IAvH-E-185372	BOLD:ADK7686	185372	658[0n]	2		1	Yes				28-Nov-2016	Doryctinae	subfamily	Adult			Vouchered:Registered Collection	Instituto de Investigacion de Recursos Biologicos Alexander von Humboldt	Indeterminate	IAvH-E-185372	IAvH-E-185372	185372	IAvH-E	Instituto de Investigacion de Recursos Biologicos Alexander von Humboldt	IAvH-E-185372	Arthropoda	Insecta	Hymenoptera	Braconidae	Doryctinae					Kate Perez	kperez@uoguelph.ca	BIN Rep Tree Identification (Feb 2019)	Identified to family by Catalina Reina (high confidence in identification)
CBIHM	CBIHM344-17	IAvH-E-185371	IAvH-E-185371	BOLD:ADK7689	185371	615[0n]	2		1	Yes				28-Nov-2016	Braconidae	family	Adult			Vouchered:Registered Collection	Instituto de Investigacion de Recursos Biologicos Alexander von Humboldt	Indeterminate	IAvH-E-185371	IAvH-E-185371	185371	IAvH-E	Instituto de Investigacion de Recursos Biologicos Alexander von Humboldt	IAvH-E-185371	Arthropoda	Insecta	Hymenoptera	Braconidae						Catalina Reina	catalina7096@gmail.com	morphological	high confidence in identification
CBIHM	CBIHM343-17	IAvH-E-185370	IAvH-E-185370	BOLD:ADK7688	185370	658[0n]	2		1	Yes				28-Nov-2016	Alysiinae	subfamily	Adult			Vouchered:Registered Collection	Instituto de Investigacion de Recursos Biologicos Alexander von Humboldt	Indeterminate	IAvH-E-185370	IAvH-E-185370	185370	IAvH-E	Instituto de Investigacion de Recursos Biologicos Alexander von Humboldt	IAvH-E-185370	Arthropoda	Insecta	Hymenoptera	Braconidae	Alysiinae					Kate Perez	kperez@uoguelph.ca	BIN Rep Tree Identification (Feb 2019)	Identified to family by Catalina Reina (high confidence in identification)
CBIHM	CBIHM342-17	IAvH-E-185369	IAvH-E-185369	BOLD:ADJ9509	185369	658[0n]	2		1	Yes				28-Nov-2016	Alysiinae	subfamily	Adult			Vouchered:Registered Collection	Instituto de Investigacion de Recursos Biologicos Alexander von Humboldt	Indeterminate	IAvH-E-185369	IAvH-E-185369	185369	IAvH-E	Instituto de Investigacion de Recursos Biologicos Alexander von Humboldt	IAvH-E-185369	Arthropoda	Insecta	Hymenoptera	Braconidae	Alysiinae					Kate Perez	kperez@uoguelph.ca	BIN Rep Tree Identification (Feb 2019)	Identified to family by Catalina Reina (high confidence in identification)
CBIHM	CBIHM341-17	IAvH-E-185368	IAvH-E-185368	BOLD:ADK0598	185368	658[0n]	2		1	Yes				28-Nov-2016	Dinotrema	genus	Adult			Vouchered:Registered Collection	Instituto de Investigacion de Recursos Biologicos Alexander von Humboldt	Indeterminate	IAvH-E-185368	IAvH-E-185368	185368	IAvH-E	Instituto de Investigacion de Recursos Biologicos Alexander von Humboldt	IAvH-E-185368	Arthropoda	Insecta	Hymenoptera	Braconidae	Alysiinae		Dinotrema			Paul Hebert	phebert@uoguelph.ca	BIN rep tree (Mar 2019)
CBIHM	CBIHM340-17	IAvH-E-185367	IAvH-E-185367	BOLD:ADK7687	185367	655[0n]	2		1	No				28-Nov-2016	Alysiinae	subfamily	Adult			Vouchered:Registered Collection	Instituto de Investigacion de Recursos Biologicos Alexander von Humboldt	Indeterminate	IAvH-E-185367	IAvH-E-185367	185367	IAvH-E	Instituto de Investigacion de Recursos Biologicos Alexander von Humboldt	IAvH-E-185367	Arthropoda	Insecta	Hymenoptera	Braconidae	Alysiinae					Kate Perez	kperez@uoguelph.ca	BIN Rep Tree Identification (Feb 2019)	Identified to family by Catalina Reina (high confidence in identification)
CBIHM	CBIHM339-17	IAvH-E-185366	IAvH-E-185366	BOLD:ADK7690	185366	658[0n]	2		1	Yes				28-Nov-2016	Aphidiinae	subfamily	Adult			Vouchered:Registered Collection	Instituto de Investigacion de Recursos Biologicos Alexander von Humboldt	Indeterminate	IAvH-E-185366	IAvH-E-185366	185366	IAvH-E	Instituto de Investigacion de Recursos Biologicos Alexander von Humboldt	IAvH-E-185366	Arthropoda	Insecta	Hymenoptera	Braconidae	Aphidiinae					Kate Perez	kperez@uoguelph.ca	BIN Rep Tree Identification (Feb 2019)	Identified to family by Catalina Reina (high confidence in identification)
CBIHM	CBIHM338-17	IAvH-E-185365	IAvH-E-185365	BOLD:ADK7689	185365	658[0n]	2		1	Yes				28-Nov-2016	Braconidae	family	Adult			Vouchered:Registered Collection	Instituto de Investigacion de Recursos Biologicos Alexander von Humboldt	Indeterminate	IAvH-E-185365	IAvH-E-185365	185365	IAvH-E	Instituto de Investigacion de Recursos Biologicos Alexander von Humboldt	IAvH-E-185365	Arthropoda	Insecta	Hymenoptera	Braconidae						Catalina Reina	catalina7096@gmail.com	morphological	high confidence in identification
CBIHM	CBIHM337-17	IAvH-E-185364	IAvH-E-185364	BOLD:ADK8205	185364	658[0n]	2		1	Yes				28-Nov-2016	Miracinae	subfamily	Adult			Vouchered:Registered Collection	Instituto de Investigacion de Recursos Biologicos Alexander von Humboldt	Indeterminate	IAvH-E-185364	IAvH-E-185364	185364	IAvH-E	Instituto de Investigacion de Recursos Biologicos Alexander von Humboldt	IAvH-E-185364	Arthropoda	Insecta	Hymenoptera	Braconidae	Miracinae					Kate Perez	kperez@uoguelph.ca	BIN Rep Tree Identification (Feb 2019)	Identified to family by Catalina Reina (high confidence in identification)
CBIHM	CBIHM336-17	IAvH-E-185363	IAvH-E-185363	BOLD:ADK8144	185363	658[0n]	2		1	Yes				28-Nov-2016	Eubazus	genus	Adult			Vouchered:Registered Collection	Instituto de Investigacion de Recursos Biologicos Alexander von Humboldt	Indeterminate	IAvH-E-185363	IAvH-E-185363	185363	IAvH-E	Instituto de Investigacion de Recursos Biologicos Alexander von Humboldt	IAvH-E-185363	Arthropoda	Insecta	Hymenoptera	Braconidae	Brachistinae		Eubazus			M. J. Sharkey	msharkey@uky.edu
CBIHM	CBIHM335-17	IAvH-E-185362	IAvH-E-185362	BOLD:ADJ8495	185362	658[0n]	2		1	Yes				28-Nov-2016	Braconinae	subfamily	Adult			Vouchered:Registered Collection	Instituto de Investigacion de Recursos Biologicos Alexander von Humboldt	Indeterminate	IAvH-E-185362	IAvH-E-185362	185362	IAvH-E	Instituto de Investigacion de Recursos Biologicos Alexander von Humboldt	IAvH-E-185362	Arthropoda	Insecta	Hymenoptera	Braconidae	Braconinae					Kate Perez	kperez@uoguelph.ca	BIN Rep Tree Identification (Feb 2019)	Identified to family by Catalina Reina (high confidence in identification)
CBIHM	CBIHM334-17	IAvH-E-185361	IAvH-E-185361	BOLD:ADK6020	185361	658[0n]	2		1	Yes				28-Nov-2016	Microgastrinae	subfamily	Adult			Vouchered:Registered Collection	Instituto de Investigacion de Recursos Biologicos Alexander von Humboldt	Indeterminate	IAvH-E-185361	IAvH-E-185361	185361	IAvH-E	Instituto de Investigacion de Recursos Biologicos Alexander von Humboldt	IAvH-E-185361	Arthropoda	Insecta	Hymenoptera	Braconidae	Microgastrinae					Donald L. J. Quicke	d.quicke@email.com		BOLDcuration_from:Braconidae|high confidence in identification
CBIHM	CBIHM333-17	IAvH-E-185360	IAvH-E-185360	BOLD:ADK6020	185360	658[0n]	2		1	Yes				28-Nov-2016	Microgastrinae	subfamily	Adult			Vouchered:Registered Collection	Instituto de Investigacion de Recursos Biologicos Alexander von Humboldt	Indeterminate	IAvH-E-185360	IAvH-E-185360	185360	IAvH-E	Instituto de Investigacion de Recursos Biologicos Alexander von Humboldt	IAvH-E-185360	Arthropoda	Insecta	Hymenoptera	Braconidae	Microgastrinae					Kate Perez	kperez@uoguelph.ca	BIN Taxonomy Match (Feb 2019)	Identified to family by Catalina Reina (high confidence in identification)
CBIHM	CBIHM332-17	IAvH-E-185359	IAvH-E-185359	BOLD:ADJ9274	185359	658[0n]	2		1	Yes				28-Nov-2016	Ichneumonidae	family	Adult			Vouchered:Registered Collection	Instituto de Investigacion de Recursos Biologicos Alexander von Humboldt	Indeterminate	IAvH-E-185359	IAvH-E-185359	185359	IAvH-E	Instituto de Investigacion de Recursos Biologicos Alexander von Humboldt	IAvH-E-185359	Arthropoda	Insecta	Hymenoptera	Ichneumonidae						M. J. Sharkey	msharkey@uky.edu	Digital Morphology (Apr 2019)	high confidence in identification by Catalina Reina to Braconidae
CBIHM	CBIHM331-17	IAvH-E-185358	IAvH-E-185358	BOLD:AAI7301	185358	614[0n]	2		1	No				28-Nov-2016	Glyptapanteles meganmiltonae	species	Adult			Vouchered:Registered Collection	Instituto de Investigacion de Recursos Biologicos Alexander von Humboldt	Indeterminate	IAvH-E-185358	IAvH-E-185358	185358	IAvH-E	Instituto de Investigacion de Recursos Biologicos Alexander von Humboldt	IAvH-E-185358	Arthropoda	Insecta	Hymenoptera	Braconidae	Microgastrinae		Glyptapanteles	Glyptapanteles meganmiltonae		Kate Perez	kperez@uoguelph.ca	BIN Taxonomy Match (Feb 2019)	Identified to family by Catalina Reina (high confidence in identification)
CBIHM	CBIHM330-17	IAvH-E-185357	IAvH-E-185357	BOLD:AAI7309	185357	658[0n]	2		1	Yes				28-Nov-2016	Glyptapanteles lubomasneri	species	Adult			Vouchered:Registered Collection	Instituto de Investigacion de Recursos Biologicos Alexander von Humboldt	Indeterminate	IAvH-E-185357	IAvH-E-185357	185357	IAvH-E	Instituto de Investigacion de Recursos Biologicos Alexander von Humboldt	IAvH-E-185357	Arthropoda	Insecta	Hymenoptera	Braconidae	Microgastrinae		Glyptapanteles	Glyptapanteles lubomasneri		Kate Perez	kperez@uoguelph.ca	BIN Taxonomy Match (Feb 2019)	Identified to family by Catalina Reina (high confidence in identification)
CBIHM	CBIHM329-17	IAvH-E-185356	IAvH-E-185356	BOLD:ADJ6743	185356	658[0n]	2		1	Yes				28-Nov-2016	Microgastrinae	subfamily	Adult			Vouchered:Registered Collection	Instituto de Investigacion de Recursos Biologicos Alexander von Humboldt	Indeterminate	IAvH-E-185356	IAvH-E-185356	185356	IAvH-E	Instituto de Investigacion de Recursos Biologicos Alexander von Humboldt	IAvH-E-185356	Arthropoda	Insecta	Hymenoptera	Braconidae	Microgastrinae					Donald L. J. Quicke	d.quicke@email.com		BOLDcuration_from:Braconidae|high confidence in identification
CBIHM	CBIHM328-17	IAvH-E-185355	IAvH-E-185355	BOLD:AAI7301	185355	658[0n]	2		1	Yes				28-Nov-2016	Glyptapanteles meganmiltonae	species	Adult			Vouchered:Registered Collection	Instituto de Investigacion de Recursos Biologicos Alexander von Humboldt	Indeterminate	IAvH-E-185355	IAvH-E-185355	185355	IAvH-E	Instituto de Investigacion de Recursos Biologicos Alexander von Humboldt	IAvH-E-185355	Arthropoda	Insecta	Hymenoptera	Braconidae	Microgastrinae		Glyptapanteles	Glyptapanteles meganmiltonae		Kate Perez	kperez@uoguelph.ca	BIN Taxonomy Match (Feb 2019)	Identified to family by Catalina Reina (high confidence in identification)
CBIHM	CBIHM327-17	IAvH-E-185354	IAvH-E-185354	BOLD:ADJ5780	185354	658[0n]	2		1	Yes				28-Nov-2016	Glyptapanteles	genus	Adult			Vouchered:Registered Collection	Instituto de Investigacion de Recursos Biologicos Alexander von Humboldt	Indeterminate	IAvH-E-185354	IAvH-E-185354	185354	IAvH-E	Instituto de Investigacion de Recursos Biologicos Alexander von Humboldt	IAvH-E-185354	Arthropoda	Insecta	Hymenoptera	Braconidae	Microgastrinae		Glyptapanteles			Jose Fernandez		Digital Morphology
CBIHM	CBIHM326-17	IAvH-E-185352	IAvH-E-185352	BOLD:ADH4255	185352	658[0n]	2		1	Yes				28-Nov-2016	Bracon	genus	Adult			Vouchered:Registered Collection	Instituto de Investigacion de Recursos Biologicos Alexander von Humboldt	Indeterminate	IAvH-E-185352	IAvH-E-185352	185352	IAvH-E	Instituto de Investigacion de Recursos Biologicos Alexander von Humboldt	IAvH-E-185352	Arthropoda	Insecta	Hymenoptera	Braconidae	Braconinae		Bracon			Kate Perez	kperez@uoguelph.ca	BIN Taxonomy Match (Feb 2019)	Identified to family by Catalina Reina (high confidence in identification)
CBIHM	CBIHM325-17	IAvH-E-185351	IAvH-E-185351	BOLD:ADJ9651	185351	658[0n]	2		1	Yes				28-Nov-2016	Braconidae	family	Adult			Vouchered:Registered Collection	Instituto de Investigacion de Recursos Biologicos Alexander von Humboldt	Indeterminate	IAvH-E-185351	IAvH-E-185351	185351	IAvH-E	Instituto de Investigacion de Recursos Biologicos Alexander von Humboldt	IAvH-E-185351	Arthropoda	Insecta	Hymenoptera	Braconidae						Catalina Reina	catalina7096@gmail.com	morphological	high confidence in identification
CBIHM	CBIHM324-17	IAvH-E-185350	IAvH-E-185350	BOLD:ADK6468	185350	658[0n]	2		1	Yes				28-Nov-2016	Microgastrinae	subfamily	Adult			Vouchered:Registered Collection	Instituto de Investigacion de Recursos Biologicos Alexander von Humboldt	Indeterminate	IAvH-E-185350	IAvH-E-185350	185350	IAvH-E	Instituto de Investigacion de Recursos Biologicos Alexander von Humboldt	IAvH-E-185350	Arthropoda	Insecta	Hymenoptera	Braconidae	Microgastrinae					Donald L. J. Quicke	d.quicke@email.com		BOLDcuration_from:Braconidae|high confidence in identification
CBIHM	CBIHM323-17	IAvH-E-185349	IAvH-E-185349	BOLD:ADK2038	185349	658[0n]	2		1	Yes				28-Nov-2016	Aleiodes	genus	Adult			Vouchered:Registered Collection	Instituto de Investigacion de Recursos Biologicos Alexander von Humboldt	Indeterminate	IAvH-E-185349	IAvH-E-185349	185349	IAvH-E	Instituto de Investigacion de Recursos Biologicos Alexander von Humboldt	IAvH-E-185349	Arthropoda	Insecta	Hymenoptera	Braconidae	Rogadinae		Aleiodes			Paul Hebert	phebert@uoguelph.ca	BIN rep tree (Mar 2019)
CBIHM	CBIHM322-17	IAvH-E-185348	IAvH-E-185348	BOLD:ADK0794	185348	658[0n]	2		1	Yes				28-Nov-2016	Glyptapanteles	genus	Adult			Vouchered:Registered Collection	Instituto de Investigacion de Recursos Biologicos Alexander von Humboldt	Indeterminate	IAvH-E-185348	IAvH-E-185348	185348	IAvH-E	Instituto de Investigacion de Recursos Biologicos Alexander von Humboldt	IAvH-E-185348	Arthropoda	Insecta	Hymenoptera	Braconidae	Microgastrinae		Glyptapanteles			Jose Fernandez		Digital Morphology
CBIHM	CBIHM321-17	IAvH-E-185347	IAvH-E-185347	BOLD:AAA6269	185347	658[0n]	2		1	Yes				28-Nov-2016	Glyptapanteles	genus	Adult			Vouchered:Registered Collection	Instituto de Investigacion de Recursos Biologicos Alexander von Humboldt	Indeterminate	IAvH-E-185347	IAvH-E-185347	185347	IAvH-E	Instituto de Investigacion de Recursos Biologicos Alexander von Humboldt	IAvH-E-185347	Arthropoda	Insecta	Hymenoptera	Braconidae	Microgastrinae		Glyptapanteles			Kate Perez	kperez@uoguelph.ca	BIN Taxonomy Match (Feb 2019)	Identified to family by Catalina Reina (high confidence in identification)
CBIHM	CBIHM320-17	IAvH-E-185533	IAvH-E-185533	BOLD:ADJ8116	185533	658[0n]	2		1	Yes				28-Nov-2016	Tachinidae	family	Adult			Vouchered:Registered Collection	Instituto de Investigacion de Recursos Biologicos Alexander von Humboldt	Indeterminate	IAvH-E-185533	IAvH-E-185533	185533	IAvH-E	Instituto de Investigacion de Recursos Biologicos Alexander von Humboldt	IAvH-E-185533	Arthropoda	Insecta	Diptera	Tachinidae						Catalina Reina	catalina7096@gmail.com	morphological	high confidence in identification
CBIHM	CBIHM319-17	IAvH-E-185532	IAvH-E-185532	BOLD:ADJ7764	185532	658[0n]	2		1	Yes				28-Nov-2016	Tachinidae	family	Adult			Vouchered:Registered Collection	Instituto de Investigacion de Recursos Biologicos Alexander von Humboldt	Indeterminate	IAvH-E-185532	IAvH-E-185532	185532	IAvH-E	Instituto de Investigacion de Recursos Biologicos Alexander von Humboldt	IAvH-E-185532	Arthropoda	Insecta	Diptera	Tachinidae						Catalina Reina	catalina7096@gmail.com	morphological	high confidence in identification
CBIHM	CBIHM318-17	IAvH-E-185530	IAvH-E-185530	BOLD:ACW9130	185530	658[0n]	2		1	Yes				28-Nov-2016	Muscidae	family	Adult			Vouchered:Registered Collection	Instituto de Investigacion de Recursos Biologicos Alexander von Humboldt	Indeterminate	IAvH-E-185530	IAvH-E-185530	185530	IAvH-E	Instituto de Investigacion de Recursos Biologicos Alexander von Humboldt	IAvH-E-185530	Arthropoda	Insecta	Diptera	Muscidae						Valerie Levesque-Beaudin	valerie@uoguelph.ca	Digital Morphology (Sep 2019)	high confidence in identification
CBIHM	CBIHM317-17	IAvH-E-185529	IAvH-E-185529	BOLD:ADH4465	185529	658[0n]	2		1	Yes				28-Nov-2016	Muscidae	family	Adult			Vouchered:Registered Collection	Instituto de Investigacion de Recursos Biologicos Alexander von Humboldt	Indeterminate	IAvH-E-185529	IAvH-E-185529	185529	IAvH-E	Instituto de Investigacion de Recursos Biologicos Alexander von Humboldt	IAvH-E-185529	Arthropoda	Insecta	Diptera	Muscidae						Valerie Levesque-Beaudin	valerie@uoguelph.ca	Tree-based Identification (Sep 2019)	high confidence in identification
CBIHM	CBIHM316-17	IAvH-E-185528	IAvH-E-185528		185528	544[0n]	2		1	Yes			Yes	28-Nov-2016	Fanniidae	family	Adult			Vouchered:Registered Collection	Instituto de Investigacion de Recursos Biologicos Alexander von Humboldt	Indeterminate	IAvH-E-185528	IAvH-E-185528	185528	IAvH-E	Instituto de Investigacion de Recursos Biologicos Alexander von Humboldt	IAvH-E-185528	Arthropoda	Insecta	Diptera	Fanniidae						Catalina Reina	catalina7096@gmail.com	morphological	high confidence in identification
CBIHM	CBIHM315-17	IAvH-E-185526	IAvH-E-185526	BOLD:ACW9130	185526	658[0n]	2		1	Yes				28-Nov-2016	Muscidae	family	Adult			Vouchered:Registered Collection	Instituto de Investigacion de Recursos Biologicos Alexander von Humboldt	Indeterminate	IAvH-E-185526	IAvH-E-185526	185526	IAvH-E	Instituto de Investigacion de Recursos Biologicos Alexander von Humboldt	IAvH-E-185526	Arthropoda	Insecta	Diptera	Muscidae						Valerie Levesque-Beaudin	valerie@uoguelph.ca	Digital Morphology (Sep 2019)	high confidence in identification
CBIHM	CBIHM314-17	IAvH-E-185525	IAvH-E-185525	BOLD:ADK0692	185525	658[0n]	2		1	Yes				28-Nov-2016	Muscidae	family	Adult			Vouchered:Registered Collection	Instituto de Investigacion de Recursos Biologicos Alexander von Humboldt	Indeterminate	IAvH-E-185525	IAvH-E-185525	185525	IAvH-E	Instituto de Investigacion de Recursos Biologicos Alexander von Humboldt	IAvH-E-185525	Arthropoda	Insecta	Diptera	Muscidae						Valerie Levesque-Beaudin	valerie@uoguelph.ca	Digital Morphology (Sep 2019)	high confidence in identification
CBIHM	CBIHM313-17	IAvH-E-185524	IAvH-E-185524	BOLD:ADK0580	185524	658[0n]	2		1	Yes				28-Nov-2016	Muscidae	family	Adult			Vouchered:Registered Collection	Instituto de Investigacion de Recursos Biologicos Alexander von Humboldt	Indeterminate	IAvH-E-185524	IAvH-E-185524	185524	IAvH-E	Instituto de Investigacion de Recursos Biologicos Alexander von Humboldt	IAvH-E-185524	Arthropoda	Insecta	Diptera	Muscidae						Valerie Levesque-Beaudin	valerie@uoguelph.ca	Digital Morphology (Sep 2019)	high confidence in identification
CBIHM	CBIHM312-17	IAvH-E-185523	IAvH-E-185523	BOLD:ACW9130	185523	658[0n]	2		1	Yes				28-Nov-2016	Muscidae	family	Adult			Vouchered:Registered Collection	Instituto de Investigacion de Recursos Biologicos Alexander von Humboldt	Indeterminate	IAvH-E-185523	IAvH-E-185523	185523	IAvH-E	Instituto de Investigacion de Recursos Biologicos Alexander von Humboldt	IAvH-E-185523	Arthropoda	Insecta	Diptera	Muscidae						Valerie Levesque-Beaudin	valerie@uoguelph.ca	Digital Morphology (Sep 2019)	high confidence in identification
CBIHM	CBIHM311-17	IAvH-E-185522	IAvH-E-185522	BOLD:ADK0692	185522	658[0n]	2		1	Yes				28-Nov-2016	Muscidae	family	Adult			Vouchered:Registered Collection	Instituto de Investigacion de Recursos Biologicos Alexander von Humboldt	Indeterminate	IAvH-E-185522	IAvH-E-185522	185522	IAvH-E	Instituto de Investigacion de Recursos Biologicos Alexander von Humboldt	IAvH-E-185522	Arthropoda	Insecta	Diptera	Muscidae						Valerie Levesque-Beaudin	valerie@uoguelph.ca	Digital Morphology (Sep 2019)	high confidence in identification
CBIHM	CBIHM310-17	IAvH-E-185521	IAvH-E-185521	BOLD:ACS8918	185521	658[0n]	2		1	Yes				28-Nov-2016	Muscidae	family	Adult			Vouchered:Registered Collection	Instituto de Investigacion de Recursos Biologicos Alexander von Humboldt	Indeterminate	IAvH-E-185521	IAvH-E-185521	185521	IAvH-E	Instituto de Investigacion de Recursos Biologicos Alexander von Humboldt	IAvH-E-185521	Arthropoda	Insecta	Diptera	Muscidae						Valerie Levesque-Beaudin	valerie@uoguelph.ca	Digital Morphology (Sep 2019)	high confidence in identification
CBIHM	CBIHM309-17	IAvH-E-185520	IAvH-E-185520	BOLD:ADJ9972	185520	658[0n]	2		1	Yes				28-Nov-2016	Muscidae	family	Adult			Vouchered:Registered Collection	Instituto de Investigacion de Recursos Biologicos Alexander von Humboldt	Indeterminate	IAvH-E-185520	IAvH-E-185520	185520	IAvH-E	Instituto de Investigacion de Recursos Biologicos Alexander von Humboldt	IAvH-E-185520	Arthropoda	Insecta	Diptera	Muscidae						Catalina Reina	catalina7096@gmail.com	morphological	high confidence in identification
CBIHM	CBIHM308-17	IAvH-E-185519	IAvH-E-185519	BOLD:ADK3351	185519	658[0n]	2		1	Yes				28-Nov-2016	Muscidae	family	Adult			Vouchered:Registered Collection	Instituto de Investigacion de Recursos Biologicos Alexander von Humboldt	Indeterminate	IAvH-E-185519	IAvH-E-185519	185519	IAvH-E	Instituto de Investigacion de Recursos Biologicos Alexander von Humboldt	IAvH-E-185519	Arthropoda	Insecta	Diptera	Muscidae						Catalina Reina	catalina7096@gmail.com	morphological	high confidence in identification
CBIHM	CBIHM307-17	IAvH-E-185518	IAvH-E-185518	BOLD:ADK5144	185518	658[0n]	2		1	Yes				28-Nov-2016	Muscidae	family	Adult			Vouchered:Registered Collection	Instituto de Investigacion de Recursos Biologicos Alexander von Humboldt	Indeterminate	IAvH-E-185518	IAvH-E-185518	185518	IAvH-E	Instituto de Investigacion de Recursos Biologicos Alexander von Humboldt	IAvH-E-185518	Arthropoda	Insecta	Diptera	Muscidae						Catalina Reina	catalina7096@gmail.com	morphological	high confidence in identification
CBIHM	CBIHM306-17	IAvH-E-185517	IAvH-E-185517	BOLD:ADK1578	185517	658[0n]	2		1	Yes				28-Nov-2016	Muscidae	family	Adult			Vouchered:Registered Collection	Instituto de Investigacion de Recursos Biologicos Alexander von Humboldt	Indeterminate	IAvH-E-185517	IAvH-E-185517	185517	IAvH-E	Instituto de Investigacion de Recursos Biologicos Alexander von Humboldt	IAvH-E-185517	Arthropoda	Insecta	Diptera	Muscidae						Catalina Reina	catalina7096@gmail.com	morphological	high confidence in identification
CBIHM	CBIHM305-17	IAvH-E-185334	IAvH-E-185334	BOLD:ACV9523	185334	658[2n]	2		1	Yes				28-Nov-2016	Drosophilidae	family	Adult			Vouchered:Registered Collection	Instituto de Investigacion de Recursos Biologicos Alexander von Humboldt	Indeterminate	IAvH-E-185334	IAvH-E-185334	185334	IAvH-E	Instituto de Investigacion de Recursos Biologicos Alexander von Humboldt	IAvH-E-185334	Arthropoda	Insecta	Diptera	Drosophilidae						Catalina Reina	catalina7096@gmail.com	morphological	high confidence in identification
CBIHM	CBIHM560-18	IAvH-E-191906	IAvH-E-191906	BOLD:ADL3452	191906	658[0n]	2		1	Yes				01-Apr-2017	Phoridae	family	Adult			Vouchered:Registered Collection	Instituto de Investigacion de Recursos Biologicos Alexander von Humboldt		IAvH-E-191906	IAvH-E-191906	191906	IAvH-E	Instituto de Investigacion de Recursos Biologicos Alexander von Humboldt	IAvH-E-191906	Arthropoda	Insecta	Diptera	Phoridae						Catalina Reina	catalina7096@gmail.com	morphological	high confidence in identification
CBIHM	CBIHM559-18	IAvH-E-191905	IAvH-E-191905	BOLD:ADL3957	191905	625[0n]	2		1	No				01-Apr-2017	Phoridae	family	Adult			Vouchered:Registered Collection	Instituto de Investigacion de Recursos Biologicos Alexander von Humboldt		IAvH-E-191905	IAvH-E-191905	191905	IAvH-E	Instituto de Investigacion de Recursos Biologicos Alexander von Humboldt	IAvH-E-191905	Arthropoda	Insecta	Diptera	Phoridae						Catalina Reina	catalina7096@gmail.com	morphological	high confidence in identification
CBIHM	CBIHM558-18	IAvH-E-191904	IAvH-E-191904	BOLD:ADL2897	191904	658[0n]	2		1	Yes				01-Apr-2017	Phoridae	family	Adult			Vouchered:Registered Collection	Instituto de Investigacion de Recursos Biologicos Alexander von Humboldt		IAvH-E-191904	IAvH-E-191904	191904	IAvH-E	Instituto de Investigacion de Recursos Biologicos Alexander von Humboldt	IAvH-E-191904	Arthropoda	Insecta	Diptera	Phoridae						Catalina Reina	catalina7096@gmail.com	morphological	high confidence in identification
CBIHM	CBIHM557-18	IAvH-E-191903	IAvH-E-191903	BOLD:ACA2046	191903	658[0n]	2		1	Yes				01-Apr-2017	Phoridae	family	Adult			Vouchered:Registered Collection	Instituto de Investigacion de Recursos Biologicos Alexander von Humboldt		IAvH-E-191903	IAvH-E-191903	191903	IAvH-E	Instituto de Investigacion de Recursos Biologicos Alexander von Humboldt	IAvH-E-191903	Arthropoda	Insecta	Diptera	Phoridae						Catalina Reina	catalina7096@gmail.com	morphological	high confidence in identification
CBIHM	CBIHM556-18	IAvH-E-191873	IAvH_E_191873	BOLD:ADL3229	191873	658[0n]	2		1	Yes				01-Apr-2017	Cicadellidae	family	Adult			Vouchered:Registered Collection	Instituto de Investigacion de Recursos Biologicos Alexander von Humboldt		IAvH-E-191873	IAvH_E_191873	191873	IAvH-E	Instituto de Investigacion de Recursos Biologicos Alexander von Humboldt	IAvH-E-191873	Arthropoda	Insecta	Hemiptera	Cicadellidae						Catalina Reina	catalina7096@gmail.com	morphological	high confidence in identification
CBIHM	CBIHM555-18	IAvH-E-191872	IAvH_E_191872	BOLD:ADL5277	191872	633[0n]	2		1	Yes				01-Apr-2017	Cicadellidae	family	Adult			Vouchered:Registered Collection	Instituto de Investigacion de Recursos Biologicos Alexander von Humboldt		IAvH-E-191872	IAvH_E_191872	191872	IAvH-E	Instituto de Investigacion de Recursos Biologicos Alexander von Humboldt	IAvH-E-191872	Arthropoda	Insecta	Hemiptera	Cicadellidae						Catalina Reina	catalina7096@gmail.com	morphological	high confidence in identification
CBIHM	CBIHM554-18	IAvH-E-191871	IAvH_E_191871	BOLD:ADL4381	191871	622[0n]	2		1	Yes				01-Apr-2017	Cicadellidae	family	Adult			Vouchered:Registered Collection	Instituto de Investigacion de Recursos Biologicos Alexander von Humboldt		IAvH-E-191871	IAvH_E_191871	191871	IAvH-E	Instituto de Investigacion de Recursos Biologicos Alexander von Humboldt	IAvH-E-191871	Arthropoda	Insecta	Hemiptera	Cicadellidae						Catalina Reina	catalina7096@gmail.com	morphological	high confidence in identification
CBIHM	CBIHM553-18	IAvH-E-191870	IAvH_E_191870	BOLD:ADL4950	191870	658[0n]	2		1	Yes				01-Apr-2017	Cicadellidae	family	Adult			Vouchered:Registered Collection	Instituto de Investigacion de Recursos Biologicos Alexander von Humboldt		IAvH-E-191870	IAvH_E_191870	191870	IAvH-E	Instituto de Investigacion de Recursos Biologicos Alexander von Humboldt	IAvH-E-191870	Arthropoda	Insecta	Hemiptera	Cicadellidae						Catalina Reina	catalina7096@gmail.com	morphological	high confidence in identification
CBIHM	CBIHM552-18	IAvH-E-191869	IAvH_E_191869	BOLD:ADL4819	191869	627[0n]	2		1	Yes				01-Apr-2017	Cicadellidae	family	Adult			Vouchered:Registered Collection	Instituto de Investigacion de Recursos Biologicos Alexander von Humboldt		IAvH-E-191869	IAvH_E_191869	191869	IAvH-E	Instituto de Investigacion de Recursos Biologicos Alexander von Humboldt	IAvH-E-191869	Arthropoda	Insecta	Hemiptera	Cicadellidae						Catalina Reina	catalina7096@gmail.com	morphological	high confidence in identification
CBIHM	CBIHM551-18	IAvH-E-191868	IAvH-E-191868	BOLD:ADL2908	191868	617[2n]	2		1	Yes				01-Apr-2017	Curculionidae	family	Adult			Vouchered:Registered Collection	Instituto de Investigacion de Recursos Biologicos Alexander von Humboldt		IAvH-E-191868	IAvH-E-191868	191868	IAvH-E	Instituto de Investigacion de Recursos Biologicos Alexander von Humboldt	IAvH-E-191868	Arthropoda	Insecta	Coleoptera	Curculionidae						Catalina Reina	catalina7096@gmail.com	morphological	high confidence in identification
CBIHM	CBIHM550-18	IAvH-E-191865	IAvH-E-191865	BOLD:ADL3287	191865	624[0n]	2		1	Yes				01-Apr-2017	Chrysomelidae	family	Adult			Vouchered:Registered Collection	Instituto de Investigacion de Recursos Biologicos Alexander von Humboldt		IAvH-E-191865	IAvH-E-191865	191865	IAvH-E	Instituto de Investigacion de Recursos Biologicos Alexander von Humboldt	IAvH-E-191865	Arthropoda	Insecta	Coleoptera	Chrysomelidae						Catalina Reina	catalina7096@gmail.com	morphological	high confidence in identification
CBIHM	CBIHM549-18	IAvH-E-191864	IAvH-E-191864		191864	658[0n]	2		1	Yes			Yes	01-Apr-2017	Chrysomelidae	family	Adult			Vouchered:Registered Collection	Instituto de Investigacion de Recursos Biologicos Alexander von Humboldt		IAvH-E-191864	IAvH-E-191864	191864	IAvH-E	Instituto de Investigacion de Recursos Biologicos Alexander von Humboldt	IAvH-E-191864	Arthropoda	Insecta	Coleoptera	Chrysomelidae						Catalina Reina	catalina7096@gmail.com	morphological	high confidence in identification
CBIHM	CBIHM548-18	IAvH-E-191863	IAvH-E-191863	BOLD:ADL5517	191863	658[0n]	2		1	Yes				01-Apr-2017	Chrysomelidae	family	Adult			Vouchered:Registered Collection	Instituto de Investigacion de Recursos Biologicos Alexander von Humboldt		IAvH-E-191863	IAvH-E-191863	191863	IAvH-E	Instituto de Investigacion de Recursos Biologicos Alexander von Humboldt	IAvH-E-191863	Arthropoda	Insecta	Coleoptera	Chrysomelidae						Catalina Reina	catalina7096@gmail.com	morphological	high confidence in identification
CBIHM	CBIHM547-18	IAvH-E-191862	IAvH-E-191862	BOLD:ADL2946	191862	658[1n]	2		1	Yes				01-Apr-2017	Chrysomelidae	family	Adult			Vouchered:Registered Collection	Instituto de Investigacion de Recursos Biologicos Alexander von Humboldt		IAvH-E-191862	IAvH-E-191862	191862	IAvH-E	Instituto de Investigacion de Recursos Biologicos Alexander von Humboldt	IAvH-E-191862	Arthropoda	Insecta	Coleoptera	Chrysomelidae						Catalina Reina	catalina7096@gmail.com	morphological	high confidence in identification
CBIHM	CBIHM546-18	IAvH-E-191861	IAvH-E-191861		191861	625[0n]	2		1	Yes			Yes	01-Apr-2017	Scirtidae	family	Adult			Vouchered:Registered Collection	Instituto de Investigacion de Recursos Biologicos Alexander von Humboldt		IAvH-E-191861	IAvH-E-191861	191861	IAvH-E	Instituto de Investigacion de Recursos Biologicos Alexander von Humboldt	IAvH-E-191861	Arthropoda	Insecta	Coleoptera	Scirtidae						Catalina Reina	catalina7096@gmail.com	morphological	high confidence in identification
CBIHM	CBIHM545-18	IAvH-E-191860	IAvH-E-191860	BOLD:ADL5280	191860	616[0n]	2		1	Yes				01-Apr-2017	Erotylidae	family	Adult			Vouchered:Registered Collection	Instituto de Investigacion de Recursos Biologicos Alexander von Humboldt		IAvH-E-191860	IAvH-E-191860	191860	IAvH-E	Instituto de Investigacion de Recursos Biologicos Alexander von Humboldt	IAvH-E-191860	Arthropoda	Insecta	Coleoptera	Erotylidae						Catalina Reina	catalina7096@gmail.com	morphological	high confidence in identification
CBIHM	CBIHM544-18	IAvH-E-191859	IAvH-E-191859	BOLD:ADL5014	191859	658[0n]	2		1	Yes				01-Apr-2017	Coccinellidae	family	Adult			Vouchered:Registered Collection	Instituto de Investigacion de Recursos Biologicos Alexander von Humboldt		IAvH-E-191859	IAvH-E-191859	191859	IAvH-E	Instituto de Investigacion de Recursos Biologicos Alexander von Humboldt	IAvH-E-191859	Arthropoda	Insecta	Coleoptera	Coccinellidae						Catalina Reina	catalina7096@gmail.com	morphological	high confidence in identification
CBIHM	CBIHM543-18	IAvH-E-191858	IAvH-E-191858		191858	619[0n]	2		1	Yes			Yes	01-Apr-2017	Nitidulidae	family	Adult			Vouchered:Registered Collection	Instituto de Investigacion de Recursos Biologicos Alexander von Humboldt		IAvH-E-191858	IAvH-E-191858	191858	IAvH-E	Instituto de Investigacion de Recursos Biologicos Alexander von Humboldt	IAvH-E-191858	Arthropoda	Insecta	Coleoptera	Nitidulidae						Catalina Reina	catalina7096@gmail.com	morphological	high confidence in identification
CBIHM	CBIHM542-18	IAvH-E-191855	IAvH_E_191855	BOLD:ADL5044	191855	658[0n]	2		1	Yes				01-Apr-2017	Sphecidae	family	Adult			Vouchered:Registered Collection	Instituto de Investigacion de Recursos Biologicos Alexander von Humboldt		IAvH-E-191855	IAvH_E_191855	191855	IAvH-E	Instituto de Investigacion de Recursos Biologicos Alexander von Humboldt	IAvH-E-191855	Arthropoda	Insecta	Hymenoptera	Sphecidae						Catalina Reina	catalina7096@gmail.com	morphological	high confidence in identification
CBIHM	CBIHM541-18	IAvH-E-191854	IAvH_E_191854	BOLD:ADL5044	191854	658[0n]	2		1	Yes				01-Apr-2017	Sphecidae	family	Adult			Vouchered:Registered Collection	Instituto de Investigacion de Recursos Biologicos Alexander von Humboldt		IAvH-E-191854	IAvH_E_191854	191854	IAvH-E	Instituto de Investigacion de Recursos Biologicos Alexander von Humboldt	IAvH-E-191854	Arthropoda	Insecta	Hymenoptera	Sphecidae						Catalina Reina	catalina7096@gmail.com	morphological	high confidence in identification
CBIHM	CBIHM540-18	IAvH-E-191853	IAvH_E_191853	BOLD:ADL5045	191853	658[0n]	2		1	Yes				01-Apr-2017	Sphecidae	family	Adult			Vouchered:Registered Collection	Instituto de Investigacion de Recursos Biologicos Alexander von Humboldt		IAvH-E-191853	IAvH_E_191853	191853	IAvH-E	Instituto de Investigacion de Recursos Biologicos Alexander von Humboldt	IAvH-E-191853	Arthropoda	Insecta	Hymenoptera	Sphecidae						Catalina Reina	catalina7096@gmail.com	morphological	high confidence in identification
CBIHM	CBIHM539-18	IAvH-E-191852	IAvH_E_191852	BOLD:ADL5233	191852	619[0n]	2		1	Yes				01-Apr-2017	Sphecidae	family	Adult			Vouchered:Registered Collection	Instituto de Investigacion de Recursos Biologicos Alexander von Humboldt		IAvH-E-191852	IAvH_E_191852	191852	IAvH-E	Instituto de Investigacion de Recursos Biologicos Alexander von Humboldt	IAvH-E-191852	Arthropoda	Insecta	Hymenoptera	Sphecidae						Catalina Reina	catalina7096@gmail.com	morphological	high confidence in identification
CBIHM	CBIHM538-18	IAvH-E-191851	IAvH_E_191851	BOLD:ADL5234	191851	626[0n]	2		1	Yes				01-Apr-2017	Sphecidae	family	Adult			Vouchered:Registered Collection	Instituto de Investigacion de Recursos Biologicos Alexander von Humboldt		IAvH-E-191851	IAvH_E_191851	191851	IAvH-E	Instituto de Investigacion de Recursos Biologicos Alexander von Humboldt	IAvH-E-191851	Arthropoda	Insecta	Hymenoptera	Sphecidae						Catalina Reina	catalina7096@gmail.com	morphological	high confidence in identification
CBIHM	CBIHM537-18	IAvH-E-191850	IAvH_E_191850	BOLD:AAV0014	191850	629[0n]	2		1	Yes				01-Apr-2017	Sphecidae	family	Adult			Vouchered:Registered Collection	Instituto de Investigacion de Recursos Biologicos Alexander von Humboldt		IAvH-E-191850	IAvH_E_191850	191850	IAvH-E	Instituto de Investigacion de Recursos Biologicos Alexander von Humboldt	IAvH-E-191850	Arthropoda	Insecta	Hymenoptera	Sphecidae						Catalina Reina	catalina7096@gmail.com	morphological	high confidence in identification
CBIHM	CBIHM536-18	IAvH-E-191848	IAvH_E_191848	BOLD:AAA2326	191848	631[0n]	2		1	Yes				01-Apr-2017	Apidae	family	Adult			Vouchered:Registered Collection	Instituto de Investigacion de Recursos Biologicos Alexander von Humboldt		IAvH-E-191848	IAvH_E_191848	191848	IAvH-E	Instituto de Investigacion de Recursos Biologicos Alexander von Humboldt	IAvH-E-191848	Arthropoda	Insecta	Hymenoptera	Apidae						Catalina Reina	catalina7096@gmail.com	morphological	high confidence in identification
CBIHM	CBIHM535-18	IAvH-E-191847	IAvH_E_191847	BOLD:AAA2326	191847	639[0n]	2		1	Yes				01-Apr-2017	Apidae	family	Adult			Vouchered:Registered Collection	Instituto de Investigacion de Recursos Biologicos Alexander von Humboldt		IAvH-E-191847	IAvH_E_191847	191847	IAvH-E	Instituto de Investigacion de Recursos Biologicos Alexander von Humboldt	IAvH-E-191847	Arthropoda	Insecta	Hymenoptera	Apidae						Catalina Reina	catalina7096@gmail.com	morphological	high confidence in identification
CBIHM	CBIHM534-18	IAvH-E-191846	IAvH_E_191846	BOLD:AEF6328	191846	623[0n]	2		1	Yes				01-Apr-2017	Apidae	family	Adult			Vouchered:Registered Collection	Instituto de Investigacion de Recursos Biologicos Alexander von Humboldt		IAvH-E-191846	IAvH_E_191846	191846	IAvH-E	Instituto de Investigacion de Recursos Biologicos Alexander von Humboldt	IAvH-E-191846	Arthropoda	Insecta	Hymenoptera	Apidae						Catalina Reina	catalina7096@gmail.com	morphological	high confidence in identification
CBIHM	CBIHM533-18	IAvH-E-191844	IAvH_E_191844	BOLD:ADL5327	191844	596[0n]	2		1	Yes				01-Apr-2017	Pompilidae	family	Adult			Vouchered:Registered Collection	Instituto de Investigacion de Recursos Biologicos Alexander von Humboldt		IAvH-E-191844	IAvH_E_191844	191844	IAvH-E	Instituto de Investigacion de Recursos Biologicos Alexander von Humboldt	IAvH-E-191844	Arthropoda	Insecta	Hymenoptera	Pompilidae						Catalina Reina	catalina7096@gmail.com	morphological	high confidence in identification
CBIHM	CBIHM532-18	IAvH-E-191841	IAvH_E_191841	BOLD:ACQ0153	191841	624[0n]	2		1	Yes				01-Apr-2017	Formicidae	family	Adult			Vouchered:Registered Collection	Instituto de Investigacion de Recursos Biologicos Alexander von Humboldt		IAvH-E-191841	IAvH_E_191841	191841	IAvH-E	Instituto de Investigacion de Recursos Biologicos Alexander von Humboldt	IAvH-E-191841	Arthropoda	Insecta	Hymenoptera	Formicidae						Catalina Reina	catalina7096@gmail.com	morphological	high confidence in identification
CBIHM	CBIHM531-18	IAvH-E-191840	IAvH_E_191840	BOLD:AAW0798	191840	626[0n]	2		1	Yes				01-Apr-2017	Formicidae	family	Adult			Vouchered:Registered Collection	Instituto de Investigacion de Recursos Biologicos Alexander von Humboldt		IAvH-E-191840	IAvH_E_191840	191840	IAvH-E	Instituto de Investigacion de Recursos Biologicos Alexander von Humboldt	IAvH-E-191840	Arthropoda	Insecta	Hymenoptera	Formicidae						Catalina Reina	catalina7096@gmail.com	morphological	high confidence in identification
CBIHM	CBIHM530-18	IAvH-E-191839	IAvH_E_191839	BOLD:AAW0798	191839	614[0n]	2		1	Yes				01-Apr-2017	Formicidae	family	Adult			Vouchered:Registered Collection	Instituto de Investigacion de Recursos Biologicos Alexander von Humboldt		IAvH-E-191839	IAvH_E_191839	191839	IAvH-E	Instituto de Investigacion de Recursos Biologicos Alexander von Humboldt	IAvH-E-191839	Arthropoda	Insecta	Hymenoptera	Formicidae						Catalina Reina	catalina7096@gmail.com	morphological	high confidence in identification
CBIHM	CBIHM529-18	IAvH-E-191809	IAvH-E-191809	BOLD:ADL3732	191809	658[0n]	2		1	Yes				01-Apr-2017	Tachinidae	family	Adult			Vouchered:Registered Collection	Instituto de Investigacion de Recursos Biologicos Alexander von Humboldt		IAvH-E-191809	IAvH-E-191809	191809	IAvH-E	Instituto de Investigacion de Recursos Biologicos Alexander von Humboldt	IAvH-E-191809	Arthropoda	Insecta	Diptera	Tachinidae						Catalina Reina	catalina7096@gmail.com	morphological	high confidence in identification
CBIHM	CBIHM528-18	IAvH-E-191808	IAvH-E-191808	BOLD:ADL5478	191808	658[0n]	2		1	Yes				01-Apr-2017	Tachinidae	family	Adult			Vouchered:Registered Collection	Instituto de Investigacion de Recursos Biologicos Alexander von Humboldt		IAvH-E-191808	IAvH-E-191808	191808	IAvH-E	Instituto de Investigacion de Recursos Biologicos Alexander von Humboldt	IAvH-E-191808	Arthropoda	Insecta	Diptera	Tachinidae						Catalina Reina	catalina7096@gmail.com	morphological	high confidence in identification
CBIHM	CBIHM527-18	IAvH-E-191807	IAvH-E-191807	BOLD:AAD2109	191807	658[0n]	2		1	Yes				01-Apr-2017	Tachinidae	family	Adult			Vouchered:Registered Collection	Instituto de Investigacion de Recursos Biologicos Alexander von Humboldt		IAvH-E-191807	IAvH-E-191807	191807	IAvH-E	Instituto de Investigacion de Recursos Biologicos Alexander von Humboldt	IAvH-E-191807	Arthropoda	Insecta	Diptera	Tachinidae						Catalina Reina	catalina7096@gmail.com	morphological	high confidence in identification
CBIHM	CBIHM526-18	IAvH-E-191806	IAvH-E-191806		191806	658[0n]	2		1	Yes			Yes	01-Apr-2017	Calliphoridae	family	Adult			Vouchered:Registered Collection	Instituto de Investigacion de Recursos Biologicos Alexander von Humboldt		IAvH-E-191806	IAvH-E-191806	191806	IAvH-E	Instituto de Investigacion de Recursos Biologicos Alexander von Humboldt	IAvH-E-191806	Arthropoda	Insecta	Diptera	Calliphoridae						Catalina Reina	catalina7096@gmail.com	morphological	high confidence in identification
CBIHM	CBIHM525-18	IAvH-E-191805	IAvH-E-191805	BOLD:ADL3691	191805	658[0n]	2		1	Yes				01-Apr-2017	Paramyia	genus	Adult			Vouchered:Registered Collection	Instituto de Investigacion de Recursos Biologicos Alexander von Humboldt		IAvH-E-191805	IAvH-E-191805	191805	IAvH-E	Instituto de Investigacion de Recursos Biologicos Alexander von Humboldt	IAvH-E-191805	Arthropoda	Insecta	Diptera	Milichiidae	Phyllomyzinae		Paramyia			Valerie Levesque-Beaudin	valerie@uoguelph.ca	Digital Morphology (May 2020)
CBIHM	CBIHM524-18	IAvH-E-191804	IAvH-E-191804	BOLD:ADL3691	191804	658[0n]	2		1	Yes				01-Apr-2017	Paramyia	genus	Adult			Vouchered:Registered Collection	Instituto de Investigacion de Recursos Biologicos Alexander von Humboldt		IAvH-E-191804	IAvH-E-191804	191804	IAvH-E	Instituto de Investigacion de Recursos Biologicos Alexander von Humboldt	IAvH-E-191804	Arthropoda	Insecta	Diptera	Milichiidae	Phyllomyzinae		Paramyia			Valerie Levesque-Beaudin	valerie@uoguelph.ca	Digital Morphology (May 2020)
CBIHM	CBIHM523-18	IAvH-E-191803	IAvH-E-191803	BOLD:ADL5264	191803	658[0n]	2		1	Yes				01-Apr-2017	Drosophilidae	family	Adult			Vouchered:Registered Collection	Instituto de Investigacion de Recursos Biologicos Alexander von Humboldt		IAvH-E-191803	IAvH-E-191803	191803	IAvH-E	Instituto de Investigacion de Recursos Biologicos Alexander von Humboldt	IAvH-E-191803	Arthropoda	Insecta	Diptera	Drosophilidae						Catalina Reina	catalina7096@gmail.com	morphological	high confidence in identification
CBIHM	CBIHM522-18	IAvH-E-191802	IAvH-E-191802	BOLD:ADL4373	191802	658[0n]	2		1	Yes				01-Apr-2017	Drosophilidae	family	Adult			Vouchered:Registered Collection	Instituto de Investigacion de Recursos Biologicos Alexander von Humboldt		IAvH-E-191802	IAvH-E-191802	191802	IAvH-E	Instituto de Investigacion de Recursos Biologicos Alexander von Humboldt	IAvH-E-191802	Arthropoda	Insecta	Diptera	Drosophilidae						Catalina Reina	catalina7096@gmail.com	morphological	high confidence in identification
CBIHM	CBIHM521-18	IAvH-E-191801	IAvH-E-191801	BOLD:ACF9109	191801	658[0n]	2		1	Yes				01-Apr-2017	Drosophilidae	family	Adult			Vouchered:Registered Collection	Instituto de Investigacion de Recursos Biologicos Alexander von Humboldt		IAvH-E-191801	IAvH-E-191801	191801	IAvH-E	Instituto de Investigacion de Recursos Biologicos Alexander von Humboldt	IAvH-E-191801	Arthropoda	Insecta	Diptera	Drosophilidae						Catalina Reina	catalina7096@gmail.com	morphological	high confidence in identification
CBIHM	CBIHM520-18	IAvH-E-191800	IAvH-E-191800	BOLD:ADL5395	191800	658[0n]	2		1	Yes				01-Apr-2017	Drosophilidae	family	Adult			Vouchered:Registered Collection	Instituto de Investigacion de Recursos Biologicos Alexander von Humboldt		IAvH-E-191800	IAvH-E-191800	191800	IAvH-E	Instituto de Investigacion de Recursos Biologicos Alexander von Humboldt	IAvH-E-191800	Arthropoda	Insecta	Diptera	Drosophilidae						Catalina Reina	catalina7096@gmail.com	morphological	high confidence in identification
CBIHM	CBIHM519-18	IAvH-E-191798	IAvH-E-191798		191798	658[0n]	2		1	Yes			Yes	01-Apr-2017	Lauxaniidae	family	Adult			Vouchered:Registered Collection	Instituto de Investigacion de Recursos Biologicos Alexander von Humboldt		IAvH-E-191798	IAvH-E-191798	191798	IAvH-E	Instituto de Investigacion de Recursos Biologicos Alexander von Humboldt	IAvH-E-191798	Arthropoda	Insecta	Diptera	Lauxaniidae						Catalina Reina	catalina7096@gmail.com	morphological	high confidence in identification
CBIHM	CBIHM518-18	IAvH-E-191797	IAvH-E-191797		191797	658[0n]	2		1	Yes			Yes	01-Apr-2017	Lauxaniidae	family	Adult			Vouchered:Registered Collection	Instituto de Investigacion de Recursos Biologicos Alexander von Humboldt		IAvH-E-191797	IAvH-E-191797	191797	IAvH-E	Instituto de Investigacion de Recursos Biologicos Alexander von Humboldt	IAvH-E-191797	Arthropoda	Insecta	Diptera	Lauxaniidae						Catalina Reina	catalina7096@gmail.com	morphological	high confidence in identification
CBIHM	CBIHM517-18	IAvH-E-191796	IAvH-E-191796		191796	658[0n]	2		1	Yes			Yes	01-Apr-2017	Lauxaniidae	family	Adult			Vouchered:Registered Collection	Instituto de Investigacion de Recursos Biologicos Alexander von Humboldt		IAvH-E-191796	IAvH-E-191796	191796	IAvH-E	Instituto de Investigacion de Recursos Biologicos Alexander von Humboldt	IAvH-E-191796	Arthropoda	Insecta	Diptera	Lauxaniidae						Catalina Reina	catalina7096@gmail.com	morphological	high confidence in identification
CBIHM	CBIHM516-18	IAvH-E-191789	IAvH-E-191789	BOLD:ADL2992	191789	658[0n]	2		1	Yes				01-Apr-2017	Phoridae	family	Adult			Vouchered:Registered Collection	Instituto de Investigacion de Recursos Biologicos Alexander von Humboldt		IAvH-E-191789	IAvH-E-191789	191789	IAvH-E	Instituto de Investigacion de Recursos Biologicos Alexander von Humboldt	IAvH-E-191789	Arthropoda	Insecta	Diptera	Phoridae						Catalina Reina	catalina7096@gmail.com	morphological	high confidence in identification
CBIHM	CBIHM515-18	IAvH-E-191766	IAvH-E-191766	BOLD:ADL4416	191766	620[0n]	2		1	Yes				01-Apr-2017	Dolabellopsocidae	family	Adult			Vouchered:Registered Collection	Instituto de Investigacion de Recursos Biologicos Alexander von Humboldt		IAvH-E-191766	IAvH-E-191766	191766	IAvH-E	Instituto de Investigacion de Recursos Biologicos Alexander von Humboldt	IAvH-E-191766	Arthropoda	Insecta	Psocodea	Dolabellopsocidae						J. Mendivil	chalcidoidea88@gmail.com	morphological	high confidence in identification
CBIHM	CBIHM514-18	IAvH-E-191765	IAvH_E_191765	BOLD:ADL4553	191765	549[0n]	2		1	Yes				01-Apr-2017	Caeciliusidae	family	Adult			Vouchered:Registered Collection	Instituto de Investigacion de Recursos Biologicos Alexander von Humboldt		IAvH-E-191765	IAvH_E_191765	191765	IAvH-E	Instituto de Investigacion de Recursos Biologicos Alexander von Humboldt	IAvH-E-191765	Arthropoda	Insecta	Psocodea	Caeciliusidae						Catalina Reina	catalina7096@gmail.com	morphological	high confidence in identification
CBIHM	CBIHM513-18	IAvH-E-191764	IAvH_E_191764	BOLD:ADL4388	191764	658[0n]	2		1	Yes				01-Apr-2017	Membracidae	family	Adult			Vouchered:Registered Collection	Instituto de Investigacion de Recursos Biologicos Alexander von Humboldt		IAvH-E-191764	IAvH_E_191764	191764	IAvH-E	Instituto de Investigacion de Recursos Biologicos Alexander von Humboldt	IAvH-E-191764	Arthropoda	Insecta	Hemiptera	Membracidae						Catalina Reina	catalina7096@gmail.com	morphological	high confidence in identification
CBIHM	CBIHM512-18	IAvH-E-191763	IAvH_E_191763	BOLD:ADL3167	191763	624[0n]	2		1	Yes				01-Apr-2017	Delphacidae	family	Adult			Vouchered:Registered Collection	Instituto de Investigacion de Recursos Biologicos Alexander von Humboldt		IAvH-E-191763	IAvH_E_191763	191763	IAvH-E	Instituto de Investigacion de Recursos Biologicos Alexander von Humboldt	IAvH-E-191763	Arthropoda	Insecta	Hemiptera	Delphacidae						Catalina Reina	catalina7096@gmail.com	morphological	high confidence in identification
CBIHM	CBIHM511-18	IAvH-E-191762	IAvH_E_191762	BOLD:ADL3705	191762	564[0n]	2		1	Yes				01-Apr-2017	Achilidae	family	Adult			Vouchered:Registered Collection	Instituto de Investigacion de Recursos Biologicos Alexander von Humboldt		IAvH-E-191762	IAvH_E_191762	191762	IAvH-E	Instituto de Investigacion de Recursos Biologicos Alexander von Humboldt	IAvH-E-191762	Arthropoda	Insecta	Hemiptera	Achilidae						Catalina Reina	catalina7096@gmail.com	morphological	high confidence in identification
CBIHM	CBIHM510-18	IAvH-E-191760	IAvH_E_191760	BOLD:ADL3643	191760	658[0n]	2		1	Yes				01-Apr-2017	Cixiidae	family	Adult			Vouchered:Registered Collection	Instituto de Investigacion de Recursos Biologicos Alexander von Humboldt		IAvH-E-191760	IAvH_E_191760	191760	IAvH-E	Instituto de Investigacion de Recursos Biologicos Alexander von Humboldt	IAvH-E-191760	Arthropoda	Insecta	Hemiptera	Cixiidae						Catalina Reina	catalina7096@gmail.com	morphological	high confidence in identification
CBIHM	CBIHM509-18	IAvH-E-191759	IAvH_E_191759	BOLD:ADL3643	191759	638[0n]	2		1	Yes				01-Apr-2017	Cixiidae	family	Adult			Vouchered:Registered Collection	Instituto de Investigacion de Recursos Biologicos Alexander von Humboldt		IAvH-E-191759	IAvH_E_191759	191759	IAvH-E	Instituto de Investigacion de Recursos Biologicos Alexander von Humboldt	IAvH-E-191759	Arthropoda	Insecta	Hemiptera	Cixiidae						Catalina Reina	catalina7096@gmail.com	morphological	high confidence in identification
CBIHM	CBIHM508-18	IAvH-E-191758	IAvH_E_191758	BOLD:ADL5008	191758	597[0n]	2		1	Yes				01-Apr-2017	Derbidae	family	Adult			Vouchered:Registered Collection	Instituto de Investigacion de Recursos Biologicos Alexander von Humboldt		IAvH-E-191758	IAvH_E_191758	191758	IAvH-E	Instituto de Investigacion de Recursos Biologicos Alexander von Humboldt	IAvH-E-191758	Arthropoda	Insecta	Hemiptera	Derbidae						Renee Miskie	rlabbe@uoguelph.ca	Digital Morphology (Sep 2018)
CBIHM	CBIHM507-18	IAvH-E-191757	IAvH_E_191757	BOLD:ADL5345	191757	620[0n]	2		1	Yes				01-Apr-2017	Cixiidae	family	Adult			Vouchered:Registered Collection	Instituto de Investigacion de Recursos Biologicos Alexander von Humboldt		IAvH-E-191757	IAvH_E_191757	191757	IAvH-E	Instituto de Investigacion de Recursos Biologicos Alexander von Humboldt	IAvH-E-191757	Arthropoda	Insecta	Hemiptera	Cixiidae						Catalina Reina	catalina7096@gmail.com	morphological	high confidence in identification
CBIHM	CBIHM506-18	IAvH-E-191754	IAvH_E_191754	BOLD:ADL5008	191754	658[0n]	2		1	Yes				01-Apr-2017	Derbidae	family	Adult			Vouchered:Registered Collection	Instituto de Investigacion de Recursos Biologicos Alexander von Humboldt		IAvH-E-191754	IAvH_E_191754	191754	IAvH-E	Instituto de Investigacion de Recursos Biologicos Alexander von Humboldt	IAvH-E-191754	Arthropoda	Insecta	Hemiptera	Derbidae						Catalina Reina	catalina7096@gmail.com	morphological	high confidence in identification
CBIHM	CBIHM505-18	IAvH-E-191752	IAvH_E_191752	BOLD:ADL4103	191752	622[0n]	2		1	Yes				01-Apr-2017	Derbidae	family	Adult			Vouchered:Registered Collection	Instituto de Investigacion de Recursos Biologicos Alexander von Humboldt		IAvH-E-191752	IAvH_E_191752	191752	IAvH-E	Instituto de Investigacion de Recursos Biologicos Alexander von Humboldt	IAvH-E-191752	Arthropoda	Insecta	Hemiptera	Derbidae						Catalina Reina	catalina7096@gmail.com	morphological	high confidence in identification
CBIHM	CBIHM504-18	IAvH-E-191751	IAvH_E_191751	BOLD:ADL4104	191751	570[4n]	2		1	Yes				01-Apr-2017	Derbidae	family	Adult			Vouchered:Registered Collection	Instituto de Investigacion de Recursos Biologicos Alexander von Humboldt		IAvH-E-191751	IAvH_E_191751	191751	IAvH-E	Instituto de Investigacion de Recursos Biologicos Alexander von Humboldt	IAvH-E-191751	Arthropoda	Insecta	Hemiptera	Derbidae						Catalina Reina	catalina7096@gmail.com	morphological	high confidence in identification
CBIHM	CBIHM503-18	IAvH-E-191750	IAvH_E_191750		191750	414[2n]	2		1	No				01-Apr-2017	Derbidae	family	Adult			Vouchered:Registered Collection	Instituto de Investigacion de Recursos Biologicos Alexander von Humboldt		IAvH-E-191750	IAvH_E_191750	191750	IAvH-E	Instituto de Investigacion de Recursos Biologicos Alexander von Humboldt	IAvH-E-191750	Arthropoda	Insecta	Hemiptera	Derbidae						Catalina Reina	catalina7096@gmail.com	morphological	high confidence in identification
CBIHM	CBIHM502-18	IAvH-E-191747	IAvH_E_191747	BOLD:ADL4949	191747	658[0n]	2		1	Yes				01-Apr-2017	Cicadellidae	family	Adult			Vouchered:Registered Collection	Instituto de Investigacion de Recursos Biologicos Alexander von Humboldt		IAvH-E-191747	IAvH_E_191747	191747	IAvH-E	Instituto de Investigacion de Recursos Biologicos Alexander von Humboldt	IAvH-E-191747	Arthropoda	Insecta	Hemiptera	Cicadellidae						Catalina Reina	catalina7096@gmail.com	morphological	high confidence in identification
CBIHM	CBIHM501-18	IAvH-E-191746	IAvH_E_191746	BOLD:ADL4404	191746	620[0n]	2		1	Yes				01-Apr-2017	Cicadellidae	family	Adult			Vouchered:Registered Collection	Instituto de Investigacion de Recursos Biologicos Alexander von Humboldt		IAvH-E-191746	IAvH_E_191746	191746	IAvH-E	Instituto de Investigacion de Recursos Biologicos Alexander von Humboldt	IAvH-E-191746	Arthropoda	Insecta	Hemiptera	Cicadellidae						Catalina Reina	catalina7096@gmail.com	morphological	high confidence in identification
CBIHM	CBIHM500-18	IAvH-E-191745	IAvH_E_191745	BOLD:ADL4950	191745	622[0n]	2		1	Yes				01-Apr-2017	Cicadellidae	family	Adult			Vouchered:Registered Collection	Instituto de Investigacion de Recursos Biologicos Alexander von Humboldt		IAvH-E-191745	IAvH_E_191745	191745	IAvH-E	Instituto de Investigacion de Recursos Biologicos Alexander von Humboldt	IAvH-E-191745	Arthropoda	Insecta	Hemiptera	Cicadellidae						Catalina Reina	catalina7096@gmail.com	morphological	high confidence in identification
CBIHM	CBIHM499-18	IAvH-E-191742	IAvH_E_191742	BOLD:ADL3369	191742	658[0n]	2		1	Yes				01-Apr-2017	Cicadellidae	family	Adult			Vouchered:Registered Collection	Instituto de Investigacion de Recursos Biologicos Alexander von Humboldt		IAvH-E-191742	IAvH_E_191742	191742	IAvH-E	Instituto de Investigacion de Recursos Biologicos Alexander von Humboldt	IAvH-E-191742	Arthropoda	Insecta	Hemiptera	Cicadellidae						Catalina Reina	catalina7096@gmail.com	morphological	high confidence in identification
CBIHM	CBIHM498-18	IAvH-E-191740	IAvH-E-191740	BOLD:ADL3852	191740	658[0n]	2		1	Yes				01-Apr-2017	Curculionidae	family	Adult			Vouchered:Registered Collection	Instituto de Investigacion de Recursos Biologicos Alexander von Humboldt		IAvH-E-191740	IAvH-E-191740	191740	IAvH-E	Instituto de Investigacion de Recursos Biologicos Alexander von Humboldt	IAvH-E-191740	Arthropoda	Insecta	Coleoptera	Curculionidae						Catalina Reina	catalina7096@gmail.com	morphological	high confidence in identification
CBIHM	CBIHM497-18	IAvH-E-191738	IAvH-E-191738	BOLD:ADL4124	191738	617[0n]	2		1	Yes				01-Apr-2017	Curculionidae	family	Adult			Vouchered:Registered Collection	Instituto de Investigacion de Recursos Biologicos Alexander von Humboldt		IAvH-E-191738	IAvH-E-191738	191738	IAvH-E	Instituto de Investigacion de Recursos Biologicos Alexander von Humboldt	IAvH-E-191738	Arthropoda	Insecta	Coleoptera	Curculionidae						Catalina Reina	catalina7096@gmail.com	morphological	high confidence in identification
CBIHM	CBIHM496-18	IAvH-E-191737	IAvH-E-191737	BOLD:ADL4124	191737	632[0n]	2		1	Yes				01-Apr-2017	Curculionidae	family	Adult			Vouchered:Registered Collection	Instituto de Investigacion de Recursos Biologicos Alexander von Humboldt		IAvH-E-191737	IAvH-E-191737	191737	IAvH-E	Instituto de Investigacion de Recursos Biologicos Alexander von Humboldt	IAvH-E-191737	Arthropoda	Insecta	Coleoptera	Curculionidae						Catalina Reina	catalina7096@gmail.com	morphological	high confidence in identification
CBIHM	CBIHM495-18	IAvH-E-191735	IAvH-E-191735	BOLD:ADL2555	191735	627[0n]	2		1	Yes				01-Apr-2017	Chrysomelidae	family	Adult			Vouchered:Registered Collection	Instituto de Investigacion de Recursos Biologicos Alexander von Humboldt		IAvH-E-191735	IAvH-E-191735	191735	IAvH-E	Instituto de Investigacion de Recursos Biologicos Alexander von Humboldt	IAvH-E-191735	Arthropoda	Insecta	Coleoptera	Chrysomelidae						Catalina Reina	catalina7096@gmail.com	morphological	high confidence in identification
CBIHM	CBIHM494-18	IAvH-E-191734	IAvH-E-191734		191734	618[0n]	2		1	Yes			Yes	01-Apr-2017	Scirtidae	family	Adult			Vouchered:Registered Collection	Instituto de Investigacion de Recursos Biologicos Alexander von Humboldt		IAvH-E-191734	IAvH-E-191734	191734	IAvH-E	Instituto de Investigacion de Recursos Biologicos Alexander von Humboldt	IAvH-E-191734	Arthropoda	Insecta	Coleoptera	Scirtidae						Catalina Reina	catalina7096@gmail.com	morphological	high confidence in identification
CBIHM	CBIHM493-18	IAvH-E-191733	IAvH-E-191733		191733	608[0n]	2		1	Yes			Yes	01-Apr-2017	Chrysomelidae	family	Adult			Vouchered:Registered Collection	Instituto de Investigacion de Recursos Biologicos Alexander von Humboldt		IAvH-E-191733	IAvH-E-191733	191733	IAvH-E	Instituto de Investigacion de Recursos Biologicos Alexander von Humboldt	IAvH-E-191733	Arthropoda	Insecta	Coleoptera	Chrysomelidae						Catalina Reina	catalina7096@gmail.com	morphological	high confidence in identification
CBIHM	CBIHM492-18	IAvH-E-191732	IAvH-E-191732	BOLD:ADL5139	191732	658[0n]	2		1	Yes				01-Apr-2017	Buprestidae	family	Adult			Vouchered:Registered Collection	Instituto de Investigacion de Recursos Biologicos Alexander von Humboldt		IAvH-E-191732	IAvH-E-191732	191732	IAvH-E	Instituto de Investigacion de Recursos Biologicos Alexander von Humboldt	IAvH-E-191732	Arthropoda	Insecta	Coleoptera	Buprestidae						Catalina Reina	catalina7096@gmail.com	morphological	high confidence in identification
CBIHM	CBIHM491-18	IAvH-E-191731	IAvH-E-191731	BOLD:ADL3299	191731	631[0n]	2		1	Yes				01-Apr-2017	Coccinellidae	family	Adult			Vouchered:Registered Collection	Instituto de Investigacion de Recursos Biologicos Alexander von Humboldt		IAvH-E-191731	IAvH-E-191731	191731	IAvH-E	Instituto de Investigacion de Recursos Biologicos Alexander von Humboldt	IAvH-E-191731	Arthropoda	Insecta	Coleoptera	Coccinellidae						Catalina Reina	catalina7096@gmail.com	morphological	high confidence in identification
CBIHM	CBIHM490-18	IAvH-E-191730	IAvH-E-191730	BOLD:ADL2584	191730	614[0n]	2		1	Yes				01-Apr-2017	Coccinellidae	family	Adult			Vouchered:Registered Collection	Instituto de Investigacion de Recursos Biologicos Alexander von Humboldt		IAvH-E-191730	IAvH-E-191730	191730	IAvH-E	Instituto de Investigacion de Recursos Biologicos Alexander von Humboldt	IAvH-E-191730	Arthropoda	Insecta	Coleoptera	Coccinellidae						Catalina Reina	catalina7096@gmail.com	morphological	high confidence in identification
CBIHM	CBIHM489-18	IAvH-E-191729	IAvH-E-191729	BOLD:AAU7036	191729	625[0n]	2		1	Yes				01-Apr-2017	Staphylinidae	family	Adult			Vouchered:Registered Collection	Instituto de Investigacion de Recursos Biologicos Alexander von Humboldt		IAvH-E-191729	IAvH-E-191729	191729	IAvH-E	Instituto de Investigacion de Recursos Biologicos Alexander von Humboldt	IAvH-E-191729	Arthropoda	Insecta	Coleoptera	Staphylinidae						Renee Miskie	rlabbe@uoguelph.ca	BIN Taxonomy Match (Aug 2018)	high confidence in identification
CBIHM	CBIHM488-18	IAvH-E-191727	IAvH-E-191727	BOLD:ADL3273	191727	594[0n]	2		1	Yes				01-Apr-2017	Lampyridae	family	Adult			Vouchered:Registered Collection	Instituto de Investigacion de Recursos Biologicos Alexander von Humboldt		IAvH-E-191727	IAvH-E-191727	191727	IAvH-E	Instituto de Investigacion de Recursos Biologicos Alexander von Humboldt	IAvH-E-191727	Arthropoda	Insecta	Coleoptera	Lampyridae						Catalina Reina	catalina7096@gmail.com	morphological	high confidence in identification
CBIHM	CBIHM487-18	IAvH-E-191726	IAvH-E-191726	BOLD:ADL3273	191726	658[0n]	2		1	Yes				01-Apr-2017	Lampyridae	family	Adult			Vouchered:Registered Collection	Instituto de Investigacion de Recursos Biologicos Alexander von Humboldt		IAvH-E-191726	IAvH-E-191726	191726	IAvH-E	Instituto de Investigacion de Recursos Biologicos Alexander von Humboldt	IAvH-E-191726	Arthropoda	Insecta	Coleoptera	Lampyridae						Catalina Reina	catalina7096@gmail.com	morphological	high confidence in identification
CBIHM	CBIHM486-18	IAvH-E-191724	IAvH-E-191724	BOLD:ADL3114	191724	580[0n]	2		1	Yes				01-Apr-2017	Lampyridae	family	Adult			Vouchered:Registered Collection	Instituto de Investigacion de Recursos Biologicos Alexander von Humboldt		IAvH-E-191724	IAvH-E-191724	191724	IAvH-E	Instituto de Investigacion de Recursos Biologicos Alexander von Humboldt	IAvH-E-191724	Arthropoda	Insecta	Coleoptera	Lampyridae						Catalina Reina	catalina7096@gmail.com	morphological	high confidence in identification
CBIHM	CBIHM485-18	IAvH-E-191723	IAvH-E-191723	BOLD:ADL3114	191723	607[0n]	2		1	Yes				01-Apr-2017	Lampyridae	family	Adult			Vouchered:Registered Collection	Instituto de Investigacion de Recursos Biologicos Alexander von Humboldt		IAvH-E-191723	IAvH-E-191723	191723	IAvH-E	Instituto de Investigacion de Recursos Biologicos Alexander von Humboldt	IAvH-E-191723	Arthropoda	Insecta	Coleoptera	Lampyridae						Catalina Reina	catalina7096@gmail.com	morphological	high confidence in identification
CBIHM	CBIHM484-18	IAvH-E-191722	IAvH-E-191722	BOLD:ADL3114	191722	569[0n]	2		1	No				01-Apr-2017	Lampyridae	family	Adult			Vouchered:Registered Collection	Instituto de Investigacion de Recursos Biologicos Alexander von Humboldt		IAvH-E-191722	IAvH-E-191722	191722	IAvH-E	Instituto de Investigacion de Recursos Biologicos Alexander von Humboldt	IAvH-E-191722	Arthropoda	Insecta	Coleoptera	Lampyridae						Catalina Reina	catalina7096@gmail.com	morphological	high confidence in identification
CBIHM	CBIHM483-18	IAvH-E-191721	IAvH-E-191721	BOLD:ADL5278	191721	614[0n]	2		1	Yes				01-Apr-2017	Nitidulidae	family	Adult			Vouchered:Registered Collection	Instituto de Investigacion de Recursos Biologicos Alexander von Humboldt		IAvH-E-191721	IAvH-E-191721	191721	IAvH-E	Instituto de Investigacion de Recursos Biologicos Alexander von Humboldt	IAvH-E-191721	Arthropoda	Insecta	Coleoptera	Nitidulidae						Catalina Reina	catalina7096@gmail.com	morphological	high confidence in identification
CBIHM	CBIHM482-18	IAvH-E-191720	IAvH_E_191720	BOLD:ADL2723	191720	658[0n]	2		1	Yes				01-Apr-2017	Crabronidae	family	Adult			Vouchered:Registered Collection	Instituto de Investigacion de Recursos Biologicos Alexander von Humboldt		IAvH-E-191720	IAvH_E_191720	191720	IAvH-E	Instituto de Investigacion de Recursos Biologicos Alexander von Humboldt	IAvH-E-191720	Arthropoda	Insecta	Hymenoptera	Crabronidae						Catalina Reina	catalina7096@gmail.com	morphological	high confidence in identification
CBIHM	CBIHM481-18	IAvH-E-191719	IAvH_E_191719	BOLD:AAW0415	191719	658[0n]	2		1	Yes				01-Apr-2017	Crabronidae	family	Adult			Vouchered:Registered Collection	Instituto de Investigacion de Recursos Biologicos Alexander von Humboldt		IAvH-E-191719	IAvH_E_191719	191719	IAvH-E	Instituto de Investigacion de Recursos Biologicos Alexander von Humboldt	IAvH-E-191719	Arthropoda	Insecta	Hymenoptera	Crabronidae						Catalina Reina	catalina7096@gmail.com	morphological	high confidence in identification
CBIHM	CBIHM480-18	IAvH-E-191718	IAvH_E_191718	BOLD:ADL4017	191718	621[0n]	2		1	No				01-Apr-2017	Halictidae	family	Adult			Vouchered:Registered Collection	Instituto de Investigacion de Recursos Biologicos Alexander von Humboldt		IAvH-E-191718	IAvH_E_191718	191718	IAvH-E	Instituto de Investigacion de Recursos Biologicos Alexander von Humboldt	IAvH-E-191718	Arthropoda	Insecta	Hymenoptera	Halictidae						Catalina Reina	catalina7096@gmail.com	morphological	high confidence in identification
CBIHM	CBIHM479-18	IAvH-E-191717	IAvH_E_191717		191717	573[0n]	2		1	Yes			Yes	01-Apr-2017	Halictidae	family	Adult			Vouchered:Registered Collection	Instituto de Investigacion de Recursos Biologicos Alexander von Humboldt		IAvH-E-191717	IAvH_E_191717	191717	IAvH-E	Instituto de Investigacion de Recursos Biologicos Alexander von Humboldt	IAvH-E-191717	Arthropoda	Insecta	Hymenoptera	Halictidae						Catalina Reina	catalina7096@gmail.com	morphological	high confidence in identification
CBIHM	CBIHM478-18	IAvH-E-191716	IAvH_E_191716	BOLD:ADL4213	191716	658[0n]	2		1	Yes				01-Apr-2017	Vespidae	family	Adult			Vouchered:Registered Collection	Instituto de Investigacion de Recursos Biologicos Alexander von Humboldt		IAvH-E-191716	IAvH_E_191716	191716	IAvH-E	Instituto de Investigacion de Recursos Biologicos Alexander von Humboldt	IAvH-E-191716	Arthropoda	Insecta	Hymenoptera	Vespidae						Catalina Reina	catalina7096@gmail.com	morphological	high confidence in identification
CBIHM	CBIHM477-18	IAvH-E-191715	IAvH_E_191715	BOLD:ADL4309	191715	629[0n]	2		1	Yes				01-Apr-2017	Vespidae	family	Adult			Vouchered:Registered Collection	Instituto de Investigacion de Recursos Biologicos Alexander von Humboldt		IAvH-E-191715	IAvH_E_191715	191715	IAvH-E	Instituto de Investigacion de Recursos Biologicos Alexander von Humboldt	IAvH-E-191715	Arthropoda	Insecta	Hymenoptera	Vespidae						Catalina Reina	catalina7096@gmail.com	morphological	high confidence in identification
CBIHM	CBIHM476-18	IAvH-E-191714	IAvH_E_191714	BOLD:ACB0136	191714	623[0n]	2		1	Yes				01-Apr-2017	Vespidae	family	Adult			Vouchered:Registered Collection	Instituto de Investigacion de Recursos Biologicos Alexander von Humboldt		IAvH-E-191714	IAvH_E_191714	191714	IAvH-E	Instituto de Investigacion de Recursos Biologicos Alexander von Humboldt	IAvH-E-191714	Arthropoda	Insecta	Hymenoptera	Vespidae						Catalina Reina	catalina7096@gmail.com	morphological	high confidence in identification
CBIHM	CBIHM475-18	IAvH-E-191712	IAvH_E_191712	BOLD:AAJ9096	191712	632[0n]	2		1	Yes				01-Apr-2017	Vespidae	family	Adult			Vouchered:Registered Collection	Instituto de Investigacion de Recursos Biologicos Alexander von Humboldt		IAvH-E-191712	IAvH_E_191712	191712	IAvH-E	Instituto de Investigacion de Recursos Biologicos Alexander von Humboldt	IAvH-E-191712	Arthropoda	Insecta	Hymenoptera	Vespidae						Catalina Reina	catalina7096@gmail.com	morphological	high confidence in identification
CBIHM	CBIHM474-18	IAvH-E-191711	IAvH_E_191711	BOLD:ADL3924	191711	632[0n]	2		1	Yes				01-Apr-2017	Vespidae	family	Adult			Vouchered:Registered Collection	Instituto de Investigacion de Recursos Biologicos Alexander von Humboldt		IAvH-E-191711	IAvH_E_191711	191711	IAvH-E	Instituto de Investigacion de Recursos Biologicos Alexander von Humboldt	IAvH-E-191711	Arthropoda	Insecta	Hymenoptera	Vespidae						Catalina Reina	catalina7096@gmail.com	morphological	high confidence in identification
CBIHM	CBIHM473-18	IAvH-E-191709	IAvH_E_191709	BOLD:ADL3395	191709	607[0n]	2		1	Yes				01-Apr-2017	Pompilidae	family	Adult			Vouchered:Registered Collection	Instituto de Investigacion de Recursos Biologicos Alexander von Humboldt		IAvH-E-191709	IAvH_E_191709	191709	IAvH-E	Instituto de Investigacion de Recursos Biologicos Alexander von Humboldt	IAvH-E-191709	Arthropoda	Insecta	Hymenoptera	Pompilidae						Catalina Reina	catalina7096@gmail.com	morphological	high confidence in identification
CBIHM	CBIHM472-18	IAvH-E-191708	IAvH_E_191708	BOLD:ADL3395	191708	595[0n]	2		1	Yes				01-Apr-2017	Pompilidae	family	Adult			Vouchered:Registered Collection	Instituto de Investigacion de Recursos Biologicos Alexander von Humboldt		IAvH-E-191708	IAvH_E_191708	191708	IAvH-E	Instituto de Investigacion de Recursos Biologicos Alexander von Humboldt	IAvH-E-191708	Arthropoda	Insecta	Hymenoptera	Pompilidae						Catalina Reina	catalina7096@gmail.com	morphological	high confidence in identification
CBIHM	CBIHM471-18	IAvH-E-191668	IAvH-E-191668	BOLD:ADL2866	191668	598[0n]	2		1	Yes				01-Apr-2017	Tachinidae	family	Adult			Vouchered:Registered Collection	Instituto de Investigacion de Recursos Biologicos Alexander von Humboldt		IAvH-E-191668	IAvH-E-191668	191668	IAvH-E	Instituto de Investigacion de Recursos Biologicos Alexander von Humboldt	IAvH-E-191668	Arthropoda	Insecta	Diptera	Tachinidae						Catalina Reina	catalina7096@gmail.com	morphological	high confidence in identification
CBIHM	CBIHM470-18	IAvH-E-191667	IAvH-E-191667	BOLD:ADL3681	191667	600[0n]	2		1	Yes				01-Apr-2017	Tachinidae	family	Adult			Vouchered:Registered Collection	Instituto de Investigacion de Recursos Biologicos Alexander von Humboldt		IAvH-E-191667	IAvH-E-191667	191667	IAvH-E	Instituto de Investigacion de Recursos Biologicos Alexander von Humboldt	IAvH-E-191667	Arthropoda	Insecta	Diptera	Tachinidae						Catalina Reina	catalina7096@gmail.com	morphological	high confidence in identification
CBIHM	CBIHM469-18	IAvH-E-191666	IAvH-E-191666	BOLD:ADL3732	191666	611[0n]	2		1	Yes				01-Apr-2017	Tachinidae	family	Adult			Vouchered:Registered Collection	Instituto de Investigacion de Recursos Biologicos Alexander von Humboldt		IAvH-E-191666	IAvH-E-191666	191666	IAvH-E	Instituto de Investigacion de Recursos Biologicos Alexander von Humboldt	IAvH-E-191666	Arthropoda	Insecta	Diptera	Tachinidae						Catalina Reina	catalina7096@gmail.com	morphological	high confidence in identification
CBIHM	CBIHM468-18	IAvH-E-191665	IAvH-E-191665	BOLD:ADL5246	191665	627[0n]	2		1	Yes				01-Apr-2017	Tachinidae	family	Adult			Vouchered:Registered Collection	Instituto de Investigacion de Recursos Biologicos Alexander von Humboldt		IAvH-E-191665	IAvH-E-191665	191665	IAvH-E	Instituto de Investigacion de Recursos Biologicos Alexander von Humboldt	IAvH-E-191665	Arthropoda	Insecta	Diptera	Tachinidae						Catalina Reina	catalina7096@gmail.com	morphological	high confidence in identification
CBIHM	CBIHM467-18	IAvH-E-191664	IAvH-E-191664	BOLD:ACA7393	191664	576[1n]	2		1	Yes				01-Apr-2017	Tachinidae	family	Adult			Vouchered:Registered Collection	Instituto de Investigacion de Recursos Biologicos Alexander von Humboldt		IAvH-E-191664	IAvH-E-191664	191664	IAvH-E	Instituto de Investigacion de Recursos Biologicos Alexander von Humboldt	IAvH-E-191664	Arthropoda	Insecta	Diptera	Tachinidae						Catalina Reina	catalina7096@gmail.com	morphological	high confidence in identification
CBIHM	CBIHM466-18	IAvH-E-191663	IAvH-E-191663	BOLD:ADL5478	191663	658[0n]	2		1	Yes				01-Apr-2017	Tachinidae	family	Adult			Vouchered:Registered Collection	Instituto de Investigacion de Recursos Biologicos Alexander von Humboldt		IAvH-E-191663	IAvH-E-191663	191663	IAvH-E	Instituto de Investigacion de Recursos Biologicos Alexander von Humboldt	IAvH-E-191663	Arthropoda	Insecta	Diptera	Tachinidae						Catalina Reina	catalina7096@gmail.com	morphological	high confidence in identification
CBIHM	CBIHM465-18	IAvH-E-191661	IAvH-E-191661	BOLD:ADL2811	191661	621[0n]	2		1	Yes				01-Apr-2017	Sarcophagidae	family	Adult			Vouchered:Registered Collection	Instituto de Investigacion de Recursos Biologicos Alexander von Humboldt		IAvH-E-191661	IAvH-E-191661	191661	IAvH-E	Instituto de Investigacion de Recursos Biologicos Alexander von Humboldt	IAvH-E-191661	Arthropoda	Insecta	Diptera	Sarcophagidae						Catalina Reina	catalina7096@gmail.com	morphological	high confidence in identification
CBIHM	CBIHM464-18	IAvH-E-191660	IAvH-E-191660	BOLD:ADL4556	191660	658[0n]	2		1	Yes				01-Apr-2017	Sarcophagidae	family	Adult			Vouchered:Registered Collection	Instituto de Investigacion de Recursos Biologicos Alexander von Humboldt		IAvH-E-191660	IAvH-E-191660	191660	IAvH-E	Instituto de Investigacion de Recursos Biologicos Alexander von Humboldt	IAvH-E-191660	Arthropoda	Insecta	Diptera	Sarcophagidae						Catalina Reina	catalina7096@gmail.com	morphological	high confidence in identification
CBIHM	CBIHM463-18	IAvH-E-191659	IAvH-E-191659	BOLD:ADL4840	191659	549[0n]	2		1	Yes				01-Apr-2017	Sarcophagidae	family	Adult			Vouchered:Registered Collection	Instituto de Investigacion de Recursos Biologicos Alexander von Humboldt		IAvH-E-191659	IAvH-E-191659	191659	IAvH-E	Instituto de Investigacion de Recursos Biologicos Alexander von Humboldt	IAvH-E-191659	Arthropoda	Insecta	Diptera	Sarcophagidae						Catalina Reina	catalina7096@gmail.com	morphological	high confidence in identification
CBIHM	CBIHM462-18	IAvH-E-191658	IAvH-E-191658	BOLD:ADL4556	191658	658[0n]	2		1	Yes				01-Apr-2017	Sarcophagidae	family	Adult			Vouchered:Registered Collection	Instituto de Investigacion de Recursos Biologicos Alexander von Humboldt		IAvH-E-191658	IAvH-E-191658	191658	IAvH-E	Instituto de Investigacion de Recursos Biologicos Alexander von Humboldt	IAvH-E-191658	Arthropoda	Insecta	Diptera	Sarcophagidae						Catalina Reina	catalina7096@gmail.com	morphological	high confidence in identification
CBIHM	CBIHM461-18	IAvH-E-191656	IAvH-E-191656	BOLD:ADL2811	191656	594[0n]	2		1	Yes				01-Apr-2017	Sarcophagidae	family	Adult			Vouchered:Registered Collection	Instituto de Investigacion de Recursos Biologicos Alexander von Humboldt		IAvH-E-191656	IAvH-E-191656	191656	IAvH-E	Instituto de Investigacion de Recursos Biologicos Alexander von Humboldt	IAvH-E-191656	Arthropoda	Insecta	Diptera	Sarcophagidae						Catalina Reina	catalina7096@gmail.com	morphological	high confidence in identification
CBIHM	CBIHM460-18	IAvH-E-191655	IAvH-E-191655	BOLD:ADL2811	191655	629[0n]	2		1	Yes				01-Apr-2017	Sarcophagidae	family	Adult			Vouchered:Registered Collection	Instituto de Investigacion de Recursos Biologicos Alexander von Humboldt		IAvH-E-191655	IAvH-E-191655	191655	IAvH-E	Instituto de Investigacion de Recursos Biologicos Alexander von Humboldt	IAvH-E-191655	Arthropoda	Insecta	Diptera	Sarcophagidae						Catalina Reina	catalina7096@gmail.com	morphological	high confidence in identification
CBIHM	CBIHM459-18	IAvH-E-191654	IAvH-E-191654	BOLD:ADL2811	191654	658[0n]	2		1	Yes				01-Apr-2017	Sarcophagidae	family	Adult			Vouchered:Registered Collection	Instituto de Investigacion de Recursos Biologicos Alexander von Humboldt		IAvH-E-191654	IAvH-E-191654	191654	IAvH-E	Instituto de Investigacion de Recursos Biologicos Alexander von Humboldt	IAvH-E-191654	Arthropoda	Insecta	Diptera	Sarcophagidae						Catalina Reina	catalina7096@gmail.com	morphological	high confidence in identification
CBIHM	CBIHM458-18	IAvH-E-191653	IAvH-E-191653	BOLD:ACO1718	191653	658[0n]	2		1	Yes				01-Apr-2017	Muscidae	family	Adult			Vouchered:Registered Collection	Instituto de Investigacion de Recursos Biologicos Alexander von Humboldt		IAvH-E-191653	IAvH-E-191653	191653	IAvH-E	Instituto de Investigacion de Recursos Biologicos Alexander von Humboldt	IAvH-E-191653	Arthropoda	Insecta	Diptera	Muscidae						Catalina Reina	catalina7096@gmail.com	morphological	high confidence in identification
CBIHM	CBIHM457-18	IAvH-E-191652	IAvH-E-191652	BOLD:ACO1718	191652	658[0n]	2		1	Yes				01-Apr-2017	Muscidae	family	Adult			Vouchered:Registered Collection	Instituto de Investigacion de Recursos Biologicos Alexander von Humboldt		IAvH-E-191652	IAvH-E-191652	191652	IAvH-E	Instituto de Investigacion de Recursos Biologicos Alexander von Humboldt	IAvH-E-191652	Arthropoda	Insecta	Diptera	Muscidae						Catalina Reina	catalina7096@gmail.com	morphological	high confidence in identification
CBIHM	CBIHM456-18	IAvH-E-191651	IAvH-E-191651	BOLD:ACV8733	191651	658[0n]	2		1	Yes				01-Apr-2017	Muscidae	family	Adult			Vouchered:Registered Collection	Instituto de Investigacion de Recursos Biologicos Alexander von Humboldt		IAvH-E-191651	IAvH-E-191651	191651	IAvH-E	Instituto de Investigacion de Recursos Biologicos Alexander von Humboldt	IAvH-E-191651	Arthropoda	Insecta	Diptera	Muscidae						Catalina Reina	catalina7096@gmail.com	morphological	high confidence in identification
CBIHM	CBIHM455-18	IAvH-E-191650	IAvH-E-191650	BOLD:ADL3449	191650	658[0n]	2		1	Yes				01-Apr-2017	Muscidae	family	Adult			Vouchered:Registered Collection	Instituto de Investigacion de Recursos Biologicos Alexander von Humboldt		IAvH-E-191650	IAvH-E-191650	191650	IAvH-E	Instituto de Investigacion de Recursos Biologicos Alexander von Humboldt	IAvH-E-191650	Arthropoda	Insecta	Diptera	Muscidae						Catalina Reina	catalina7096@gmail.com	morphological	high confidence in identification
CBIHM	CBIHM454-18	IAvH-E-191649	IAvH-E-191649	BOLD:ADL4548	191649	658[0n]	2		1	Yes				01-Apr-2017	Muscidae	family	Adult			Vouchered:Registered Collection	Instituto de Investigacion de Recursos Biologicos Alexander von Humboldt		IAvH-E-191649	IAvH-E-191649	191649	IAvH-E	Instituto de Investigacion de Recursos Biologicos Alexander von Humboldt	IAvH-E-191649	Arthropoda	Insecta	Diptera	Muscidae						Catalina Reina	catalina7096@gmail.com	morphological	high confidence in identification
CBIHM	CBIHM453-18	IAvH-E-191648	IAvH-E-191648	BOLD:ADL3379	191648	658[0n]	2		1	Yes				01-Apr-2017	Fanniidae	family	Adult			Vouchered:Registered Collection	Instituto de Investigacion de Recursos Biologicos Alexander von Humboldt		IAvH-E-191648	IAvH-E-191648	191648	IAvH-E	Instituto de Investigacion de Recursos Biologicos Alexander von Humboldt	IAvH-E-191648	Arthropoda	Insecta	Diptera	Fanniidae						Catalina Reina	catalina7096@gmail.com	morphological	high confidence in identification
CBIHM	CBIHM452-18	IAvH-E-191646	IAvH-E-191646	BOLD:ABW6492	191646	658[0n]	2		1	Yes				01-Apr-2017	Paramyia	genus	Adult			Vouchered:Registered Collection	Instituto de Investigacion de Recursos Biologicos Alexander von Humboldt		IAvH-E-191646	IAvH-E-191646	191646	IAvH-E	Instituto de Investigacion de Recursos Biologicos Alexander von Humboldt	IAvH-E-191646	Arthropoda	Insecta	Diptera	Milichiidae	Phyllomyzinae		Paramyia			Valerie Levesque-Beaudin	valerie@uoguelph.ca	Digital Morphology (May 2020)
CBIHM	CBIHM451-18	IAvH-E-191645	IAvH-E-191645	BOLD:ADL3691	191645	658[0n]	2		1	Yes				01-Apr-2017	Paramyia	genus	Adult			Vouchered:Registered Collection	Instituto de Investigacion de Recursos Biologicos Alexander von Humboldt		IAvH-E-191645	IAvH-E-191645	191645	IAvH-E	Instituto de Investigacion de Recursos Biologicos Alexander von Humboldt	IAvH-E-191645	Arthropoda	Insecta	Diptera	Milichiidae	Phyllomyzinae		Paramyia			Valerie Levesque-Beaudin	valerie@uoguelph.ca	Digital Morphology (May 2020)
CBIHM	CBIHM450-18	IAvH-E-191644	IAvH-E-191644	BOLD:ADL3691	191644	658[0n]	2		1	Yes				01-Apr-2017	Paramyia	genus	Adult			Vouchered:Registered Collection	Instituto de Investigacion de Recursos Biologicos Alexander von Humboldt		IAvH-E-191644	IAvH-E-191644	191644	IAvH-E	Instituto de Investigacion de Recursos Biologicos Alexander von Humboldt	IAvH-E-191644	Arthropoda	Insecta	Diptera	Milichiidae	Phyllomyzinae		Paramyia			Valerie Levesque-Beaudin	valerie@uoguelph.ca	Digital Morphology (May 2020)
CBIHM	CBIHM449-18	IAvH-E-191643	IAvH-E-191643	BOLD:ADL3691	191643	658[0n]	2		1	Yes				01-Apr-2017	Paramyia	genus	Adult			Vouchered:Registered Collection	Instituto de Investigacion de Recursos Biologicos Alexander von Humboldt		IAvH-E-191643	IAvH-E-191643	191643	IAvH-E	Instituto de Investigacion de Recursos Biologicos Alexander von Humboldt	IAvH-E-191643	Arthropoda	Insecta	Diptera	Milichiidae	Phyllomyzinae		Paramyia			Valerie Levesque-Beaudin	valerie@uoguelph.ca	Digital Morphology (May 2020)
CBIHM	CBIHM448-18	IAvH-E-191642	IAvH-E-191642	BOLD:ACF9109	191642	658[0n]	2		1	Yes				01-Apr-2017	Drosophilidae	family	Adult			Vouchered:Registered Collection	Instituto de Investigacion de Recursos Biologicos Alexander von Humboldt		IAvH-E-191642	IAvH-E-191642	191642	IAvH-E	Instituto de Investigacion de Recursos Biologicos Alexander von Humboldt	IAvH-E-191642	Arthropoda	Insecta	Diptera	Drosophilidae						Catalina Reina	catalina7096@gmail.com	morphological	high confidence in identification
CBIHM	CBIHM447-18	IAvH-E-191641	IAvH-E-191641	BOLD:ADL5489	191641	658[0n]	2		1	Yes				01-Apr-2017	Drosophilidae	family	Adult			Vouchered:Registered Collection	Instituto de Investigacion de Recursos Biologicos Alexander von Humboldt		IAvH-E-191641	IAvH-E-191641	191641	IAvH-E	Instituto de Investigacion de Recursos Biologicos Alexander von Humboldt	IAvH-E-191641	Arthropoda	Insecta	Diptera	Drosophilidae						Catalina Reina	catalina7096@gmail.com	morphological	high confidence in identification
CBIHM	CBIHM446-18	IAvH-E-191640	IAvH-E-191640	BOLD:ADL4512	191640	658[0n]	2		1	Yes				01-Apr-2017	Drosophilidae	family	Adult			Vouchered:Registered Collection	Instituto de Investigacion de Recursos Biologicos Alexander von Humboldt		IAvH-E-191640	IAvH-E-191640	191640	IAvH-E	Instituto de Investigacion de Recursos Biologicos Alexander von Humboldt	IAvH-E-191640	Arthropoda	Insecta	Diptera	Drosophilidae						Catalina Reina	catalina7096@gmail.com	morphological	high confidence in identification
CBIHM	CBIHM445-18	IAvH-E-191639	IAvH-E-191639	BOLD:ADL3343	191639	658[0n]	2		1	Yes				01-Apr-2017	Drosophilidae	family	Adult			Vouchered:Registered Collection	Instituto de Investigacion de Recursos Biologicos Alexander von Humboldt		IAvH-E-191639	IAvH-E-191639	191639	IAvH-E	Instituto de Investigacion de Recursos Biologicos Alexander von Humboldt	IAvH-E-191639	Arthropoda	Insecta	Diptera	Drosophilidae						Catalina Reina	catalina7096@gmail.com	morphological	high confidence in identification
CBIHM	CBIHM444-18	IAvH-E-191638	IAvH-E-191638	BOLD:ADL4656	191638	658[0n]	2		1	Yes				01-Apr-2017	Drosophilidae	family	Adult			Vouchered:Registered Collection	Instituto de Investigacion de Recursos Biologicos Alexander von Humboldt		IAvH-E-191638	IAvH-E-191638	191638	IAvH-E	Instituto de Investigacion de Recursos Biologicos Alexander von Humboldt	IAvH-E-191638	Arthropoda	Insecta	Diptera	Drosophilidae						Catalina Reina	catalina7096@gmail.com	morphological	high confidence in identification
CBIHM	CBIHM443-18	IAvH-E-191637	IAvH-E-191637	BOLD:ADL3343	191637	658[0n]	2		1	Yes				01-Apr-2017	Drosophilidae	family	Adult			Vouchered:Registered Collection	Instituto de Investigacion de Recursos Biologicos Alexander von Humboldt		IAvH-E-191637	IAvH-E-191637	191637	IAvH-E	Instituto de Investigacion de Recursos Biologicos Alexander von Humboldt	IAvH-E-191637	Arthropoda	Insecta	Diptera	Drosophilidae						Catalina Reina	catalina7096@gmail.com	morphological	high confidence in identification
CBIHM	CBIHM442-18	IAvH-E-191636	IAvH-E-191636	BOLD:ADL4784	191636	597[0n]	2		1	Yes				01-Apr-2017	Drosophilidae	family	Adult			Vouchered:Registered Collection	Instituto de Investigacion de Recursos Biologicos Alexander von Humboldt		IAvH-E-191636	IAvH-E-191636	191636	IAvH-E	Instituto de Investigacion de Recursos Biologicos Alexander von Humboldt	IAvH-E-191636	Arthropoda	Insecta	Diptera	Drosophilidae						Catalina Reina	catalina7096@gmail.com	morphological	high confidence in identification
CBIHM	CBIHM441-18	IAvH-E-191634	IAvH-E-191634	BOLD:ADL3272	191634	658[0n]	2		1	Yes				01-Apr-2017	Agromyzidae	family	Adult			Vouchered:Registered Collection	Instituto de Investigacion de Recursos Biologicos Alexander von Humboldt		IAvH-E-191634	IAvH-E-191634	191634	IAvH-E	Instituto de Investigacion de Recursos Biologicos Alexander von Humboldt	IAvH-E-191634	Arthropoda	Insecta	Diptera	Agromyzidae						Catalina Reina	catalina7096@gmail.com	morphological	high confidence in identification
CBIHM	CBIHM440-18	IAvH-E-191631	IAvH-E-191631	BOLD:ADL5582	191631	622[0n]	2		1	Yes				01-Apr-2017	Clusiidae	family	Adult			Vouchered:Registered Collection	Instituto de Investigacion de Recursos Biologicos Alexander von Humboldt		IAvH-E-191631	IAvH-E-191631	191631	IAvH-E	Instituto de Investigacion de Recursos Biologicos Alexander von Humboldt	IAvH-E-191631	Arthropoda	Insecta	Diptera	Clusiidae						Catalina Reina	catalina7096@gmail.com	morphological	high confidence in identification
CBIHM	CBIHM439-18	IAvH-E-191630	IAvH-E-191630	BOLD:ADL5582	191630	621[0n]	2		1	Yes				01-Apr-2017	Clusiidae	family	Adult			Vouchered:Registered Collection	Instituto de Investigacion de Recursos Biologicos Alexander von Humboldt		IAvH-E-191630	IAvH-E-191630	191630	IAvH-E	Instituto de Investigacion de Recursos Biologicos Alexander von Humboldt	IAvH-E-191630	Arthropoda	Insecta	Diptera	Clusiidae						Catalina Reina	catalina7096@gmail.com	morphological	high confidence in identification
CBIHM	CBIHM438-18	IAvH-E-191629	IAvH-E-191629	BOLD:ADL5581	191629	631[0n]	2		1	Yes				01-Apr-2017	Clusiidae	family	Adult			Vouchered:Registered Collection	Instituto de Investigacion de Recursos Biologicos Alexander von Humboldt		IAvH-E-191629	IAvH-E-191629	191629	IAvH-E	Instituto de Investigacion de Recursos Biologicos Alexander von Humboldt	IAvH-E-191629	Arthropoda	Insecta	Diptera	Clusiidae						Catalina Reina	catalina7096@gmail.com	morphological	high confidence in identification
CBIHM	CBIHM437-18	IAvH-E-191628	IAvH-E-191628	BOLD:ADL5582	191628	658[0n]	2		1	Yes				01-Apr-2017	Clusiidae	family	Adult			Vouchered:Registered Collection	Instituto de Investigacion de Recursos Biologicos Alexander von Humboldt		IAvH-E-191628	IAvH-E-191628	191628	IAvH-E	Instituto de Investigacion de Recursos Biologicos Alexander von Humboldt	IAvH-E-191628	Arthropoda	Insecta	Diptera	Clusiidae						Catalina Reina	catalina7096@gmail.com	morphological	high confidence in identification
CBIHM	CBIHM436-18	IAvH-E-191627	IAvH-E-191627	BOLD:ADL5581	191627	658[0n]	2		1	Yes				01-Apr-2017	Clusiidae	family	Adult			Vouchered:Registered Collection	Instituto de Investigacion de Recursos Biologicos Alexander von Humboldt		IAvH-E-191627	IAvH-E-191627	191627	IAvH-E	Instituto de Investigacion de Recursos Biologicos Alexander von Humboldt	IAvH-E-191627	Arthropoda	Insecta	Diptera	Clusiidae						Catalina Reina	catalina7096@gmail.com	morphological	high confidence in identification
CBIHM	CBIHM435-18	IAvH-E-191626	IAvH-E-191626	BOLD:ACM3304	191626	658[0n]	2		1	Yes				01-Apr-2017	Sphaeroceridae	family	Adult			Vouchered:Registered Collection	Instituto de Investigacion de Recursos Biologicos Alexander von Humboldt		IAvH-E-191626	IAvH-E-191626	191626	IAvH-E	Instituto de Investigacion de Recursos Biologicos Alexander von Humboldt	IAvH-E-191626	Arthropoda	Insecta	Diptera	Sphaeroceridae						Catalina Reina	catalina7096@gmail.com	morphological	high confidence in identification
CBIHM	CBIHM434-18	IAvH-E-191625	IAvH-E-191625		191625	511[0n]	2		1	Yes				01-Apr-2017	Chloropidae	family	Adult			Vouchered:Registered Collection	Instituto de Investigacion de Recursos Biologicos Alexander von Humboldt		IAvH-E-191625	IAvH-E-191625	191625	IAvH-E	Instituto de Investigacion de Recursos Biologicos Alexander von Humboldt	IAvH-E-191625	Arthropoda	Insecta	Diptera	Chloropidae						Catalina Reina	catalina7096@gmail.com	morphological	high confidence in identification
CBIHM	CBIHM433-18	IAvH-E-191623	IAvH-E-191623	BOLD:ADL3215	191623	658[0n]	2		1	Yes				01-Apr-2017	Ephydridae	family	Adult			Vouchered:Registered Collection	Instituto de Investigacion de Recursos Biologicos Alexander von Humboldt		IAvH-E-191623	IAvH-E-191623	191623	IAvH-E	Instituto de Investigacion de Recursos Biologicos Alexander von Humboldt	IAvH-E-191623	Arthropoda	Insecta	Diptera	Ephydridae						Catalina Reina	catalina7096@gmail.com	morphological	high confidence in identification
CBIHM	CBIHM432-18	IAvH-E-191621	IAvH-E-191621	BOLD:ADL4329	191621	586[0n]	2		1	Yes				01-Apr-2017	Lauxaniidae	family	Adult			Vouchered:Registered Collection	Instituto de Investigacion de Recursos Biologicos Alexander von Humboldt		IAvH-E-191621	IAvH-E-191621	191621	IAvH-E	Instituto de Investigacion de Recursos Biologicos Alexander von Humboldt	IAvH-E-191621	Arthropoda	Insecta	Diptera	Lauxaniidae						Catalina Reina	catalina7096@gmail.com	morphological	high confidence in identification
CBIHM	CBIHM431-18	IAvH-E-191620	IAvH-E-191620	BOLD:ADL3104	191620	609[0n]	2		1	Yes				01-Apr-2017	Milichiidae	family	Adult			Vouchered:Registered Collection	Instituto de Investigacion de Recursos Biologicos Alexander von Humboldt		IAvH-E-191620	IAvH-E-191620	191620	IAvH-E	Instituto de Investigacion de Recursos Biologicos Alexander von Humboldt	IAvH-E-191620	Arthropoda	Insecta	Diptera	Milichiidae						Valerie Levesque-Beaudin	valerie@uoguelph.ca	Tree-based Identification (Sep 2019)
CBIHM	CBIHM430-18	IAvH-E-191619	IAvH-E-191619	BOLD:ADL3002	191619	588[0n]	2		1	Yes				01-Apr-2017	Lonchaeidae	family	Adult			Vouchered:Registered Collection	Instituto de Investigacion de Recursos Biologicos Alexander von Humboldt		IAvH-E-191619	IAvH-E-191619	191619	IAvH-E	Instituto de Investigacion de Recursos Biologicos Alexander von Humboldt	IAvH-E-191619	Arthropoda	Insecta	Diptera	Lonchaeidae						Catalina Reina	catalina7096@gmail.com	morphological	high confidence in identification
CBIHM	CBIHM429-18	IAvH-E-185610	IAvH-E-185610	BOLD:ADL4514	185610	560[0n]	2		1	Yes				01-Apr-2017	Richardiidae	family	Adult			Vouchered:Registered Collection	Instituto de Investigacion de Recursos Biologicos Alexander von Humboldt		IAvH-E-185610	IAvH-E-185610	185610	IAvH-E	Instituto de Investigacion de Recursos Biologicos Alexander von Humboldt	IAvH-E-185610	Arthropoda	Insecta	Diptera	Richardiidae						Catalina Reina	catalina7096@gmail.com	morphological	high confidence in identification
CBIHM	CBIHM428-18	IAvH-E-185609	IAvH-E-185609	BOLD:AAX1912	185609	658[0n]	2		1	Yes				01-Apr-2017	Sepsidae	family	Adult			Vouchered:Registered Collection	Instituto de Investigacion de Recursos Biologicos Alexander von Humboldt		IAvH-E-185609	IAvH-E-185609	185609	IAvH-E	Instituto de Investigacion de Recursos Biologicos Alexander von Humboldt	IAvH-E-185609	Arthropoda	Insecta	Diptera	Sepsidae						Catalina Reina	catalina7096@gmail.com	morphological	high confidence in identification
CBIHM	CBIHM427-18	IAvH-E-185608	IAvH-E-185608	BOLD:AAX1912	185608	658[0n]	2		1	Yes				01-Apr-2017	Sepsidae	family	Adult			Vouchered:Registered Collection	Instituto de Investigacion de Recursos Biologicos Alexander von Humboldt		IAvH-E-185608	IAvH-E-185608	185608	IAvH-E	Instituto de Investigacion de Recursos Biologicos Alexander von Humboldt	IAvH-E-185608	Arthropoda	Insecta	Diptera	Sepsidae						Catalina Reina	catalina7096@gmail.com	morphological	high confidence in identification
CBIHM	CBIHM426-18	IAvH-E-185607	IAvH-E-185607	BOLD:ABY3806	185607	611[0n]	2		1	Yes				01-Apr-2017	Syrphidae	family	Adult			Vouchered:Registered Collection	Instituto de Investigacion de Recursos Biologicos Alexander von Humboldt		IAvH-E-185607	IAvH-E-185607	185607	IAvH-E	Instituto de Investigacion de Recursos Biologicos Alexander von Humboldt	IAvH-E-185607	Arthropoda	Insecta	Diptera	Syrphidae						Catalina Reina	catalina7096@gmail.com	morphological	high confidence in identification
CBIHM	CBIHM836-20	IAvH-E-195490	IAvH-E-195490	BOLD:ADN3981	IAvH-E-195490	580[0n]	2			No				19-Oct-2016	Clavipalpus	genus				Vouchered:Registered Collection	Instituto de Investigacion de Recursos Biologicos Alexander von Humboldt		IAvH-E-195490	IAvH-E-195490	IAvH-E-195490	IAvH	Instituto de Investigacion de Recursos Biologicos Alexander von Humboldt	IAvH-E-195490	Arthropoda	Insecta	Coleoptera	Scarabaeidae	Melolonthinae	Macrodactylini	Clavipalpus			Jhon Cesar Neita Moreno	cneitaj@unal.edu.co		sp.
CBIHM	CBIHM835-20	IAvH-E-195488	IAvH-E-195488		IAvH-E-195488	470[0n]	2			No				19-Oct-2016	Clavipalpus	genus				Vouchered:Registered Collection	Instituto de Investigacion de Recursos Biologicos Alexander von Humboldt		IAvH-E-195488	IAvH-E-195488	IAvH-E-195488	IAvH	Instituto de Investigacion de Recursos Biologicos Alexander von Humboldt	IAvH-E-195488	Arthropoda	Insecta	Coleoptera	Scarabaeidae	Melolonthinae	Macrodactylini	Clavipalpus			Jhon Cesar Neita Moreno	cneitaj@unal.edu.co		sp.
CBIHM	CBIHM834-20	IAvH-E-195460	IAvH-E-195460	BOLD:ABA3395	IAvH-E-195460	601[0n]	1			No				19-Oct-2016	Cyclocephala lunulata	species				Vouchered:Registered Collection	Instituto de Investigacion de Recursos Biologicos Alexander von Humboldt		IAvH-E-195460	IAvH-E-195460	IAvH-E-195460	IAvH	Instituto de Investigacion de Recursos Biologicos Alexander von Humboldt	IAvH-E-195460	Arthropoda	Insecta	Coleoptera	Scarabaeidae	Dynastinae	Cyclocephalini	Cyclocephala	Cyclocephala lunulata		Jhon Cesar Neita Moreno	cneitaj@unal.edu.co
CBIHM	CBIHM833-20	IAvH-E-195420	IAvH-E-195420	BOLD:AEE8287	IAvH-E-195420	558[0n]	1			No				16-Oct-2016	Cyclocephala amazona	species				Vouchered:Registered Collection	Instituto de Investigacion de Recursos Biologicos Alexander von Humboldt		IAvH-E-195420	IAvH-E-195420	IAvH-E-195420	IAvH	Instituto de Investigacion de Recursos Biologicos Alexander von Humboldt	IAvH-E-195420	Arthropoda	Insecta	Coleoptera	Scarabaeidae	Dynastinae	Cyclocephalini	Cyclocephala	Cyclocephala amazona		Jhon Cesar Neita Moreno	cneitaj@unal.edu.co
CBIHM	CBIHM832-20	IAvH-E-192014	IAvH-E-192014	BOLD:ADL5345	IAvH-E-192014	578[0n]	2			Yes				01-Apr-2017	Cixiidae	family				Vouchered:Registered Collection	Instituto de Investigacion de Recursos Biologicos Alexander von Humboldt		IAvH-E-192014	IAvH-E-192014	IAvH-E-192014	IAvH	Instituto de Investigacion de Recursos Biologicos Alexander von Humboldt	IAvH-E-192014	Arthropoda	Insecta	Hemiptera	Cixiidae						Catalina Reina	catalina7096@gmail.com
CBIHM	CBIHM831-20	IAvH-E-192012	IAvH-E-192012	BOLD:ADL5345	IAvH-E-192012	628[0n]	1			No				01-Apr-2017	Cixiidae	family				Vouchered:Registered Collection	Instituto de Investigacion de Recursos Biologicos Alexander von Humboldt		IAvH-E-192012	IAvH-E-192012	IAvH-E-192012	IAvH	Instituto de Investigacion de Recursos Biologicos Alexander von Humboldt	IAvH-E-192012	Arthropoda	Insecta	Hemiptera	Cixiidae						Catalina Reina	catalina7096@gmail.com
CBIHM	CBIHM830-20	IAvH-E-192004	IAvH-E-192004	BOLD:ADL3832	IAvH-E-192004	613[0n]	1			No				01-Apr-2017	Cicadellidae	family				Vouchered:Registered Collection	Instituto de Investigacion de Recursos Biologicos Alexander von Humboldt		IAvH-E-192004	IAvH-E-192004	IAvH-E-192004	IAvH	Instituto de Investigacion de Recursos Biologicos Alexander von Humboldt	IAvH-E-192004	Arthropoda	Insecta	Hemiptera	Cicadellidae						Catalina Reina	catalina7096@gmail.com
CBIHM	CBIHM829-20	IAvH-E-191972	IAvH-E-191972	BOLD:AEE1051	IAvH-E-191972	612[0n]	1			No				01-Apr-2017	Formicidae	family				Vouchered:Registered Collection	Instituto de Investigacion de Recursos Biologicos Alexander von Humboldt		IAvH-E-191972	IAvH-E-191972	IAvH-E-191972	IAvH	Instituto de Investigacion de Recursos Biologicos Alexander von Humboldt	IAvH-E-191972	Arthropoda	Insecta	Hymenoptera	Formicidae						Catalina Reina	catalina7096@gmail.com
CBIHM	CBIHM828-20	IAvH-E-191857	IAvH-E-191857	BOLD:AEE2813	IAvH-E-191857	626[0n]	1			No				01-Apr-2017	Crabronidae	family				Vouchered:Registered Collection	Instituto de Investigacion de Recursos Biologicos Alexander von Humboldt		IAvH-E-191857	IAvH-E-191857	IAvH-E-191857	IAvH	Instituto de Investigacion de Recursos Biologicos Alexander von Humboldt	IAvH-E-191857	Arthropoda	Insecta	Hymenoptera	Crabronidae						Catalina Reina	catalina7096@gmail.com
CBIHM	CBIHM827-20	IAvH-E-191845	IAvH-E-191845	BOLD:ADL4309	IAvH-E-191845	629[0n]	1			No				01-Apr-2017	Vespidae	family				Vouchered:Registered Collection	Instituto de Investigacion de Recursos Biologicos Alexander von Humboldt		IAvH-E-191845	IAvH-E-191845	IAvH-E-191845	IAvH	Instituto de Investigacion de Recursos Biologicos Alexander von Humboldt	IAvH-E-191845	Arthropoda	Insecta	Hymenoptera	Vespidae						Catalina Reina	catalina7096@gmail.com
CBIHM	CBIHM826-20	IAvH-E-191755	IAvH-E-191755	BOLD:AEE3878	IAvH-E-191755	586[0n]	1			No				01-Apr-2017	Derbidae	family				Vouchered:Registered Collection	Instituto de Investigacion de Recursos Biologicos Alexander von Humboldt		IAvH-E-191755	IAvH-E-191755	IAvH-E-191755	IAvH	Instituto de Investigacion de Recursos Biologicos Alexander von Humboldt	IAvH-E-191755	Arthropoda	Insecta	Hemiptera	Derbidae						Catalina Reina	catalina7096@gmail.com
CBIHM	CBIHM825-20	IAvH-E-191744	IAvH-E-191744	BOLD:AEE9143	IAvH-E-191744	614[0n]	2			Yes				01-Apr-2017	Cicadellidae	family				Vouchered:Registered Collection	Instituto de Investigacion de Recursos Biologicos Alexander von Humboldt		IAvH-E-191744	IAvH-E-191744	IAvH-E-191744	IAvH	Instituto de Investigacion de Recursos Biologicos Alexander von Humboldt	IAvH-E-191744	Arthropoda	Insecta	Hemiptera	Cicadellidae						Catalina Reina	catalina7096@gmail.com
CBIHM	CBIHM824-20	IAvH-E-191743	IAvH-E-191743	BOLD:AEE3557	IAvH-E-191743	613[0n]	1			No				01-Apr-2017	Cicadellidae	family				Vouchered:Registered Collection	Instituto de Investigacion de Recursos Biologicos Alexander von Humboldt		IAvH-E-191743	IAvH-E-191743	IAvH-E-191743	IAvH	Instituto de Investigacion de Recursos Biologicos Alexander von Humboldt	IAvH-E-191743	Arthropoda	Insecta	Hemiptera	Cicadellidae						Catalina Reina	catalina7096@gmail.com
CBIHM	CBIHM823-20	IAvH-E-185421	IAvH-E-185421	BOLD:AEE3684	IAvH-E-185421	658[3n]	2			No				28-Nov-2016	Curculionidae	family				Vouchered:Registered Collection	Instituto de Investigacion de Recursos Biologicos Alexander von Humboldt		IAvH-E-185421	IAvH-E-185421	IAvH-E-185421	IAvH	Instituto de Investigacion de Recursos Biologicos Alexander von Humboldt	IAvH-E-185421	Arthropoda	Insecta	Coleoptera	Curculionidae						Catalina Reina	catalina7096@gmail.com
CBIHM	CBIHM822-20	IAvH-E-185395	IAvH-E-185395	BOLD:ADJ0020	IAvH-E-185395	624[0n]	2			No				28-Nov-2016	Formicidae	family				Vouchered:Registered Collection	Instituto de Investigacion de Recursos Biologicos Alexander von Humboldt		IAvH-E-185395	IAvH-E-185395	IAvH-E-185395	IAvH	Instituto de Investigacion de Recursos Biologicos Alexander von Humboldt	IAvH-E-185395	Arthropoda	Insecta	Hymenoptera	Formicidae						Catalina Reina	catalina7096@gmail.com
CBIHM	CBIHM821-20	IAvH-E-185353	IAvH-E-185353	BOLD:AEE6615	IAvH-E-185353	658[0n]	2			Yes				28-Nov-2016	Braconidae	family				Vouchered:Registered Collection	Instituto de Investigacion de Recursos Biologicos Alexander von Humboldt		IAvH-E-185353	IAvH-E-185353	IAvH-E-185353	IAvH	Instituto de Investigacion de Recursos Biologicos Alexander von Humboldt	IAvH-E-185353	Arthropoda	Insecta	Hymenoptera	Braconidae						Catalina Reina	catalina7096@gmail.com
CBIHM	CBIHM820-20	IAvH-E-182184	IAvH-E-182184	BOLD:ACW4541	IAvH-E-182184	458[0n]	2			No				09-Dec-2016	Canthon	genus	Adult		Canthon sp. 09H	Vouchered:Registered Collection	Instituto de Investigacion de Recursos Biologicos Alexander von Humboldt		IAvH-E-182184	IAvH-E-182184	IAvH-E-182184	IAvH	Instituto de Investigacion de Recursos Biologicos Alexander von Humboldt	IAvH-E-182184	Arthropoda	Insecta	Coleoptera	Scarabaeidae	Scarabaeinae	Deltochilini	Canthon			Diego Martinez	luisdie.197@gmail.com
CBIHM	CBIHM819-20	IAvH-E-180324	IAvH-E-180324	BOLD:AEE6245	IAvH-E-180324	658[0n]	2			Yes				14-Aug-2016	Metopiinae	subfamily				Vouchered:Registered Collection	Instituto de Investigacion de Recursos Biologicos Alexander von Humboldt		IAvH-E-180324	IAvH-E-180324	IAvH-E-180324	IAvH	Instituto de Investigacion de Recursos Biologicos Alexander von Humboldt	IAvH-E-180324	Arthropoda	Insecta	Hymenoptera	Ichneumonidae	Metopiinae					Edgard E. Palacio	edgar.palacio@ica.gov.co
CBIHM	CBIHM818-20	IAvH-E-180295	IAvH-E-180295	BOLD:ADH6919	IAvH-E-180295	595[0n]	1			No				14-Aug-2016	Braconidae	family				Vouchered:Registered Collection	Instituto de Investigacion de Recursos Biologicos Alexander von Humboldt		IAvH-E-180295	IAvH-E-180295	IAvH-E-180295	IAvH	Instituto de Investigacion de Recursos Biologicos Alexander von Humboldt	IAvH-E-180295	Arthropoda	Insecta	Hymenoptera	Braconidae						Catalina Reina	catalina7096@gmail.com
CBIHM	CBIHM817-20	IAvH-E-180283	IAvH-E-180283	BOLD:ADK6020	IAvH-E-180283	607[0n]	1			No				14-Aug-2016	Braconidae	family				Vouchered:Registered Collection	Instituto de Investigacion de Recursos Biologicos Alexander von Humboldt		IAvH-E-180283	IAvH-E-180283	IAvH-E-180283	IAvH	Instituto de Investigacion de Recursos Biologicos Alexander von Humboldt	IAvH-E-180283	Arthropoda	Insecta	Hymenoptera	Braconidae						Catalina Reina	catalina7096@gmail.com
CBIHM	CBIHM816-20	IAvH-E-179812	IAvH-E-179812	BOLD:ADH5875	IAvH-E-179812	521[0n]	1			No				14-Aug-2016	Tachinidae	family				Vouchered:Registered Collection	Instituto de Investigacion de Recursos Biologicos Alexander von Humboldt		IAvH-E-179812	IAvH-E-179812	IAvH-E-179812	IAvH	Instituto de Investigacion de Recursos Biologicos Alexander von Humboldt	IAvH-E-179812	Arthropoda	Insecta	Diptera	Tachinidae						Catalina Reina	catalina7096@gmail.com
CBIHM	CBIHM815-20	IAvH-E-179696	IAvH-E-179696		IAvH-E-179696	460[0n]	1			No				13-Aug-2016	Eumolpinae	subfamily				Vouchered:Registered Collection	Instituto de Investigacion de Recursos Biologicos Alexander von Humboldt		IAvH-E-179696	IAvH-E-179696	IAvH-E-179696	IAvH	Instituto de Investigacion de Recursos Biologicos Alexander von Humboldt	IAvH-E-179696	Arthropoda	Insecta	Coleoptera	Chrysomelidae	Eumolpinae					Catalina Reina	catalina7096@gmail.com
CBIHM	CBIHM814-20	IAvH-E-179453	IAvH-E-179453	BOLD:AEE6614	IAvH-E-179453	607[0n]	1			No				13-Aug-2016	Braconidae	family				Vouchered:Registered Collection	Instituto de Investigacion de Recursos Biologicos Alexander von Humboldt		IAvH-E-179453	IAvH-E-179453	IAvH-E-179453	IAvH	Instituto de Investigacion de Recursos Biologicos Alexander von Humboldt	IAvH-E-179453	Arthropoda	Insecta	Hymenoptera	Braconidae						Catalina Reina	catalina7096@gmail.com
CBIHM	CBIHM813-20	IAvH-E-170613	IAvH-E-170613	BOLD:ADL4990	IAvH-E-170613	658[1n]	2			Yes				15-Jan-2016	Canthidium	genus	Adult		Canthidium sp. 24H	Vouchered:Registered Collection	Instituto de Investigacion de Recursos Biologicos Alexander von Humboldt		IAvH-E-170613	IAvH-E-170613	IAvH-E-170613	IAvH	Instituto de Investigacion de Recursos Biologicos Alexander von Humboldt	IAvH-E-170613	Arthropoda	Insecta	Coleoptera	Scarabaeidae	Scarabaeinae	Scarabaeinae_incertae_sedis	Canthidium			Diego Martinez	luisdie.197@gmail.com
CBIHM	CBIHM174-17	IAvH-E-180319	IAvH-E-180319	BOLD:ADH3801	180319	628[0n]	2		1	Yes				13-Aug-2016	Banchinae	subfamily				Vouchered:Registered Collection	Instituto de Investigacion de Recursos Biologicos Alexander von Humboldt		IAvH-E-180319	IAvH-E-180319	180319	IAvH-E	Instituto de Investigacion de Recursos Biologicos Alexander von Humboldt	IAvH-E-180319	Arthropoda	Insecta	Hymenoptera	Ichneumonidae	Banchinae					Catalina Reina	catalina7096@gmail.com	morphological	high confidence in identification
[truncated: 368 more rows]
