# Supplementary material for: Taxonomic identification accuracy from BOLD and GenBank databases using over a thousand insect DNA barcodes from Colombia
Source: PLoS One. 2023 Apr 24;18(4):e0277379. doi: 10.1371/journal.pone.0277379 (PMC10124890; doi:10.1371/journal.pone.0277379)
Supplement: S2 Table — (XLSX) [file pone.0277379.s002.xlsx]

## Sheet: Coleoptera
		Taxonomist Identification								BOLD search engine results									Matches check BOLD vs Taxonomy				Genbank Results and Matches check
Process ID	Sample ID	Family	Subfamily	Tribe	Genus	Species	Current ID	identificationRemarks	Match seq order. 0 is the highest match that includes matches to sequences on our project. II Alternative, this excludes matches to sequences from our project. I original highest match without conflict	% Match	Overlap (bp)	Match Order	Match Family	Match Genus	Match Species	Match Subspecies	Match Processid	Match BIN	Species	Genus	Family	TaxCategory	BLAST identification	Taxonomic Category	Species	Genus	Family
CBIHM483-18	IAvH-E-191721	Nitidulidae					Nitidulidae		I	85.24	516	Coleoptera	Melandryidae	Abdera	Abdera affinis		FBCOB838-10	BOLD:AAO0358			FALSE	Family	Abdera affinis	Species			FALSE
CBIHM602-18	IAvH-E-191989	Nitidulidae					Nitidulidae		I	84.89	514	Coleoptera	Endomychidae	Encymon	Encymon gorhami		GBMIN26148-13				FALSE	Family	Abdera affinis	Species			FALSE
CBIHM489-18	IAvH-E-191729	Staphylinidae					Staphylinidae		I	91.37	570	Coleoptera	Staphylinidae	Coproporus	Coproporus pulchellus		GBCL64525-19	BOLD:ADV5415			TRUE	Family	Acrolocha sulcula	Species			TRUE
CBIHM206-17	IAvH-E-180424	Aderidae					Aderidae		I	88.17	559	Coleoptera	Aderidae	Zonantes	Zonantes pallidus		USCOC214-10	BOLD:AAN5907			TRUE	Family	Aderidae	Family			TRUE
CBIHI189-18	IAvH-E-195417	Scarabaeidae	Dynastinae	Agaocephalini	Aegopsis	Aegopsis curvicornis	Aegopsis urvicornis		I	91.04	537	Coleoptera	Scarabaeidae	Aegopsis	Aegopsis curvicornis		BCIDY061-19	BOLD:ADS1003	TRUE	TRUE	TRUE	Species	Aegopsis curvicornis	Species	TRUE	TRUE	TRUE
CBIHI024-17	0602-II_AST3-24-11c	Scarabaeidae	Scarabaeinae	Deltochilini	Scybalocanthon	Scybalocanthon moniliatus	Scybalocanthon moniliatus		I	88.83	570	Coleoptera	Scarabaeidae	Canthon	Canthon mutabilis		ASSCR2403-11	BOLD:ABA8424	FALSE	FALSE	TRUE	Species	Aleochara	Genus		FALSE	FALSE
CBIHM767-18	IAvH-E-185549	Cantharidae					Cantharidae		I	85.36	424	Coleoptera	Staphylinidae	Eusphalerum	Eusphalerum orientale		SSEIA3544-13	BOLD:AAH0250			FALSE	Family	Aleochara verna	Species			FALSE
CBIHI151-18	IAvH-E-170633	Scarabaeidae	Scarabaeinae	Deltochilini	Canthon	Canthon juvencus	Canthon juvencus		0	99.85	567	Coleoptera	Scarabaeidae	Canthon	Canthon juvencus		CBIHM706-18	BOLD:ADL3091	TRUE	TRUE	TRUE	Species	Allogymnopleurus indigaceus	Species	FALSE	FALSE	TRUE
CBIHI151-18	IAvH-E-170633	Scarabaeidae	Scarabaeinae	Deltochilini	Canthon	Canthon juvencus	Canthon juvencus		II	97.49	567	Coleoptera	Scarabaeidae	Canthon	Canthon juvencus			BOLD:ACW4413	TRUE	TRUE	TRUE	Species
CBIHI160-18	IAvH-E-191416	Scarabaeidae	Scarabaeinae	Onthophagini	Onthophagus	Onthophagus curvicornis	Onthophagus curvicornis		0	99.82	552	Coleoptera	Scarabaeidae	Onthophagus	Onthophagus curvicornis		CBIHI162-18	BOLD:ADM9496	TRUE	TRUE	TRUE	Species	Allogymnopleurus indigaceus	Species	FALSE	FALSE	TRUE
CBIHI160-18	IAvH-E-191416	Scarabaeidae	Scarabaeinae	Onthophagini	Onthophagus	Onthophagus curvicornis	Onthophagus curvicornis		II	88.77	552	Coleoptera	Scarabaeidae	Canthon	Canthon lituratus			BOLD:ACW4130	FALSE	FALSE	TRUE	Species
CBIHM668-18	IAvH-E-167427	Scarabaeidae	Scarabaeinae	Deltochilini	Canthon		Canthon	Canthon sp. 09H	I	96.62	567	Coleoptera	Scarabaeidae	Canthon	Canthon caelius		ASSCR2343-11	BOLD:ABU7368		TRUE	TRUE	Genus	Allogymnopleurus indigaceus	Species		FALSE	TRUE
CBIHM669-18	IAvH-E-167423	Scarabaeidae	Scarabaeinae	Deltochilini	Canthon		Canthon	Canthon sp. 09H	I	96.62	567	Coleoptera	Scarabaeidae	Canthon	Canthon caelius		ASSCR2343-11	BOLD:ABU7368		TRUE	TRUE	Genus	Allogymnopleurus indigaceus	Species		FALSE	TRUE
CBIHM670-18	IAvH-E-167424	Scarabaeidae	Scarabaeinae	Deltochilini	Canthon		Canthon	Canthon sp. 09H	I	96.62	567	Coleoptera	Scarabaeidae	Canthon	Canthon caelius		ASSCR2343-11	BOLD:ABU7368		TRUE	TRUE	Genus	Allogymnopleurus indigaceus	Species		FALSE	TRUE
CBIHM673-18	IAvH-E-167421	Scarabaeidae	Scarabaeinae	Deltochilini	Canthon	Canthon subhyalinus	Canthon subhyalinus		0	100	570	Coleoptera	Scarabaeidae	Canthon	Canthon subhyalinus		CBIHM727-18	BOLD:ACW3356	TRUE	TRUE	TRUE	Species	Allogymnopleurus indigaceus	Species	FALSE	FALSE	TRUE
CBIHM673-18	IAvH-E-167421	Scarabaeidae	Scarabaeinae	Deltochilini	Canthon	Canthon subhyalinus	Canthon subhyalinus		II	99.84	570	Coleoptera	Scarabaeidae	Canthon	Canthon subhyalinus			BOLD:ACW3356	TRUE	TRUE	TRUE	Species
CBIHM674-18	IAvH-E-167422	Scarabaeidae	Scarabaeinae	Deltochilini	Canthon	Canthon subhyalinus	Canthon subhyalinus		0	100	570	Coleoptera	Scarabaeidae	Canthon	Canthon subhyalinus		CBIHM744-18	BOLD:ACW3356	TRUE	TRUE	TRUE	Species	Allogymnopleurus indigaceus	Species	FALSE	FALSE	TRUE
CBIHM674-18	IAvH-E-167422	Scarabaeidae	Scarabaeinae	Deltochilini	Canthon	Canthon subhyalinus	Canthon subhyalinus		II	99.68	570	Coleoptera	Scarabaeidae	Canthon	Canthon subhyalinus			BOLD:ACW3356	TRUE	TRUE	TRUE	Species
CBIHM677-18	IAvH-E-170544	Scarabaeidae	Scarabaeinae	Deltochilini	Deltochilum		Deltochilum	Deltochilum sp. 12H	I	90.02	570	Coleoptera	Scarabaeidae	Deltochilum	Deltochilum howdeni			BOLD:AED7585		TRUE	TRUE	Genus	Allogymnopleurus indigaceus	Species		FALSE	TRUE
CBIHM698-18	IAvH-E-169391	Scarabaeidae	Scarabaeinae	Deltochilini	Malagoniella	Malagoniella astyanax	Malagoniella astyanax		I	94.34	570	Coleoptera	Scarabaeidae	Malagoniella	Malagoniella astyanax		ASSCR1110-11	BOLD:ABA3615	TRUE	TRUE	TRUE	Species	Allogymnopleurus indigaceus	Species	FALSE	FALSE	TRUE
CBIHM705-18	IAvH-E-169216	Scarabaeidae	Scarabaeinae	Deltochilini	Canthon	Canthon juvencus	Canthon juvencus		0	99.69	566	Coleoptera	Scarabaeidae	Canthon	Canthon juvencus		CBIHI151-18	BOLD:ADL3091	TRUE	TRUE	TRUE	Species	Allogymnopleurus indigaceus	Species	FALSE	FALSE	TRUE
CBIHM705-18	IAvH-E-169216	Scarabaeidae	Scarabaeinae	Deltochilini	Canthon	Canthon juvencus	Canthon juvencus		II	97.48	566	Coleoptera	Scarabaeidae	Canthon	Canthon juvencus			BOLD:ACW4413	TRUE	TRUE	TRUE	Species
CBIHM706-18	IAvH-E-169218	Scarabaeidae	Scarabaeinae	Deltochilini	Canthon	Canthon juvencus	Canthon juvencus		0	99.85	567	Coleoptera	Scarabaeidae	Canthon	Canthon juvencus		CBIHI151-18	BOLD:ADL3091	TRUE	TRUE	TRUE	Species	Allogymnopleurus indigaceus	Species	FALSE	FALSE	TRUE
CBIHM706-18	IAvH-E-169218	Scarabaeidae	Scarabaeinae	Deltochilini	Canthon	Canthon juvencus	Canthon juvencus		II	97.32	567	Coleoptera	Scarabaeidae	Canthon	Canthon juvencus			BOLD:ACW4413	TRUE	TRUE	TRUE	Species
CBIHM716-18	IAvH-E-183171	Scarabaeidae	Scarabaeinae	Deltochilini	Canthon	Canthon subhyalinus	Canthon subhyalinus		0	98.93	570	Coleoptera	Scarabaeidae	Canthon	Canthon subhyalinus		CBIHM717-18	BOLD:ACW3356	TRUE	TRUE	TRUE	Species	Allogymnopleurus indigaceus	Species	FALSE	FALSE	TRUE
CBIHM716-18	IAvH-E-183171	Scarabaeidae	Scarabaeinae	Deltochilini	Canthon	Canthon subhyalinus	Canthon subhyalinus		II	97.91	570	Coleoptera	Scarabaeidae	Canthon	Canthon subhyalinus			BOLD:ACW3356	TRUE	TRUE	TRUE	Species
CBIHM717-18	IAvH-E-183166	Scarabaeidae	Scarabaeinae	Deltochilini	Canthon	Canthon subhyalinus	Canthon subhyalinus		0	98.93	570	Coleoptera	Scarabaeidae	Canthon	Canthon subhyalinus		CBIHM716-18	BOLD:ACW3356	TRUE	TRUE	TRUE	Species	Allogymnopleurus indigaceus	Species	FALSE	FALSE	TRUE
CBIHM717-18	IAvH-E-183166	Scarabaeidae	Scarabaeinae	Deltochilini	Canthon	Canthon subhyalinus	Canthon subhyalinus		II	97.75	570	Coleoptera	Scarabaeidae	Canthon	Canthon subhyalinus			BOLD:ACW3356	TRUE	TRUE	TRUE	Species
CBIHM718-18	IAvH-E-183164	Scarabaeidae	Scarabaeinae	Deltochilini	Canthon	Canthon subhyalinus	Canthon subhyalinus		0	99.24	570	Coleoptera	Scarabaeidae	Canthon	Canthon subhyalinus		CBIHM747-18	BOLD:ACW3356	TRUE	TRUE	TRUE	Species	Allogymnopleurus indigaceus	Species	FALSE	FALSE	TRUE
CBIHM718-18	IAvH-E-183164	Scarabaeidae	Scarabaeinae	Deltochilini	Canthon	Canthon subhyalinus	Canthon subhyalinus		II	98.87	570	Coleoptera	Scarabaeidae	Canthon	Canthon subhyalinus			BOLD:ACW3356	TRUE	TRUE	TRUE	Species
CBIHM727-18	IAvH-E-182163	Scarabaeidae	Scarabaeinae	Deltochilini	Canthon	Canthon subhyalinus	Canthon subhyalinus		0	100	570	Coleoptera	Scarabaeidae	Canthon	Canthon subhyalinus		CBIHM673-18	BOLD:ACW3356	TRUE	TRUE	TRUE	Species	Allogymnopleurus indigaceus	Species	FALSE	FALSE	TRUE
CBIHM727-18	IAvH-E-182163	Scarabaeidae	Scarabaeinae	Deltochilini	Canthon	Canthon subhyalinus	Canthon subhyalinus		II	99.84	570	Coleoptera	Scarabaeidae	Canthon	Canthon subhyalinus			BOLD:ACW3356	TRUE	TRUE	TRUE	Species
CBIHM730-18	IAvH-E-182185	Scarabaeidae	Scarabaeinae	Deltochilini	Canthon		Canthon	Canthon sp. 09H	I	96.62	567	Coleoptera	Scarabaeidae	Canthon	Canthon caelius		ASSCR2343-11	BOLD:ABU7368		TRUE	TRUE	Genus	Allogymnopleurus indigaceus	Species		FALSE	TRUE
CBIHM732-18	IAvH-E-182183	Scarabaeidae	Scarabaeinae	Deltochilini	Canthon		Canthon	Canthon sp. 09H	I	96.6	570	Coleoptera	Scarabaeidae	Canthon	Canthon caelius		ASSCR2343-11	BOLD:ABU7368		TRUE	TRUE	Genus	Allogymnopleurus indigaceus	Species		FALSE	TRUE
CBIHM741-18	IAvH-E-182182	Scarabaeidae	Scarabaeinae	Deltochilini	Canthon	Canthon	Canthon	Canthon subhyalinus	I	100	570	Coleoptera	Scarabaeidae	Canthon	Canthon subhyalinus			BOLD:ACW3356		TRUE	TRUE	Genus	Allogymnopleurus indigaceus	Species		FALSE	TRUE
CBIHM744-18	IAvH-E-182162	Scarabaeidae	Scarabaeinae	Deltochilini	Canthon	Canthon subhyalinus	Canthon subhyalinus		0	100	567	Coleoptera	Scarabaeidae	Canthon	Canthon subhyalinus		CBIHM747-18	BOLD:ACW3356	TRUE	TRUE	TRUE	Species	Allogymnopleurus indigaceus	Species	FALSE	FALSE	TRUE
CBIHM744-18	IAvH-E-182162	Scarabaeidae	Scarabaeinae	Deltochilini	Canthon	Canthon subhyalinus	Canthon subhyalinus		II	99.67	567	Coleoptera	Scarabaeidae	Canthon	Canthon subhyalinus			BOLD:ACW3356	TRUE	TRUE	TRUE	Species
CBIHM747-18	IAvH-E-182187	Scarabaeidae	Scarabaeinae	Deltochilini	Canthon	Canthon subhyalinus	Canthon subhyalinus		0	100	570	Coleoptera	Scarabaeidae	Canthon	Canthon subhyalinus		CBIHM744-18	BOLD:ACW3356	TRUE	TRUE	TRUE	Species	Allogymnopleurus indigaceus	Species	FALSE	FALSE	TRUE
CBIHM747-18	IAvH-E-182187	Scarabaeidae	Scarabaeinae	Deltochilini	Canthon	Canthon subhyalinus	Canthon subhyalinus		II	99.68	570	Coleoptera	Scarabaeidae	Canthon	Canthon subhyalinus			BOLD:ACW3356	TRUE	TRUE	TRUE	Species
CBIHM813-20	IAvH-E-170613	Scarabaeidae	Scarabaeinae	Scarabaeinae_incertae_sedis	Canthidium		Canthidium	Canthidium sp. 24H	I	89.28	569	Coleoptera	Scarabaeidae	Allogymnopleurus	Allogymnopleurus indigaceus			BOLD:ADU9152		FALSE	TRUE	Genus	Allogymnopleurus indigaceus	species		FALSE	TRUE
CBIHM605-18	IAvH-E-191995	Mordellidae					Mordellidae		I	84.89	511	Coleoptera	Staphylinidae	Aloconota	Aloconota cambrica		GBCOD653-13	BOLD:ACD0287			FALSE	Family	Aloconota cambrica	Species			FALSE
CBIHM606-18	IAvH-E-191996	Mordellidae					Mordellidae		I	84.88	511	Coleoptera	Mordellidae	Falsomordellistena	Falsomordellistena hebraica		GMGSV020-13	BOLD:ACF4063			TRUE	Family	Aloconota cambrica	Species			FALSE
CBIHM607-18	IAvH-E-191997	Mordellidae					Mordellidae		I	84.89	511	Coleoptera	Staphylinidae	Aloconota	Aloconota cambrica		GBCOD653-13	BOLD:ACD0287			FALSE	Family	Aloconota cambrica	Species			FALSE
CBIHM608-18	IAvH-E-191998	Mordellidae					Mordellidae		I	84.95	514	Coleoptera	Mordellidae	Falsomordellistena	Falsomordellistena hebraica		GMGSV020-13	BOLD:ACF4063			TRUE	Family	Aloconota cambrica	Species			FALSE
CBIHM188-17	IAvH-E-179692	Chrysomelidae	Galerucinae	Alticini			Alticini		I	86.64	567	Coleoptera	Chrysomelidae	Distigmoptera	Distigmoptera borealis			BOLD:AAM7647			TRUE	Tribe	Alticinae	Subfamily			TRUE
CBIHM207-17	IAvH-E-180425	Chrysomelidae	Galerucinae	Alticini			Alticini		I	83.49	487	Coleoptera	Chrysomelidae	Crepidodera	Crepidodera violacea			BOLD:ACA4420			TRUE	Tribe	Alticinae	Subfamily			TRUE
CBIHM209-17	IAvH-E-180427	Chrysomelidae	Galerucinae	Alticini			Alticini		I	83.33	487	Coleoptera	Chrysomelidae	Crepidodera	Crepidodera violacea			BOLD:ACA4420			TRUE	Tribe	Alticinae	Subfamily			TRUE
CBIHM753-18	IAvH-E-168383	Chrysomelidae					Chrysomelidae		I	85.41	474	Coleoptera	Chrysomelidae	Altica	Altica chamaenerii		COLFE1179-13	BOLD:ABU8914			TRUE	Family	Alticinae	Subfamily			TRUE
CBIHM778-18	IAvH-E-185427	Chrysomelidae					Chrysomelidae		I	86.09	528	Coleoptera	Chrysomelidae	Luperaltica	Luperaltica sp. 1CHRYS			BOLD:AAY8260			TRUE	Family	Alticinae	Subfamily			TRUE
CBIHM781-18	IAvH-E-185431	Chrysomelidae					Chrysomelidae		I	88.51	569	Coleoptera	Chrysomelidae	Luperaltica	Luperaltica sp. 1CHRYS			BOLD:AAY8260			TRUE	Family	Alticinae	subfamily			TRUE
CBIHM787-18	IAvH-E-185439	Chrysomelidae					Chrysomelidae		I	85.3	470	Coleoptera	Chrysomelidae	Epitrix	Epitrix sp. 4CHRYS			BOLD:AAY8032			TRUE	Family	Alticinae	subfamily			TRUE
CBIHM180-17	IAvH-E-179463	Chrysomelidae	Galerucinae	Alticini			Alticini		I	83.46	486	Coleoptera	Chrysomelidae	ChrysSA	ChrysSA sp. 67			BOLD:ACG2484			TRUE	Tribe	Alticini	Tribe			TRUE
CBIHM190-17	IAvH-E-179694	Chrysomelidae	Galerucinae	Alticini			Alticini		I	83.44	484	Coleoptera	Chrysomelidae	ChrysSA	ChrysSA sp. 67			BOLD:ACG2484			TRUE	Tribe	Alticini	Tribe			TRUE
CBIHM202-17	IAvH-E-180420	Chrysomelidae	Galerucinae	Alticini			Alticini		I	86.73	556	Coleoptera	Chrysomelidae	Dysphenges	Dysphenges sp.CHRYS			BOLD:ABA7034			TRUE	Tribe	Alticini	Tribe			TRUE
CBIHM203-17	IAvH-E-180421	Chrysomelidae	Galerucinae	Alticini			Alticini		I	86.73	556	Coleoptera	Chrysomelidae	Dysphenges	Dysphenges sp.CHRYS			BOLD:ABA7034			TRUE	Tribe	Alticini	Tribe			TRUE
CBIHM204-17	IAvH-E-180422	Chrysomelidae	Galerucinae	Alticini			Alticini		I	85.03	516	Coleoptera	Chrysomelidae	Dysphenges	Dysphenges sp.CHRYS			BOLD:ABA7034			TRUE	Tribe	Alticini	Tribe			TRUE
CBIHM205-17	IAvH-E-180423	Chrysomelidae	Galerucinae	Alticini			Alticini		I	85.89	474	Coleoptera	Chrysomelidae	Dysphenges	Dysphenges sp.CHRYS			BOLD:ABA7034			TRUE	Tribe	Alticini	Tribe			TRUE
CBIHM208-17	IAvH-E-180426	Chrysomelidae	Galerucinae	Alticini			Alticini		I	85.03	501	Coleoptera	Chrysomelidae	Dysphenges	Dysphenges sp.CHRYS			BOLD:ABA7034			TRUE	Tribe	Alticini	Tribe			TRUE
CBIHM210-17	IAvH-E-180428	Chrysomelidae	Galerucinae	Alticini			Alticini		I	86.73	564	Coleoptera	Chrysomelidae	Dysphenges	Dysphenges sp.CHRYS			BOLD:ABA7034			TRUE	Tribe	Alticini	Tribe			TRUE
CBIHM211-17	IAvH-E-180429	Chrysomelidae	Galerucinae	Alticini			Alticini		I	85.34	504	Coleoptera	Chrysomelidae	Dysphenges	Dysphenges sp.CHRYS			BOLD:ABA7034			TRUE	Tribe	Alticini	Tribe			TRUE
CBIHM783-18	IAvH-E-185434	Chrysomelidae					Chrysomelidae		I	87.86	564	Diptera	Tachinidae	Winthemia	Winthemia Janzen07		ASTAV509-06	BOLD:AAD7428			FALSE	Family	Alticini	Tribe			TRUE
CBIHM784-18	IAvH-E-185435	Chrysomelidae					Chrysomelidae		I	85.19	504	Coleoptera	Chrysomelidae	Dysphenges	Dysphenges sp.CHRYS			BOLD:ABA7034			TRUE	Family	Alticini	Tribe			TRUE
CBIHM789-18	IAvH-E-185441	Chrysomelidae					Chrysomelidae		I	86.39	569	Lepidoptera	Nepticulidae	Stigmella	Stigmella arbusculae						FALSE	Family	Alticini	Tribe			TRUE
CBIHM769-18	IAvH-E-185551	Lampyridae					Lampyridae		I	94.65	570	Coleoptera	Ptilodactylidae	Anchytarsus	Anchytarsus sp. gmycB7		GBMIN52462-17	BOLD:ADJ8160			FALSE	Family	Anchytarsus	Genus			FALSE
CBIHI180-18	IAvH-E-195405	Scarabaeidae	Dynastinae	Cyclocephalini	Ancognatha	Ancognatha ustulata	Ancognatha ustulata		0	95.41	570	Coleoptera	Scarabaeidae	Ancognatha	Ancognatha scarabaeoides		CBIHI178-18	BOLD:ADN0597	FALSE	TRUE	TRUE	Species	Ancognatha	Genus		TRUE	TRUE
CBIHI180-18	IAvH-E-195405	Scarabaeidae	Dynastinae	Cyclocephalini	Ancognatha	Ancognatha ustulata	Ancognatha ustulata		II	90.97	570	Coleoptera	Scarabaeidae	Ancognatha	Ancognatha gracilis			BOLD:ADU2438	FALSE	TRUE	TRUE	Species
CBIHI183-18	IAvH-E-195409	Scarabaeidae	Dynastinae	Cyclocephalini	Ancognatha	Ancognatha lutea	Ancognatha lutea		I	91.3	570	Coleoptera	Scarabaeidae	Ancognatha	Ancognatha gracilis			BOLD:ADU2438	FALSE	TRUE	TRUE	Species	Ancognatha	Genus		TRUE	TRUE
CBIHI178-18	IAvH-E-195403	Scarabaeidae	Dynastinae	Cyclocephalini	Ancognatha	Ancognatha scarabaeoides	Ancognatha scarabaeoides		0	95.41	570	Coleoptera	Scarabaeidae	Ancognatha	Ancognatha ustulata		CBIHI180-18	BOLD:ADO4229	FALSE	TRUE	TRUE	Species	Ancognatha gracilis	Species	FALSE	TRUE	TRUE
CBIHI178-18	IAvH-E-195403	Scarabaeidae	Dynastinae	Cyclocephalini	Ancognatha	Ancognatha scarabaeoides	Ancognatha scarabaeoides		II	89	570	Coleoptera	Scarabaeidae	Ancognatha	Ancognatha gracilis			BOLD:ADU2438	FALSE	TRUE	TRUE	Species
CBIHI165-18	IAvH-E-195385	Scarabaeidae	Dynastinae	Cyclocephalini	Ancognatha	Ancognatha vulgaris	Ancognatha vulgaris		I	97.33	561	Coleoptera	Scarabaeidae	Ancognatha	Ancognatha vulgaris			BOLD:ABA2680	TRUE	TRUE	TRUE	Species	Ancognatha vulgaris	Species	TRUE	TRUE	TRUE
CBIHI199-18	IAvH-E-195430	Scarabaeidae	Rutelinae	Rutelini	Pelidnota	Pelidnota viridicuprea	Pelidnota viridicuprea		I	88.52	561	Coleoptera	Scarabaeidae	Strigidia	Strigidia belti		ASSCR1999-11	BOLD:ABU9225	FALSE	FALSE	TRUE	Species	Anomala innuba	Species	FALSE	FALSE	TRUE
CBIHI190-18	IAvH-E-195418	Scarabaeidae	Rutelinae	Anomalini	Anomala		Anomala		I	89.45	570	Coleoptera	Scarabaeidae	Anomala	Anomala ellipsis			BOLD:AAY9950		TRUE	TRUE	Genus	Anomala luculenta	Species		TRUE	TRUE
CBIHI203-18	IAvH-E-195438	Scarabaeidae	Dynastinae	Phileurini	Hemiphileurus		Hemiphileurus		0	100	561	Coleoptera	Scarabaeidae	Anomala	Anomala inconstans		CBIHI175-18	BOLD:ADN3857		FALSE	TRUE	Genus	Anomala luculenta	Species		FALSE	TRUE
CBIHI203-18	IAvH-E-195438	Scarabaeidae	Dynastinae	Phileurini	Hemiphileurus		Hemiphileurus		II	92.51	561	Coleoptera	Scarabaeidae	Anomala	Anomala inconstans			BOLD:AAF0564		FALSE	TRUE	Genus
CBIHI175-18	IAvH-E-195400	Scarabaeidae	Rutelinae	Anomalini	Anomala	Anomala inconstans	Anomala inconstans		I	92.51	561	Coleoptera	Scarabaeidae	Anomala	Anomala inconstans			BOLD:AAF0564	TRUE	TRUE	TRUE	Species	Anomala pincelada	Species	FALSE	TRUE	TRUE
CBIHI198-18	IAvH-E-195428	Scarabaeidae	Rutelinae	Anoplognathini	Platycoelia	Platycoelia puncticollis	Platycoelia puncticollis		I	84.23	528	Coleoptera	Scarabaeidae	Tropinota	Tropinota hirta				FALSE	FALSE	TRUE	Species	Anomala undulata	species	FALSE	FALSE	TRUE
CBIHI206-18	IAvH-E-195447	Scarabaeidae	Rutelinae	Rutelini	Pelidnota	Pelidnota ludovici	Pelidnota ludovici		I	85.65	492	Coleoptera	Scarabaeidae	Pelidnota	Pelidnota chamaloenae			BOLD:AAV5081	FALSE	TRUE	TRUE	Species	Anoplognathus	Genus		FALSE	TRUE
CBIHI224-18	IAvH-E-195468	Passalidae					Passalidae		I	89.49	522	Coleoptera	Scarabaeidae	Chlorota	Chlorota flavicollis		ASSCR1628-11	BOLD:ABV0105			FALSE	Family	Anoplognathus	Species			FALSE
CBIHI205-18	IAvH-E-195446	Scarabaeidae	Rutelinae	Rutelini	Pelidnota	Pelidnota chamaloenae	Pelidnota chamaloenae		I	99.69	528	Coleoptera	Scarabaeidae	Pelidnota	Pelidnota chamaloenae			BOLD:AAV5081	TRUE	TRUE	TRUE	Species	Anoplognathus porosus	Species	FALSE	FALSE	TRUE
CBIHM601-18	IAvH-E-191988	Throscidae					Throscidae		I	81.05	550	Coleoptera	Throscidae	Aulonothroscus	Aulonothroscus constrictor		CNSLF115-12				TRUE	Family	Anthaxia	Genus			FALSE
CBIHI025-17	0603-II_AST3-24-9	Scarabaeidae	Scarabaeinae	Scarabaeinae_incertae_sedis	Canthidium		Canthidium	Canthidium sp. 21H	I	95.39	567	Coleoptera	Scarabaeidae	Canthidium	Canthidium centrale		ASSCR2217-11	BOLD:ABU9359		TRUE	TRUE	Genus	Apotolamprus orangeaensis	Species		FALSE	TRUE
CBIHI140-18	0517-I_SaBP01-48-3C	Scarabaeidae	Scarabaeinae	Scarabaeinae_incertae_sedis	Ontherus	Ontherus	Ontherus	Ontherus brevicollis	0	95.69	569	Coleoptera	Scarabaeidae	Onthophagus	Onthophagus curvicornis		CBIHI162-18	BOLD:ADM9496		FALSE	TRUE	Genus	Apotolamprus orangeaensis	Species		FALSE	TRUE
CBIHI140-18	0517-I_SaBP01-48-3C	Scarabaeidae	Scarabaeinae	Scarabaeinae_incertae_sedis	Ontherus	Ontherus	Ontherus	Ontherus brevicollis	II	95.25	569	Coleoptera	Scarabaeidae	Onthophagus	Onthophagus curvicornis		CBIHI160-18			FALSE	TRUE	Genus
CBIHM683-18	IAvH-E-169569	Scarabaeidae	Scarabaeinae	Deltochilini	Canthon		Canthon	Canthon sp. 23H	I	95.01	570	Coleoptera	Scarabaeidae	Canthon	Canthon bispinus			BOLD:ADR8659		TRUE	TRUE	Genus	Apotolamprus orangeaensis	Species		FALSE	TRUE
CBIHI171-18	IAvH-E-195395	Scarabaeidae	Dynastinae	Cyclocephalini	Aspidolea	Aspidolea fuliginea	Aspidolea fuliginea		I	98.01	495	Coleoptera	Scarabaeidae	Aspidolea	Aspidolea sp. 3YB		BCIDY103-19	BOLD:ADO1815	FALSE	TRUE	TRUE	Species	Aspidolea	Genus		TRUE	TRUE
CBIHI172-18	IAvH-E-195398	Scarabaeidae	Dynastinae	Cyclocephalini	Aspidolea	Aspidolea singularis	Aspidolea singularis		I	99.48	534	Coleoptera	Scarabaeidae	Aspidolea	Aspidolea sp. 1YB		BCIDY105-19	BOLD:AAP8413	FALSE	TRUE	TRUE	Species	Aspidolea	Genus		TRUE	TRUE
CBIHI181-18	IAvH-E-195406	Scarabaeidae	Melolonthinae	Sericini	Astaena		Astaena		I	85.62	498	Coleoptera	Scarabaeidae	Astaena	Astaena ASolis01					TRUE	TRUE	Genus	Lepidoptera	Order		FALSE	FALSE
CBIHM805-18	IAvH-E-185250	Chrysomelidae					Chrysomelidae		I	87.21	506	Coleoptera	Chrysomelidae	Chrysodinopsis	Chrysodinopsis sp. 1CHRYS			BOLD:ABA3022			TRUE	Family	Brachypnoea	Genus			TRUE
CBIHM754-18	IAvH-E-168384	Ptinidae					Coleoptera		I	86.85	562	Coleoptera	Ptinidae	Caenocara	Caenocara bicolor		JSCOL022-11	BOLD:AAN6156			TRUE	Order	Caenocara	Genus			TRUE
CBIHI176-18	IAvH-E-195401	Scarabaeidae	Rutelinae	Anomalini	Anomala		Anomala		I	96.82	562	Coleoptera	Scarabaeidae	Callistethus	Callistethus granulipyga		JICCA1248-16	BOLD:ACA3124		FALSE	TRUE	Genus	Callistethus granulipygus	Species		FALSE	TRUE
CBIHI200-18	IAvH-E-195431	Scarabaeidae	Rutelinae	Anomalini	Callistethus		Callistethus		I	92.71	499	Coleoptera	Scarabaeidae	Callistethus	Callistethus valdecostatus		ASSCR7494-12	BOLD:ACA1118		TRUE	TRUE	Genus	Callistethus marginicollis	Species		TRUE	TRUE
CBIHI143-18	IAvH-E-169223	Scarabaeidae	Scarabaeinae	Ateuchini	Ateuchus		Ateuchus	Ateuchus sp. 05H	I	93.47	570	Coleoptera	Scarabaeidae	Canthidium	Canthidium aurifex		GBCL3767-08	BOLD:AAW8107		FALSE	TRUE	Genus	Canthidium aurifex	Species		FALSE	TRUE
CBIHM686-18	IAvH-E-170610	Scarabaeidae	Scarabaeinae	Ateuchini	Ateuchus		Ateuchus	Ateuchus sp. 05H	I	93.4	568	Coleoptera	Scarabaeidae	Ateuchus	Ateuchus aeneomicans		ASSCR2122-11	BOLD:AAW8107		TRUE	TRUE	Genus	Canthidium aurifex	Species		FALSE	TRUE
CBIHM485-18	IAvH-E-191723	Lampyridae					Lampyridae		I	83.27	544	Lepidoptera	Riodinidae	Semomesia	Semomesia croesus		GBMIN88006-17				FALSE	Family	Cephalomalthinus	Genus			FALSE
CBIHM201-17	IAvH-E-180419	Chrysomelidae	Eumolpinae				Eumolpinae		I	87.02	519	Lepidoptera	Nepticulidae	Stigmella	Stigmella arbusculae						FALSE	Subfamily	Chaetocnema simplicifrons	Species			TRUE
CBIHI226-18	IAvH-E-195471	Scarabaeidae	Melolonthinae	Macrodactylini	Clavipalpus	Clavipalpus ursinus	Clavipalpus ursinus		0	100	480	Coleoptera	Scarabaeidae	Clavipalpus	Clavipalpus ursinus		CBIHI234-18	BOLD:ADO6609	TRUE	TRUE	TRUE	Species	Chrysina peruviana	Species	FALSE	FALSE	TRUE
CBIHI226-18	IAvH-E-195471	Scarabaeidae	Melolonthinae	Macrodactylini	Clavipalpus	Clavipalpus ursinus	Clavipalpus ursinus		II	83.67	480	Coleoptera	Scarabaeidae	Phyllophaga	Phyllophaga marginalis			BOLD:AAY1121	FALSE	FALSE	TRUE	Species
CBIHI227-18	IAvH-E-195472	Scarabaeidae	Melolonthinae	Macrodactylini	Clavipalpus	Clavipalpus ursinus	Clavipalpus ursinus		0	100	477	Coleoptera	Scarabaeidae	Clavipalpus	Clavipalpus ursinus		CBIHI234-18	BOLD:ADO6609	TRUE	TRUE	TRUE	Species	Chrysina peruviana	Species	FALSE	FALSE	TRUE
CBIHI227-18	IAvH-E-195472	Scarabaeidae	Melolonthinae	Macrodactylini	Clavipalpus	Clavipalpus ursinus	Clavipalpus ursinus		II	83.66	477	Coleoptera	Scarabaeidae	Phyllophaga	Phyllophaga ilicis	Phyllophaga ilicis variant	ASBTL122-05	BOLD:ABZ7005	FALSE	FALSE	TRUE	Species
CBIHI228-18	IAvH-E-195473	Scarabaeidae	Melolonthinae	Macrodactylini	Clavipalpus	Clavipalpus ursinus	Clavipalpus ursinus		0	100	480	Coleoptera	Scarabaeidae	Clavipalpus	Clavipalpus ursinus		CBIHI234-18	BOLD:ADO6609	TRUE	TRUE	TRUE	Species	Chrysina peruviana	Species	FALSE	FALSE	TRUE
CBIHI228-18	IAvH-E-195473	Scarabaeidae	Melolonthinae	Macrodactylini	Clavipalpus	Clavipalpus ursinus	Clavipalpus ursinus		II	83.74	480	Coleoptera	Scarabaeidae	Phyllophaga	Phyllophaga ilicis	Phyllophaga ilicis variant	ASBTL122-05	BOLD:ABZ7005	FALSE	FALSE	TRUE	Species
CBIHI229-18	IAvH-E-195474	Scarabaeidae	Melolonthinae	Macrodactylini	Clavipalpus	Clavipalpus ursinus	Clavipalpus ursinus		0	100	480	Coleoptera	Scarabaeidae	Clavipalpus	Clavipalpus ursinus		CBIHI235-18	BOLD:ADO6609	TRUE	TRUE	TRUE	Species	Chrysina peruviana	Species	FALSE	FALSE	TRUE
CBIHI229-18	IAvH-E-195474	Scarabaeidae	Melolonthinae	Macrodactylini	Clavipalpus	Clavipalpus ursinus	Clavipalpus ursinus		II	83.81	480	Coleoptera	Scarabaeidae	Phyllophaga	Phyllophaga ilicis	Phyllophaga ilicis variant	ASBTL122-05	BOLD:ABZ7005	FALSE	FALSE	TRUE	Species
CBIHI230-18	IAvH-E-195475	Scarabaeidae	Melolonthinae	Macrodactylini	Clavipalpus	Clavipalpus ursinus	Clavipalpus ursinus		0	99.84	480	Coleoptera	Scarabaeidae	Clavipalpus	Clavipalpus ursinus		CBIHI229-18	BOLD:ADO6609	TRUE	TRUE	TRUE	Species	Chrysina peruviana	Species	FALSE	FALSE	TRUE
CBIHI230-18	IAvH-E-195475	Scarabaeidae	Melolonthinae	Macrodactylini	Clavipalpus	Clavipalpus ursinus	Clavipalpus ursinus		II	83.74	480	Coleoptera	Scarabaeidae	Phyllophaga	Phyllophaga ilicis	Phyllophaga ilicis variant	ASBTL122-05	BOLD:ABZ7005	FALSE	FALSE	TRUE	Species
CBIHI231-18	IAvH-E-195476	Scarabaeidae	Melolonthinae	Macrodactylini	Clavipalpus	Clavipalpus ursinus	Clavipalpus ursinus		0	100	480	Coleoptera	Scarabaeidae	Clavipalpus	Clavipalpus ursinus		CBIHI234-18	BOLD:ADO6609	TRUE	TRUE	TRUE	Species	Chrysina peruviana	Species	FALSE	FALSE	TRUE
CBIHI231-18	IAvH-E-195476	Scarabaeidae	Melolonthinae	Macrodactylini	Clavipalpus	Clavipalpus ursinus	Clavipalpus ursinus		II	83.67	480	Coleoptera	Scarabaeidae	Phyllophaga	Phyllophaga marginalis			BOLD:AAY1121	FALSE	FALSE	TRUE	Species
CBIHI232-18	IAvH-E-195477	Scarabaeidae	Melolonthinae	Macrodactylini	Clavipalpus	Clavipalpus ursinus	Clavipalpus ursinus		0	100	480	Coleoptera	Scarabaeidae	Clavipalpus	Clavipalpus ursinus		CBIHI234-18	BOLD:ADO6609	TRUE	TRUE	TRUE	Species	Chrysina peruviana	Species	FALSE	FALSE	TRUE
CBIHI232-18	IAvH-E-195477	Scarabaeidae	Melolonthinae	Macrodactylini	Clavipalpus	Clavipalpus ursinus	Clavipalpus ursinus		II	83.67	480	Coleoptera	Scarabaeidae	Phyllophaga	Phyllophaga marginalis			BOLD:AAY1121	FALSE	FALSE	TRUE	Species
CBIHI233-18	IAvH-E-195478	Scarabaeidae	Melolonthinae	Macrodactylini	Clavipalpus	Clavipalpus ursinus	Clavipalpus ursinus		0	100	474	Coleoptera	Scarabaeidae	Clavipalpus	Clavipalpus ursinus		CBIHI235-18	BOLD:ADO6609	TRUE	TRUE	TRUE	Species	Chrysina peruviana	Species	FALSE	FALSE	TRUE
CBIHI233-18	IAvH-E-195478	Scarabaeidae	Melolonthinae	Macrodactylini	Clavipalpus	Clavipalpus ursinus	Clavipalpus ursinus		II	83.83	474	Coleoptera	Scarabaeidae	Phyllophaga	Phyllophaga ilicis	Phyllophaga ilicis variant	ASBTL122-05	BOLD:ABZ7005	FALSE	FALSE	TRUE	Species
CBIHI234-18	IAvH-E-195479	Scarabaeidae	Melolonthinae	Macrodactylini	Clavipalpus	Clavipalpus ursinus	Clavipalpus ursinus		0	100	474	Coleoptera	Scarabaeidae	Clavipalpus	Clavipalpus ursinus		CBIHI232-18	BOLD:ADO6609	TRUE	TRUE	TRUE	Species	Chrysina peruviana	Species	FALSE	FALSE	TRUE
CBIHI234-18	IAvH-E-195479	Scarabaeidae	Melolonthinae	Macrodactylini	Clavipalpus	Clavipalpus ursinus	Clavipalpus ursinus		II	83.83	474	Coleoptera	Scarabaeidae	Phyllophaga	Phyllophaga ilicis	Phyllophaga ilicis variant	ASBTL122-05	BOLD:ABZ7005	FALSE	FALSE	TRUE	Species
CBIHI235-18	IAvH-E-195480	Scarabaeidae	Melolonthinae	Macrodactylini	Clavipalpus	Clavipalpus ursinus	Clavipalpus ursinus		0	100	471	Coleoptera	Scarabaeidae	Clavipalpus	Clavipalpus ursinus		CBIHI233-18	BOLD:ADO6609	TRUE	TRUE	TRUE	Species	Chrysina peruviana	Species	FALSE	FALSE	TRUE
CBIHI235-18	IAvH-E-195480	Scarabaeidae	Melolonthinae	Macrodactylini	Clavipalpus	Clavipalpus ursinus	Clavipalpus ursinus		II	83.92	471	Coleoptera	Scarabaeidae	Phyllophaga	Phyllophaga ilicis	Phyllophaga ilicis variant	ASBTL122-05	BOLD:ABZ7005	FALSE	FALSE	TRUE	Species
CBIHI245-18	IAvH-E-195492	Scarabaeidae	Melolonthinae	Macrodactylini	Clavipalpus		Clavipalpus		0	96.62	492	Coleoptera	Scarabaeidae	Clavipalpus	Clavipalpus ursinus		CBIHI230-18	BOLD:ADO6609		TRUE	TRUE	Genus	Chrysina peruviana	Species		FALSE	TRUE
CBIHI245-18	IAvH-E-195492	Scarabaeidae	Melolonthinae	Macrodactylini	Clavipalpus		Clavipalpus		II	84.06	492	Coleoptera	Scarabaeidae	Chrysina	Chrysina oreicola		ASSCR1709-11	BOLD:ABV5173		FALSE	TRUE	Genus
CBIHM492-18	IAvH-E-191732	Buprestidae					Buprestidae		I	87.61	570	Coleoptera	Buprestidae	Chrysobothris	Chrysobothris sexpunctata		ASSCR5665-12	BOLD:ACA3523			TRUE	Family	Chrysobothris inaequalis	Species			TRUE
CBIHM786-18	IAvH-E-185438	Chrysomelidae					Chrysomelidae		I	87.77	570	Coleoptera	Chrysomelidae	Mantura	Mantura chrysanthemi		FBCOF750-12	BOLD:AAO3239			TRUE	Family	Chrysomelidae	Family			TRUE
CBIHM788-18	IAvH-E-185440	Chrysomelidae					Chrysomelidae		I	86.39	570	Coleoptera	Latridiidae	Corticaria	Corticaria ferruginea		NGSFT947-15	BOLD:AAM7682			FALSE	Family	Chrysomelidae	Family			TRUE
CBIHI166-18	IAvH-E-195389	Scarabaeidae	Dynastinae	Oryctini	Coelosis	Coelosis biloba	Coelosis biloba		I	99.24	561	Coleoptera	Scarabaeidae	Coelosis	Coelosis biloba		BCIDY023-19	BOLD:AAV9348	TRUE	TRUE	TRUE	Species	Coelosis biloba	Species	TRUE	TRUE	TRUE
CBIHI208-18	IAvH-E-195449	Scarabaeidae	Dynastinae	Oryctini	Coelosis	Coelosis bicornis	Coelosis bicornis		I	85.98	553	Coleoptera	Scarabaeidae	Allidiostoma	Allidiostoma sp.			BOLD:ADJ0308	FALSE	FALSE	TRUE	Species	Coelosis biloba	Species	FALSE	TRUE	TRUE
CBIHI015-17	0590-II_AST2-24-10	Scarabaeidae	Scarabaeinae	Scarabaeinae_incertae_sedis	Canthidium		Canthidium	Canthidium sp.	I	87.16	570	Coleoptera	Scarabaeidae	Gymnopleurus	Gymnopleurus flagellatus			BOLD:AAZ7218		FALSE	TRUE	Genus	Coleoptera	Order
CBIHI019-17	0594-II_AST2-24-5	Scarabaeidae	Scarabaeinae	Deltochilini	Deltochilum	Deltochilum mexicanum	Deltochilum mexicanum		I	95.26	570	Coleoptera	Scarabaeidae	Deltochilum	Deltochilum mexicanum			BOLD:AAP9113	TRUE	TRUE	TRUE	Species	Coleoptera	Order
CBIHI026-17	0605-II_AST2-24-9	Scarabaeidae	Scarabaeinae	Scarabaeinae_incertae_sedis	Canthidium		Canthidium	Canthidium sp.	I	87.7	570	Coleoptera	Scarabaeidae	Canthidium	Canthidium boquermani			BOLD:ADZ2800		TRUE	TRUE	Genus	Coleoptera	Order
CBIHI144-18	IAvH-E-169383	Scarabaeidae	Scarabaeinae	Onthophagini	Digitonthophagus	Digitonthophagus gazella	Digitonthophagus gazella		I	100	570	Coleoptera	Scarabaeidae	Digitonthophagus	Digitonthophagus gazella		GBCL3753-08	BOLD:AAC9021	TRUE	TRUE	TRUE	Species	Coleoptera	Order
CBIHI170-18	IAvH-E-195394	Scarabaeidae	Rutelinae	Anomalini	Anomala		Anomala		I	95.21	546	Coleoptera	Scarabaeidae	Anomala	Anomala granulipyga		ASSCR7248-12			TRUE	TRUE	Genus	Coleoptera	Order
CBIHI187-18	IAvH-E-195415	Scarabaeidae	Dynastinae	Pentodontini	Oxyligyrus	Oxyligyrus zoilus	Oxyligirus zoilus		0	100	570	Coleoptera	Scarabaeidae	Cyclocephala	Cyclocephala macrophylla		CBIHI204-18	BOLD:ADN3609	FALSE	FALSE	TRUE	Species	Coleoptera	Order
CBIHI187-18	IAvH-E-195415	Scarabaeidae	Dynastinae	Pentodontini	Oxyligyrus	Oxyligyrus zoilus	Oxyligirus zoilus		II	84.74	570	Coleoptera	Scarabaeidae	Phyllophaga	Phyllophaga hirticula				FALSE	FALSE	TRUE	Species
CBIHI204-18	IAvH-E-195441	Scarabaeidae	Dynastinae	Cyclocephalini	Cyclocephala	Cyclocephala macrophylla	Cyclocephala macrophylla		0	100	570	Coleoptera	Scarabaeidae	Oxyligirus	Oxyligirus zoilus		CBIHI187-18	BOLD:ADN3609	FALSE	FALSE	TRUE	Species	Coleoptera	Order
CBIHI204-18	IAvH-E-195441	Scarabaeidae	Dynastinae	Cyclocephalini	Cyclocephala	Cyclocephala macrophylla	Cyclocephala macrophylla		II	84.74	570	Coleoptera	Scarabaeidae	Phyllophaga	Phyllophaga hirticula				FALSE	FALSE	TRUE	Species
CBIHI212-18	IAvH-E-195454	Scarabaeidae	Melolonthinae	Macrodactylini	Plectris		Plectris		I	84.54	490	Coleoptera	Staphylinidae	Philonthus	Philonthus occidentalis			BOLD:ACP3033		FALSE	FALSE	Genus	Coleoptera	Order
CBIHM544-18	IAvH-E-191859	Coccinellidae					Coccinellidae		I	86.43	570	Coleoptera	Coccinellidae	Rhyzobius	Rhyzobius lophanthae		GBCL33216-19	BOLD:AAN6213			TRUE	Family	Coleoptera	Order
CBIHM652-18	IAvH-E-182191	Scarabaeidae	Scarabaeinae	Ateuchini	Ateuchus		Ateuchus	Ateuchus sp. 02H	I	90.36	570	Coleoptera	Scarabaeidae	Ateuchus	Ateuchus solisi		ASSCR2160-11	BOLD:ABU9677		TRUE	TRUE	Genus	Coleoptera	Order
CBIHM684-18	IAvH-E-169576	Scarabaeidae	Scarabaeinae	Deltochilini	Canthon		Canthon	Canthon sp. 23H	I	95.01	570	Coleoptera	Scarabaeidae	Canthon	Canthon bispinus			BOLD:ADR8659		TRUE	TRUE	Genus	Coleoptera	Order
CBIHM697-18	IAvH-E-170619	Scarabaeidae	Scarabaeinae	Deltochilini	Canthon		Canthon	Canthon sp. 23H	I	95.01	570	Coleoptera	Scarabaeidae	Canthon	Canthon bispinus			BOLD:ADR8659		TRUE	TRUE	Genus	Coleoptera	Order
CBIHM220-17	IAvH-E-180442	Curculionidae					Curculionidae		I	89.49	570	Coleoptera	Curculionidae	Conotrachelus	Conotrachelus sp. cur182SG		BCISP1288-13	BOLD:ACJ3628			TRUE	Family	Conotrachelus	Genus			TRUE
CBIHM551-18	IAvH-E-191868	Curculionidae					Curculionidae		I	86.14	508	Coleoptera	Curculionidae	Conotrachelus	Conotrachelus sp. cur132SG		PSPLP021-13	BOLD:ACC9965			TRUE	Family	Conotrachelus	Genus			TRUE
CBIHM496-18	IAvH-E-191737	Curculionidae					Curculionidae		I	86.91	498	Coleoptera	Curculionidae	Heilipodus	Heilipodus sp. ARC2566		GBMIN51515-17	BOLD:ADK3711			TRUE	Family	Conotrachelus	Species			TRUE
CBIHM785-18	IAvH-E-185437	Chrysomelidae					Chrysomelidae		I	86.39	561	Coleoptera	Scirtidae	ScirtGn1	ScirtGn1 SADR01		MZCRI565-13	BOLD:ACG1114			FALSE	Family	Contacyphon hilaris	Species			FALSE
CBIHM642-18	IAvH-E-183561	Scarabaeidae	Scarabaeinae	Phanaeini	Phanaeus	Phanaeus pyrois	Phanaeus pyrois		I	96.38	570	Coleoptera	Scarabaeidae	Phanaeus	Phanaeus malyi		ASSCR1362-11	BOLD:ABA3031	FALSE	TRUE	TRUE	Species	Coprophanaeus cyanescens	Species	FALSE	FALSE	TRUE
CBIHM659-18	IAvH-E-167420	Scarabaeidae	Scarabaeinae	Phanaeini	Coprophanaeus	Coprophanaeus corythus	Coprophanaeus corythus		I	97.24	540	Coleoptera	Scarabaeidae	Coprophanaeus	Coprophanaeus corythus			BOLD:ACW3300	TRUE	TRUE	TRUE	Species	Coprophanaeus telamon	Species	FALSE	TRUE	TRUE
CBIHM687-18	IAvH-E-169362	Scarabaeidae	Scarabaeinae	Phanaeini	Coprophanaeus	Coprophanaeus gamezi	Coprophanaeus gamezi		I	94.65	570	Coleoptera	Scarabaeidae	Coprophanaeus	Coprophanaeus gamezi			BOLD:ACW3623	TRUE	TRUE	TRUE	Species	Coprophanaeus telamon	Species	FALSE	FALSE	TRUE
CBIHM688-18	IAvH-E-169367	Scarabaeidae	Scarabaeinae	Phanaeini	Coprophanaeus	Coprophanaeus gamezi	Coprophanaeus gamezi		0	99.69	570	Coleoptera	Scarabaeidae	Coprophanaeus	Coprophanaeus telamon		CBIHM690-18	BOLD:ADL4722	FALSE	TRUE	TRUE	Species	Coprophanaeus telamon	Species	FALSE	TRUE	TRUE
CBIHM688-18	IAvH-E-169367	Scarabaeidae	Scarabaeinae	Phanaeini	Coprophanaeus	Coprophanaeus gamezi	Coprophanaeus gamezi		II	97.25	570	Coleoptera	Scarabaeidae	Coprophanaeus	Coprophanaeus dardanus		GBCLS3612-19	BOLD:ADV5149	FALSE	TRUE	TRUE	Species
CBIHM689-18	IAvH-E-169369	Scarabaeidae	Scarabaeinae	Phanaeini	Coprophanaeus	Coprophanaeus gamezi	Coprophanaeus gamezi		0	100	570	Coleoptera	Scarabaeidae	Coprophanaeus	Coprophanaeus telamon		CBIHM692-18	BOLD:ADL4722	FALSE	TRUE	TRUE	Species	Coprophanaeus telamon	Species	FALSE	TRUE	TRUE
CBIHM689-18	IAvH-E-169369	Scarabaeidae	Scarabaeinae	Phanaeini	Coprophanaeus	Coprophanaeus gamezi	Coprophanaeus gamezi		II	96.79	570	Coleoptera	Scarabaeidae	Coprophanaeus	Coprophanaeus telamon		GBCLS3637-19	BOLD:ADS3472	FALSE	TRUE	TRUE	Species
CBIHM690-18	IAvH-E-169370	Scarabaeidae	Scarabaeinae	Phanaeini	Coprophanaeus	Coprophanaeus telamon	Coprophanaeus telamon		0	99.69	570	Coleoptera	Scarabaeidae	Coprophanaeus	Coprophanaeus gamezi		CBIHM688-18	BOLD:ADL4722	FALSE	TRUE	TRUE	Species	Coprophanaeus telamon	Species	TRUE	TRUE	TRUE
CBIHM690-18	IAvH-E-169370	Scarabaeidae	Scarabaeinae	Phanaeini	Coprophanaeus	Coprophanaeus telamon	Coprophanaeus telamon		II	97.4	570	Coleoptera	Scarabaeidae	Coprophanaeus	Coprophanaeus telamon		GBCLS3637-19	BOLD:ADS3472	TRUE	TRUE	TRUE	Species
CBIHM691-18	IAvH-E-169371	Scarabaeidae	Scarabaeinae	Phanaeini	Coprophanaeus	Coprophanaeus telamon	Coprophanaeus telamon		0	99.69	570	Coleoptera	Scarabaeidae	Coprophanaeus	Coprophanaeus gamezi		CBIHM689-18	BOLD:ADL4722	FALSE	TRUE	TRUE	Species	Coprophanaeus telamon	Species	TRUE	TRUE	TRUE
CBIHM691-18	IAvH-E-169371	Scarabaeidae	Scarabaeinae	Phanaeini	Coprophanaeus	Coprophanaeus telamon	Coprophanaeus telamon		II	96.79	570	Coleoptera	Scarabaeidae	Coprophanaeus	Coprophanaeus telamon		GBCLS3637-19	BOLD:ADS3472	TRUE	TRUE	TRUE	Species
CBIHM692-18	IAvH-E-169373	Scarabaeidae	Scarabaeinae	Phanaeini	Coprophanaeus	Coprophanaeus telamon	Coprophanaeus telamon		0	100	570	Coleoptera	Scarabaeidae	Coprophanaeus	Coprophanaeus gamezi		CBIHM689-18	BOLD:ADL4722	FALSE	TRUE	TRUE	Species	Coprophanaeus telamon	Species	TRUE	TRUE	TRUE
CBIHM692-18	IAvH-E-169373	Scarabaeidae	Scarabaeinae	Phanaeini	Coprophanaeus	Coprophanaeus telamon	Coprophanaeus telamon		II	96.79	570	Coleoptera	Scarabaeidae	Coprophanaeus	Coprophanaeus telamon		GBCLS3637-19	BOLD:ADS3472	TRUE	TRUE	TRUE	Species
CBIHM675-18	IAvH-E-170542	Scarabaeidae	Scarabaeinae	Deltochilini	Deltochilum		Deltochilum	Deltochilum sp. 12H	I	89.86	570	Coleoptera	Scarabaeidae	Deltochilum	Deltochilum howdeni			BOLD:AED7585		TRUE	TRUE	Genus	Diptera	Order
CBIHM185-17	IAvH-E-179465	Curculionidae	Scolytinae				Scolytinae		I	88.38	570	Coleoptera	Curculionidae	Corthylus	Corthylus rubricollis		GBMIN22298-13				TRUE	Subfamily	Corthylus rubricollis	Species			TRUE
CBIHM498-18	IAvH-E-191740	Curculionidae					Curculionidae		I	85.5	554	Coleoptera	Curculionidae	Trigonopterus	Trigonopterus sp. 116 MB-2011		GBMIN28229-13				TRUE	Family	Curculionidae	Family			TRUE
CBIHI194-18	IAvH-E-195423	Scarabaeidae	Dynastinae	Cyclocephalini	Cyclocephala	Cyclocephala amazona	Cyclocephala amazona		0	99.69	570	Coleoptera	Scarabaeidae	Cyclocephala	Cyclocephala amazona		CBIHI193-18	BOLD:ADO5127	TRUE	TRUE	TRUE	Species	Cyclocephala amazona	species	TRUE	TRUE	TRUE
CBIHI194-18	IAvH-E-195423	Scarabaeidae	Dynastinae	Cyclocephalini	Cyclocephala	Cyclocephala amazona	Cyclocephala amazona		II	90.66	570	Coleoptera	Scarabaeidae	Cyclocephala	Cyclocephala amazona			BOLD:ADS6775	TRUE	TRUE	TRUE	Species
CBIHI174-18	IAvH-E-195399	Scarabaeidae	Rutelinae	Geniatini	Leucothyreus		Leucothyreus		0	100	570	Coleoptera	Scarabaeidae	Dyscinetus	Dyscinetus olivaceus		CBIHI222-18	BOLD:ADO5127		FALSE	TRUE	Genus	Cyclocephala amazona	Species		FALSE	TRUE
CBIHI174-18	IAvH-E-195399	Scarabaeidae	Rutelinae	Geniatini	Leucothyreus		Leucothyreus		II	91.17	570	Coleoptera	Scarabaeidae	Cyclocephala	Cyclocephala amazona			BOLD:ADS6775		FALSE	TRUE	Genus
CBIHI192-18	IAvH-E-195421	Scarabaeidae	Dynastinae	Cyclocephalini	Cyclocephala	Cyclocephala amazona	Cyclocephala amazona		0	100	570	Coleoptera	Scarabaeidae	Dyscinetus	Dyscinetus olivaceus		CBIHI222-18	BOLD:ADO5127	FALSE	FALSE	TRUE	Species	Cyclocephala amazona	Species	TRUE	TRUE	TRUE
CBIHI192-18	IAvH-E-195421	Scarabaeidae	Dynastinae	Cyclocephalini	Cyclocephala	Cyclocephala amazona	Cyclocephala amazona		II	91.17	570	Coleoptera	Scarabaeidae	Cyclocephala	Cyclocephala amazona			BOLD:ADS6775	TRUE	TRUE	TRUE	Species
CBIHI193-18	IAvH-E-195422	Scarabaeidae	Dynastinae	Cyclocephalini	Cyclocephala	Cyclocephala amazona	Cyclocephala amazona		0	99.69	570	Coleoptera	Scarabaeidae	Cyclocephala	Cyclocephala amazona		CBIHI194-18	BOLD:ADO5127	TRUE	TRUE	TRUE	Species	Cyclocephala amazona	Species	TRUE	TRUE	TRUE
CBIHI193-18	IAvH-E-195422	Scarabaeidae	Dynastinae	Cyclocephalini	Cyclocephala	Cyclocephala amazona	Cyclocephala amazona		II	90.98	570	Coleoptera	Scarabaeidae	Cyclocephala	Cyclocephala amazona			BOLD:ADS6775	TRUE	TRUE	TRUE	Species
CBIHI222-18	IAvH-E-195466	Scarabaeidae	Dynastinae	Cyclocephalini	Dyscinetus	Dyscinetus olivaceus	Dyscinetus olivaceus		0	100	570	Coleoptera	Scarabaeidae	Cyclocephala	Cyclocephala amazona		CBIHI192-18	BOLD:ADO5127	FALSE	FALSE	TRUE	Species	Cyclocephala amazona	Species	FALSE	FALSE	TRUE
CBIHI222-18	IAvH-E-195466	Scarabaeidae	Dynastinae	Cyclocephalini	Dyscinetus	Dyscinetus olivaceus	Dyscinetus olivaceus		II	91.17	570	Coleoptera	Scarabaeidae	Cyclocephala	Cyclocephala amazona			BOLD:ADS6775	FALSE	FALSE	TRUE	Species
CBIHM833-20	IAvH-E-195420	Scarabaeidae	Dynastinae	Cyclocephalini	Cyclocephala	Cyclocephala amazona	Cyclocephala amazona		0	96.92	510	Coleoptera	Scarabaeidae	Cyclocephala	Cyclocephala amazona		CBIHI193-18	BOLD:ADO5127	TRUE	TRUE	TRUE	Species	Cyclocephala amazona	species	TRUE	TRUE	TRUE
CBIHM833-20	IAvH-E-195420	Scarabaeidae	Dynastinae	Cyclocephalini	Cyclocephala	Cyclocephala amazona	Cyclocephala amazona		II	91.3	510	Coleoptera	Scarabaeidae	Cyclocephala	Cyclocephala amazona		BCIDY107-19	BOLD:AAP8438	TRUE	TRUE	TRUE	Species
CBIHI167-18	IAvH-E-195391	Scarabaeidae	Dynastinae	Cyclocephalini	Cyclocephala	Cyclocephala porioni	Cyclocephala porioni		I	88.07	543	Coleoptera	Scarabaeidae	Cyclocephala	Cyclocephala porioniAS2		ASSCR352-11		TRUE	TRUE	TRUE	Species	Cyclocephala lunulata	Species	FALSE	TRUE	TRUE
CBIHI196-18	IAvH-E-195425	Scarabaeidae	Dynastinae	Cyclocephalini	Cyclocephala	Cyclocephala forsteri	Cyclocephala forsteri		I	87.05	570	Coleoptera	Scarabaeidae	Xylotrupes	Xylotrupes siamensis		GBCLS1862-19		FALSE	FALSE	TRUE	Species	Cyclocephala lunulata	Species	FALSE	TRUE	TRUE
CBIHI220-18	IAvH-E-195464	Scarabaeidae	Dynastinae	Cyclocephalini	Aspidolea	Aspidolea lindae	Aspidolea lindae		I	88.98	570	Coleoptera	Scarabaeidae	Xylotrupes	Xylotrupes siamensis		GBCLS1862-19		FALSE	FALSE	TRUE	Species	Cyclocephala lunulata	Species	FALSE	FALSE	TRUE
CBIHM834-20	IAvH-E-195460	Scarabaeidae	Dynastinae	Cyclocephalini	Cyclocephala	Cyclocephala lunulata	Cyclocephala lunulata		I	99.66	555	Coleoptera	Scarabaeidae	Cyclocephala	Cyclocephala lunulata		BCIDY273-19	BOLD:ABA3395	TRUE	TRUE	TRUE	Species	Cyclocephala lunulata	species	TRUE	TRUE	TRUE
CBIHM495-18	IAvH-E-191735	Chrysomelidae					Chrysomelidae		I	84.78	498	Coleoptera	Scirtidae	Prionocyphon	Prionocyphon serricornis		GBCL24957-15	BOLD:AAO4341			FALSE	Family	Cyphon	Genus			FALSE
CBIHI216-18	IAvH-E-195459	Scarabaeidae	Dynastinae	Pentodontini	Bothynus		Bothynus		I	99.34	483	Coleoptera	Scarabaeidae	Bothynus	Bothynus quadridens		ASSCR531-11	BOLD:ABA2748		TRUE	TRUE	Genus	Cyphonistes vallatus	Species		FALSE	TRUE
CBIHI163-18	IAvH-E-195382	Scarabaeidae	Dynastinae	Oryctini	Megaceras		Megaceras		I	83.94	510	Coleoptera	Scarabaeidae	Megaceras	Megaceras septentrionis		ASSCR496-11	BOLD:ABU7242		TRUE	TRUE	Genus	Diaclina fagi	Species		FALSE	FALSE
CBIHI159-18	IAvH-E-182134	Scarabaeidae	Scarabaeinae	Dichotomiini	Dichotomius		Dichotomius	Dichotomius sp. 04H	I	95.61	570	Coleoptera	Scarabaeidae	Dichotomius	Dichotomius agenor		ASSCR1019-11	BOLD:ABA2814		TRUE	TRUE	Genus	Dichotomius agenor	Species		TRUE	TRUE
CBIHM645-18	IAvH-E-182135	Scarabaeidae	Scarabaeinae	Dichotomiini	Dichotomius		Dichotomius	Dichotomius sp. 04H	I	95.12	570	Coleoptera	Scarabaeidae	Dichotomius	Dichotomius agenor		ASSCR1019-11	BOLD:ABA2814		TRUE	TRUE	Genus	Dichotomius agenor	Species		TRUE	TRUE
CBIHM646-18	IAvH-E-182136	Scarabaeidae	Scarabaeinae	Dichotomiini	Dichotomius		Dichotomius	Dichotomius sp. 04H	I	95.23	570	Coleoptera	Scarabaeidae	Dichotomius	Dichotomius agenor		ASSCR1019-11	BOLD:ABA2814		TRUE	TRUE	Genus	Dichotomius agenor	Species		TRUE	TRUE
CBIHM647-18	IAvH-E-182137	Scarabaeidae	Scarabaeinae	Dichotomiini	Dichotomius		Dichotomius	Dichotomius sp. 04H	I	95.21	567	Coleoptera	Scarabaeidae	Dichotomius	Dichotomius agenor		ASSCR1019-11	BOLD:ABA2814		TRUE	TRUE	Genus	Dichotomius agenor	Species		TRUE	TRUE
CBIHM648-18	IAvH-E-182138	Scarabaeidae	Scarabaeinae	Dichotomiini	Dichotomius		Dichotomius	Dichotomius sp. 04H	I	95.61	570	Coleoptera	Scarabaeidae	Dichotomius	Dichotomius agenor		ASSCR1019-11	BOLD:ABA2814		TRUE	TRUE	Genus	Dichotomius agenor	Species		TRUE	TRUE
CBIHM665-18	IAvH-E-167417	Scarabaeidae	Scarabaeinae	Dichotomiini	Dichotomius		Dichotomius	Dichotomius sp. 04H	I	95.12	570	Coleoptera	Scarabaeidae	Dichotomius	Dichotomius agenor		ASSCR1019-11	BOLD:ABA2814		TRUE	TRUE	Genus	Dichotomius agenor	Species		TRUE	TRUE
CBIHM666-18	IAvH-E-167418	Scarabaeidae	Scarabaeinae	Dichotomiini	Dichotomius		Dichotomius	Dichotomius sp. 04H	I	95.28	570	Coleoptera	Scarabaeidae	Dichotomius	Dichotomius agenor		ASSCR1019-11	BOLD:ABA2814		TRUE	TRUE	Genus	Dichotomius agenor	Species		TRUE	TRUE
CBIHM667-18	IAvH-E-167419	Scarabaeidae	Scarabaeinae	Dichotomiini	Dichotomius		Dichotomius	Dichotomius sp. 04H	I	95.36	570	Coleoptera	Scarabaeidae	Dichotomius	Dichotomius agenor		ASSCR1019-11	BOLD:ABA2814		TRUE	TRUE	Genus	Dichotomius agenor	Species		TRUE	TRUE
CBIHM693-18	IAvH-E-170546	Scarabaeidae	Scarabaeinae	Dichotomiini	Dichotomius		Dichotomius	Dichotomius sp. 11H	I	92.16	567	Coleoptera	Scarabaeidae	Dichotomius	Dichotomius agenor		ASSCR1019-11	BOLD:ABA2814		TRUE	TRUE	Genus	Dichotomius agenor	Species		TRUE	TRUE
CBIHM695-18	IAvH-E-170550	Scarabaeidae	Scarabaeinae	Dichotomiini	Dichotomius		Dichotomius	Dichotomius sp. 11H	I	92.48	567	Coleoptera	Scarabaeidae	Dichotomius	Dichotomius agenor		ASSCR1019-11	BOLD:ABA2814		TRUE	TRUE	Genus	Dichotomius agenor	Species		TRUE	TRUE
CBIHM696-18	IAvH-E-170556	Scarabaeidae	Scarabaeinae	Dichotomiini	Dichotomius		Dichotomius	Dichotomius sp. 11H	I	92.48	567	Coleoptera	Scarabaeidae	Dichotomius	Dichotomius agenor		ASSCR1019-11	BOLD:ABA2814		TRUE	TRUE	Genus	Dichotomius agenor	Species		TRUE	TRUE
CBIHM742-18	IAvH-E-182186	Scarabaeidae	Scarabaeinae	Deltochilini	Canthon		Canthon	Canthon sp. 09H	I	96.83	570	Coleoptera	Scarabaeidae	Canthon	Canthon caelius		ASSCR2343-11	BOLD:ABU7368		TRUE	TRUE	Genus	Dichotomius agenor	Species		FALSE	TRUE
CBIHI017-17	0592-II_AST2-24-13	Scarabaeidae	Scarabaeinae	Dichotomiini	Dichotomius	Dichotomius andresi	Dichotomius andresi		I	97.59	570	Coleoptera	Scarabaeidae	Dichotomius	Dichotomius satanas			BOLD:ACR1418	FALSE	TRUE	TRUE	Species	Dichotomius andresi	Species	TRUE	TRUE	TRUE
CBIHM643-18	IAvH-E-182188	Scarabaeidae	Scarabaeinae	Dichotomiini	Dichotomius		Dichotomius	Dichotomius sp. 02H	I	91.46	570	Coleoptera	Scarabaeidae	Dichotomius	Dichotomius carbonarius			BOLD:ABW0005		TRUE	TRUE	Genus	Dichotomius belus	Species		TRUE	TRUE
CBIHM644-18	IAvH-E-182189	Scarabaeidae	Scarabaeinae	Dichotomiini	Dichotomius		Dichotomius	Dichotomius sp. 02H	I	90.96	570	Coleoptera	Scarabaeidae	Dichotomius	Dichotomius agenor		ASSCR1031-11	BOLD:ABA2814		TRUE	TRUE	Genus	Dichotomius belus	Species		TRUE	TRUE
CBIHI031-17	0613-II_AMT2-72-7	Scarabaeidae	Scarabaeinae	Dichotomiini	Dichotomius	Dichotomius protectus	Dichotomius protectus		I	97.4	570	Coleoptera	Scarabaeidae	Dichotomius	Dichotomius satanas			BOLD:ACR1418	FALSE	TRUE	TRUE	Species	Dichotomius protectus	Species	TRUE	TRUE	TRUE
CBIHI018-17	0593-II_AST2-24-2	Scarabaeidae	Scarabaeinae	Dichotomiini	Dichotomius		Dichotomius	Dichotomius sp. 13H	I	97.51	570	Coleoptera	Scarabaeidae	Dichotomius	Dichotomius satanas			BOLD:ACR1418		TRUE	TRUE	Genus	Dichotomius satanas	Species		TRUE	TRUE
CBIHI028-17	0607-II_AMT3-72-4	Scarabaeidae	Scarabaeinae	Deltochilini	Deltochilum	Deltochilum mexicanum	Deltochilum mexicanum		I	93.68	570	Coleoptera	Scarabaeidae	Deltochilum	Deltochilum pseudoparile		ASSCR1007-11	BOLD:ABU6583	FALSE	TRUE	TRUE	Species	Dichotomius satanas	Species	FALSE	FALSE	TRUE
CBIHI029-17	0608-II_AMT4-72-4	Scarabaeidae	Scarabaeinae	Deltochilini	Canthon		Canthon	Canthon sp. 19H	I	88.42	570	Coleoptera	Scarabaeidae	Deltochilum	Deltochilum rubripenne			BOLD:ADZ6406		FALSE	TRUE	Genus	Dichotomius satanas	Species		FALSE	TRUE
CBIHI155-18	IAvH-E-170574	Scarabaeidae	Scarabaeinae	Deltochilini	Scybalocanthon		Scybalocanthon	Scybalocanthon sp. 01H	I	89.91	570	Coleoptera	Scarabaeidae	Canthon	Canthon septemmaculatum		ASSCR2406-11	BOLD:ABU7367		FALSE	TRUE	Genus	Dichotomius satanas	Species		FALSE	TRUE
CBIHM649-18	IAvH-E-182169	Scarabaeidae	Scarabaeinae	Deltochilini	Canthon		Canthon	Canthon sp. 06H	I	94.85	567	Coleoptera	Scarabaeidae	Canthon	Canthon cyanellus			BOLD:ADN2169		TRUE	TRUE	Genus	Dichotomius satanas	Species		FALSE	TRUE
CBIHM650-18	IAvH-E-182170	Scarabaeidae	Scarabaeinae	Deltochilini	Canthon		Canthon	Canthon sp. 06H	I	94.97	567	Coleoptera	Scarabaeidae	Canthon	Canthon cyanellus			BOLD:ADN2169		TRUE	TRUE	Genus	Dichotomius satanas	Species		FALSE	TRUE
CBIHM651-18	IAvH-E-182171	Scarabaeidae	Scarabaeinae	Deltochilini	Canthon		Canthon	Canthon sp. 06H	I	94.97	567	Coleoptera	Scarabaeidae	Canthon	Canthon cyanellus			BOLD:ADN2169		TRUE	TRUE	Genus	Dichotomius satanas	Species		FALSE	TRUE
CBIHM663-18	IAvH-E-167426	Scarabaeidae	Scarabaeinae	Deltochilini	Canthon		Canthon	Canthon sp. 06H	I	94.9	570	Coleoptera	Scarabaeidae	Canthon	Canthon cyanellus			BOLD:ADN2169		TRUE	TRUE	Genus	Dichotomius satanas	Species		FALSE	TRUE
CBIHM664-18	IAvH-E-167425	Scarabaeidae	Scarabaeinae	Deltochilini	Canthon		Canthon	Canthon sp. 06H	I	94.9	570	Coleoptera	Scarabaeidae	Canthon	Canthon cyanellus			BOLD:ADN2169		TRUE	TRUE	Genus	Dichotomius satanas	Species		FALSE	TRUE
CBIHM676-18	IAvH-E-170543	Scarabaeidae	Scarabaeinae	Deltochilini	Deltochilum		Deltochilum	Deltochilum sp. 12H	I	89.92	570	Coleoptera	Scarabaeidae	Pseudocanthon	Pseudocanthon perplexus		BBCCA4797-12	BOLD:AAY9340		FALSE	TRUE	Genus	Dichotomius satanas	Species		FALSE	TRUE
CBIHM700-18	IAvH-E-170587	Scarabaeidae	Scarabaeinae	Scarabaeinae_incertae_sedis	Uroxys		Uroxys	Uroxys sp. 04H	I	87.95	570	Coleoptera	Scarabaeidae	Onthophagus	Onthophagus andalusicus		GBMIN52751-17	BOLD:ADJ9322		FALSE	TRUE	Genus	Dichotomius satanas	Species		FALSE	TRUE
CBIHM707-18	IAvH-E-170595	Scarabaeidae	Scarabaeinae	Scarabaeinae_incertae_sedis	Uroxys		Uroxys	Uroxys sp. 04H	I	88.25	568	Coleoptera	Scarabaeidae	Onthophagus	Onthophagus andalusicus		GBMIN52750-17	BOLD:ADJ9322		FALSE	TRUE	Genus	Dichotomius satanas	Species		FALSE	TRUE
CBIHM709-18	IAvH-E-170572	Scarabaeidae	Scarabaeinae	Deltochilini	Scybalocanthon		Scybalocanthon	Scybalocanthon sp. 01H	I	89.91	570	Coleoptera	Scarabaeidae	Canthon	Canthon septemmaculatum		ASSCR2406-11	BOLD:ABU7367		FALSE	TRUE	Genus	Dichotomius satanas	Species		FALSE	TRUE
CBIHM710-18	IAvH-E-170573	Scarabaeidae	Scarabaeinae	Deltochilini	Scybalocanthon		Scybalocanthon	Scybalocanthon sp. 01H	I	89.91	570	Coleoptera	Scarabaeidae	Canthon	Canthon septemmaculatum		ASSCR2406-11	BOLD:ABU7367		FALSE	TRUE	Genus	Dichotomius satanas	Species		FALSE	TRUE
CBIHM715-18	IAvH-E-170604	Scarabaeidae	Scarabaeinae	Scarabaeinae_incertae_sedis	Uroxys		Uroxys	Uroxys sp. 04H	I	87.95	570	Coleoptera	Scarabaeidae	Onthophagus	Onthophagus andalusicus		GBMIN52751-17	BOLD:ADJ9322		FALSE	TRUE	Genus	Dichotomius satanas	Species		FALSE	TRUE
CBIHM748-18	IAvH-E-183548	Scarabaeidae	Scarabaeinae	Deltochilini	Deltochilum		Deltochilum	Deltochilum sp. 14H	I	94.31	570	Coleoptera	Scarabaeidae	Deltochilum	Deltochilum pseudoparile		ASSCR1007-11	BOLD:ABU6583		TRUE	TRUE	Genus	Dichotomius satanas	Species		FALSE	TRUE
CBIHM750-18	IAvH-E-183564	Scarabaeidae	Scarabaeinae	Deltochilini	Deltochilum		Deltochilum	Deltochilum sp. 14H	I	93.84	570	Coleoptera	Scarabaeidae	Deltochilum	Deltochilum pseudoparile		ASSCR1007-11	BOLD:ABU6583		TRUE	TRUE	Genus	Dichotomius satanas	Species		FALSE	TRUE
CBIHM751-18	IAvH-E-183565	Scarabaeidae	Scarabaeinae	Deltochilini	Deltochilum		Deltochilum	Deltochilum sp. 14H	I	93.84	570	Coleoptera	Scarabaeidae	Deltochilum	Deltochilum pseudoparile		ASSCR1007-11	BOLD:ABU6583		TRUE	TRUE	Genus	Dichotomius satanas	Species		FALSE	TRUE
CBIHM641-18	IAvH-E-183559	Scarabaeidae	Scarabaeinae	Dichotomiini	Dichotomius		Dichotomius	Dichotomius sp. 07H	I	96.3	540	Coleoptera	Scarabaeidae	Copris	Copris incertus			BOLD:AED6125		FALSE	TRUE	Genus	Dichotomius yucatanus	Species		TRUE	TRUE
CBIHM694-18	IAvH-E-170545	Scarabaeidae	Scarabaeinae	Dichotomiini	Dichotomius		Dichotomius	Dichotomius sp. 03H	I	96.02	570	Coleoptera	Scarabaeidae	Dichotomius	Dichotomius colonicus			BOLD:ABU6516		TRUE	TRUE	Genus	Dichotomius yucatanus	Species		TRUE	TRUE
CBIHI179-18	IAvH-E-195404	Scarabaeidae	Melolonthinae	Macrodactylini	Isonychus		Isonychus		I	86.13	567	Coleoptera	Scarabaeidae	Trichius	Trichius sexualis		GBCOU1692-13	BOLD:ABW9609		FALSE	TRUE	Genus	Diptera	Order
CBIHI210-18	IAvH-E-195452	Scarabaeidae	Dynastinae	Pentodontini	Tomarus	Tomarus simillus	Tomarus simillus		I	88.84	570	Coleoptera	Scarabaeidae	Tomarus	Tomarus ebenusASolis2		ASSCR566-11	BOLD:ABA3838	FALSE	TRUE	TRUE	Species	Diptera	Order
CBIHM782-18	IAvH-E-185432	Scirtidae					Scirtidae		I	99.69	570	Coleoptera	Scirtidae	ScirtGn1	ScirtGn1 SADR01		MZCRI565-13	BOLD:ACG1114			TRUE	Family	Diptera	Order
CBIHM807-18	IAvH-E-185252	Chrysomelidae					Chrysomelidae		I	86	564	Coleoptera	Chrysomelidae	Disonycha	Disonycha alternata			BOLD:AAG4428			TRUE	Family	Disonycha alternata	species			TRUE
CBIHI188-18	IAvH-E-195416	Scarabaeidae	Dynastinae	Pentodontini	Bothynus	Bothynus herviborus	Bothynus herviborus		I	83.51	553	Coleoptera	Scarabaeidae	Dynastes	Dynastes hercules	Dynastes hercules lichyi	GBMIN46930-17	BOLD:ADJ8324	FALSE	FALSE	TRUE	Species	Dynastes hercules	Species	FALSE	FALSE	TRUE
CBIHI213-18	IAvH-E-195455	Scarabaeidae	Dynastinae	Oryctini	Heterogomphus	Heterogomphus telamon	Heterogomphus telamon		I	87	570	Coleoptera	Scarabaeidae	Dynastes	Dynastes satanas		GBMIN52656-17	BOLD:ADK5538	FALSE	FALSE	TRUE	Species	Dynastes satanas	Species	FALSE	FALSE	TRUE
CBIHI191-18	IAvH-E-195419	Scarabaeidae	Dynastinae	Cyclocephalini	Dyscinetus		Dyscinetus		I	90.61	570	Coleoptera	Scarabaeidae	Dyscinetus	Dyscinetus dubius		BCIDY015-19	BOLD:ABA3864		TRUE	TRUE	Genus	Dyscinetus dubius	Species		TRUE	TRUE
CBIHM736-18	IAvH-E-182153	Scarabaeidae	Scarabaeinae	Scarabaeinae_incertae_sedis	Uroxys		Uroxys	Uroxys sp. 03H	I	99.49	566	Coleoptera	Scarabaeidae	Uroxys	Uroxys micros			BOLD:ACW4154		TRUE	TRUE	Genus	Enochrus coarctatus	Species		FALSE	FALSE
CBIHM737-18	IAvH-E-182152	Scarabaeidae	Scarabaeinae	Scarabaeinae_incertae_sedis	Uroxys		Uroxys	Uroxys sp. 03H	I	98.81	568	Coleoptera	Scarabaeidae	Uroxys	Uroxys micros			BOLD:ACW4154		TRUE	TRUE	Genus	Enochrus coarctatus	Species		FALSE	FALSE
CBIHI186-18	IAvH-E-195414	Scarabaeidae	Dynastinae	Pentodontini	Euetheola	Euetheola humilis	Euetheola humilis		I	90.83	570	Coleoptera	Scarabaeidae	Euetheola	Euetheola humilis		ASSCR541-11	BOLD:ABA2331	TRUE	TRUE	TRUE	Species	Euetheola humilis	Species	TRUE	TRUE	TRUE
CBIHM181-17	IAvH-E-179464	Chrysomelidae	Chrysomelinae				Chrysomelinae		I	84.56	525	Coleoptera	Chrysomelidae	Eucolaspis	Eucolaspis sp. PRCD2015d		GBMIN48823-17	BOLD:ADK0530			TRUE	Subfamily	Eumolpinae	Subfamily			TRUE
CBIHM189-17	IAvH-E-179693	Chrysomelidae	Galerucinae	Alticini			Alticini		I	84.56	525	Coleoptera	Chrysomelidae	Eucolaspis	Eucolaspis sp. PRCD2015d		GBMIN48823-17	BOLD:ADK0530			TRUE	Tribe	Eumolpinae	Subfamily			TRUE
CBIHM191-17	IAvH-E-179695	Chrysomelidae	Galerucinae	Alticini			Alticini		I	84.4	511	Coleoptera	Chrysomelidae	Eucolaspis	Eucolaspis sp. PRCD2015d		GBMIN48823-17	BOLD:ADK0530			TRUE	Tribe	Eumolpinae	Subfamily			TRUE
CBIHI197-18	IAvH-E-195426	Scarabaeidae	Melolonthinae	Macrodactylini	Barybas		Barybas		I	84.47	492	Coleoptera	Scarabaeidae	Tmesorrhina	Tmesorrhina tridens			BOLD:ACN3676		FALSE	TRUE	Genus	Euphoria verticalis	Species		FALSE	TRUE
CBIHM699-18	IAvH-E-169392	Scarabaeidae	Scarabaeinae	Scarabaeinae_incertae_sedis	Ontherus	Ontherus appendiculatus	Ontherus appendiculatus		0	98.95	570	Coleoptera	Scarabaeidae	Ontherus	Ontherus appendiculatus		CBIHM701-18	BOLD:ACW3925	TRUE	TRUE	TRUE	Species	Eupleurus subterraneus	Species	FALSE	FALSE	TRUE
CBIHM699-18	IAvH-E-169392	Scarabaeidae	Scarabaeinae	Scarabaeinae_incertae_sedis	Ontherus	Ontherus appendiculatus	Ontherus appendiculatus		II	98.55	570	Coleoptera	Scarabaeidae	Ontherus	Ontherus appendiculatus			BOLD:ACW3925	TRUE	TRUE	TRUE	Species
CBIHM701-18	IAvH-E-169417	Scarabaeidae	Scarabaeinae	Scarabaeinae_incertae_sedis	Ontherus	Ontherus appendiculatus	Ontherus appendiculatus		0	99	558	Coleoptera	Scarabaeidae	Ontherus	Ontherus appendiculatus		CBIHM703-18	BOLD:ACW3925	TRUE	TRUE	TRUE	Species	Eupleurus subterraneus	Species	FALSE	FALSE	TRUE
CBIHM701-18	IAvH-E-169417	Scarabaeidae	Scarabaeinae	Scarabaeinae_incertae_sedis	Ontherus	Ontherus appendiculatus	Ontherus appendiculatus		II	98.45	558	Coleoptera	Scarabaeidae	Ontherus	Ontherus appendiculatus			BOLD:ACW3925	TRUE	TRUE	TRUE	Species
CBIHM702-18	IAvH-E-169421	Scarabaeidae	Scarabaeinae	Scarabaeinae_incertae_sedis	Ontherus	Ontherus appendiculatus	Ontherus appendiculatus		I	98.5	558	Coleoptera	Scarabaeidae	Ontherus	Ontherus appendiculatus			BOLD:ACW3925	TRUE	TRUE	TRUE	Species	Eupleurus subterraneus	Species	FALSE	FALSE	TRUE
CBIHM703-18	IAvH-E-169433	Scarabaeidae	Scarabaeinae	Scarabaeinae_incertae_sedis	Ontherus	Ontherus appendiculatus	Ontherus appendiculatus		0	99	570	Coleoptera	Scarabaeidae	Ontherus	Ontherus appendiculatus		CBIHM701-18	BOLD:ACW3925	TRUE	TRUE	TRUE	Species	Eupleurus subterraneus	Species	FALSE	FALSE	TRUE
CBIHM703-18	IAvH-E-169433	Scarabaeidae	Scarabaeinae	Scarabaeinae_incertae_sedis	Ontherus	Ontherus appendiculatus	Ontherus appendiculatus		II	98.1	570	Coleoptera	Scarabaeidae	Ontherus	Ontherus appendiculatus			BOLD:ACW3925	TRUE	TRUE	TRUE	Species
CBIHI145-18	IAvH-E-169386	Scarabaeidae	Scarabaeinae	Oniticellini	Eurysternus	Eurysternus caribaeus	Eurysternus caribaeus		0	100	570	Coleoptera	Scarabaeidae	Eurysternus	Eurysternus caribaeus		CBIHI147-18	BOLD:ACW4232	TRUE	TRUE	TRUE	Species	Eurysternus caribaeus	Species	TRUE	TRUE	TRUE
CBIHI145-18	IAvH-E-169386	Scarabaeidae	Scarabaeinae	Oniticellini	Eurysternus	Eurysternus caribaeus	Eurysternus caribaeus		II	99.09	570	Coleoptera	Scarabaeidae	Eurysternus	Eurysternus caribaeus			BOLD:ACW4232	TRUE	TRUE	TRUE	Species
CBIHI146-18	IAvH-E-169388	Scarabaeidae	Scarabaeinae	Oniticellini	Eurysternus	Eurysternus caribaeus	Eurysternus caribaeus		0	100	570	Coleoptera	Scarabaeidae	Eurysternus	Eurysternus caribaeus		CBIHI147-18	BOLD:ACW4232	TRUE	TRUE	TRUE	Species	Eurysternus caribaeus	Species	TRUE	TRUE	TRUE
CBIHI146-18	IAvH-E-169388	Scarabaeidae	Scarabaeinae	Oniticellini	Eurysternus	Eurysternus caribaeus	Eurysternus caribaeus		II	99.09	570	Coleoptera	Scarabaeidae	Eurysternus	Eurysternus caribaeus			BOLD:ACW4232	TRUE	TRUE	TRUE	Species
CBIHI147-18	IAvH-E-169390	Scarabaeidae	Scarabaeinae	Oniticellini	Eurysternus	Eurysternus caribaeus	Eurysternus caribaeus		0	100	570	Coleoptera	Scarabaeidae	Eurysternus	Eurysternus caribaeus		CBIHI146-18	BOLD:ACW4232	TRUE	TRUE	TRUE	Species	Eurysternus caribaeus	Species	TRUE	TRUE	TRUE
CBIHI147-18	IAvH-E-169390	Scarabaeidae	Scarabaeinae	Oniticellini	Eurysternus	Eurysternus caribaeus	Eurysternus caribaeus		II	99.09	570	Coleoptera	Scarabaeidae	Eurysternus	Eurysternus caribaeus			BOLD:ACW4232	TRUE	TRUE	TRUE	Species
CBIHM640-18	IAvH-E-183545	Scarabaeidae	Scarabaeinae	Oniticellini	Eurysternus	Eurysternus caribaeus	Eurysternus caribaeus		I	96.48	570	Coleoptera	Scarabaeidae	Eurysternus	Eurysternus caribaeus		ASSCR1068-11	BOLD:ABA7207	TRUE	TRUE	TRUE	Species	Eurysternus caribaeus	Species	TRUE	TRUE	TRUE
CBIHI023-17	0601-II_AST2-24-1	Scarabaeidae	Scarabaeinae	Oniticellini	Eurysternus	Eurysternus foedus	Eurysternus foedus		I	95.57	570	Coleoptera	Scarabaeidae	Eurysternus	Eurysternus foedus		ASSCR1076-11	BOLD:ABU6799	TRUE	TRUE	TRUE	Species	Eurysternus foedus	Species	FALSE	TRUE	TRUE
CBIHI027-17	0606-II_AMT4-72-10	Scarabaeidae	Scarabaeinae	Deltochilini	Scybalocanthon	Scybalocanthon moniliatus	Scybalocanthon moniliatus		I	86.02	564	Coleoptera	Scarabaeidae	Canthon	Canthon aequinoctialis			BOLD:ADT3697	FALSE	FALSE	TRUE	Species	Eurysternus hamaticollis	Species	FALSE	FALSE	TRUE
CBIHI032-17	0614-II_AMT4-72-7	Scarabaeidae	Scarabaeinae	Oniticellini	Eurysternus	Eurysternus hypocrita	Eurysternus hypocrita		I	97.55	570	Coleoptera	Scarabaeidae	Eurysternus	Eurysternus olivaceus		ASSCR1093-11	BOLD:ABU6798	FALSE	TRUE	TRUE	Species	Eurysternus hamaticollis	species	FALSE	TRUE	TRUE
CBIHM653-18	IAvH-E-182139	Scarabaeidae	Scarabaeinae	Oniticellini	Eurysternus	Eurysternus mexicanus	Eurysternus mexicanus		0	100	570	Coleoptera	Scarabaeidae	Eurysternus	Eurysternus mexicanus		CBIHM661-18	BOLD:ADL2546	TRUE	TRUE	TRUE	Species	Eurysternus hamaticollis	Species	FALSE	TRUE	TRUE
CBIHM653-18	IAvH-E-182139	Scarabaeidae	Scarabaeinae	Oniticellini	Eurysternus	Eurysternus mexicanus	Eurysternus mexicanus		II	95.95	570	Coleoptera	Scarabaeidae	Eurysternus	Eurysternus mexicanusAS1		ASSCR1089-11	BOLD:ABA2936	TRUE	TRUE	TRUE	Species
CBIHM654-18	IAvH-E-182140	Scarabaeidae	Scarabaeinae	Oniticellini	Eurysternus	Eurysternus mexicanus	Eurysternus mexicanus		0	100	570	Coleoptera	Scarabaeidae	Eurysternus	Eurysternus mexicanus		CBIHM653-18	BOLD:ADL2546	TRUE	TRUE	TRUE	Species	Eurysternus hamaticollis	Species	FALSE	TRUE	TRUE
CBIHM654-18	IAvH-E-182140	Scarabaeidae	Scarabaeinae	Oniticellini	Eurysternus	Eurysternus mexicanus	Eurysternus mexicanus		II	95.81	570	Coleoptera	Scarabaeidae	Eurysternus	Eurysternus mexicanusAS1		ASSCR1089-11	BOLD:ABA2936	TRUE	TRUE	TRUE	Species
CBIHM655-18	IAvH-E-182141	Scarabaeidae	Scarabaeinae	Oniticellini	Eurysternus	Eurysternus mexicanus	Eurysternus mexicanus		0	100	570	Coleoptera	Scarabaeidae	Eurysternus	Eurysternus mexicanus		CBIHM653-18	BOLD:ADL2546	TRUE	TRUE	TRUE	Species	Eurysternus hamaticollis	Species	FALSE	TRUE	TRUE
CBIHM655-18	IAvH-E-182141	Scarabaeidae	Scarabaeinae	Oniticellini	Eurysternus	Eurysternus mexicanus	Eurysternus mexicanus		II	96.12	570	Coleoptera	Scarabaeidae	Eurysternus	Eurysternus mexicanusAS1		ASSCR1087-11	BOLD:ABA2936	TRUE	TRUE	TRUE	Species
CBIHM656-18	IAvH-E-182142	Scarabaeidae	Scarabaeinae	Oniticellini	Eurysternus	Eurysternus mexicanus	Eurysternus mexicanus		0	100	570	Coleoptera	Scarabaeidae	Eurysternus	Eurysternus mexicanus		CBIHM653-18	BOLD:ADL2546	TRUE	TRUE	TRUE	Species	Eurysternus hamaticollis	Species	FALSE	TRUE	TRUE
CBIHM656-18	IAvH-E-182142	Scarabaeidae	Scarabaeinae	Oniticellini	Eurysternus	Eurysternus mexicanus	Eurysternus mexicanus		II	95.95	570	Coleoptera	Scarabaeidae	Eurysternus	Eurysternus mexicanusAS1		ASSCR1089-11	BOLD:ABA2936	TRUE	TRUE	TRUE	Species
CBIHM657-18	IAvH-E-182143	Scarabaeidae	Scarabaeinae	Oniticellini	Eurysternus	Eurysternus mexicanus	Eurysternus mexicanus		0	99.83	570	Coleoptera	Scarabaeidae	Eurysternus	Eurysternus mexicanus		CBIHM662-18	BOLD:ADL2546	TRUE	TRUE	TRUE	Species	Eurysternus hamaticollis	Species	FALSE	TRUE	TRUE
CBIHM657-18	IAvH-E-182143	Scarabaeidae	Scarabaeinae	Oniticellini	Eurysternus	Eurysternus mexicanus	Eurysternus mexicanus		II	95.52	570	Coleoptera	Scarabaeidae	Eurysternus	Eurysternus mexicanusAS1		ASSCR1089-11	BOLD:ABA2936	TRUE	TRUE	TRUE	Species
CBIHM660-18	IAvH-E-167414	Scarabaeidae	Scarabaeinae	Oniticellini	Eurysternus	Eurysternus mexicanus	Eurysternus mexicanus		0	100	570	Coleoptera	Scarabaeidae	Eurysternus	Eurysternus mexicanus		CBIHM662-18	BOLD:ADL2546	TRUE	TRUE	TRUE	Species	Eurysternus hamaticollis	Species	FALSE	TRUE	TRUE
CBIHM660-18	IAvH-E-167414	Scarabaeidae	Scarabaeinae	Oniticellini	Eurysternus	Eurysternus mexicanus	Eurysternus mexicanus		II	96.02	570	Coleoptera	Scarabaeidae	Eurysternus	Eurysternus mexicanusAS1		ASSCR1089-11	BOLD:ABA2936	TRUE	TRUE	TRUE	Species
CBIHM661-18	IAvH-E-167415	Scarabaeidae	Scarabaeinae	Oniticellini	Eurysternus	Eurysternus mexicanus	Eurysternus mexicanus		0	100	570	Coleoptera	Scarabaeidae	Eurysternus	Eurysternus mexicanus		CBIHM653-18	BOLD:ADL2546	TRUE	TRUE	TRUE	Species	Eurysternus hamaticollis	Species	FALSE	TRUE	TRUE
CBIHM661-18	IAvH-E-167415	Scarabaeidae	Scarabaeinae	Oniticellini	Eurysternus	Eurysternus mexicanus	Eurysternus mexicanus		II	96.18	570	Coleoptera	Scarabaeidae	Eurysternus	Eurysternus mexicanusAS1		ASSCR1089-11	BOLD:ABA2936	TRUE	TRUE	TRUE	Species
CBIHM662-18	IAvH-E-167416	Scarabaeidae	Scarabaeinae	Oniticellini	Eurysternus	Eurysternus mexicanus	Eurysternus mexicanus		0	100	570	Coleoptera	Scarabaeidae	Eurysternus	Eurysternus mexicanus		CBIHM660-18	BOLD:ADL2546	TRUE	TRUE	TRUE	Species	Eurysternus hamaticollis	Species	FALSE	TRUE	TRUE
CBIHM662-18	IAvH-E-167416	Scarabaeidae	Scarabaeinae	Oniticellini	Eurysternus	Eurysternus mexicanus	Eurysternus mexicanus		II	96.02	570	Coleoptera	Scarabaeidae	Eurysternus	Eurysternus mexicanusAS1		ASSCR1089-11	BOLD:ABA2936	TRUE	TRUE	TRUE	Species
CBIHI218-18	IAvH-E-195462	Scarabaeidae	Dynastinae	Cyclocephalini	Erioscelis		Erioscelis		I	91.18	570	Coleoptera	Scarabaeidae	Erioscelis	Erioscelis columbica		ASSCR412-11			TRUE	TRUE	Genus	Eusphalerum farrarae	Species		FALSE	FALSE
CBIHM193-17	IAvH-E-179699	Tenebrionidae					Tenebrionidae		I	86.7	570	Coleoptera	Staphylinidae	Eusphalerum	Eusphalerum lapponicum		COLFC123-12	BOLD:ABW9682			FALSE	Family	Eusphalerum lapponicum	Species			FALSE
CBIHM790-18	IAvH-E-185443	Chrysomelidae	Galerucinae	Luperini	Diabrotica		Diabrotica		I	90.17	570	Coleoptera	Chrysomelidae	GalerucinaeGEN	GalerucinaeGEN sp. 3CHRYS			BOLD:ABU6704		FALSE	TRUE	Genus	Galerucinae	Genus		FALSE	TRUE
CBIHM791-18	IAvH-E-185444	Chrysomelidae	Galerucinae	Luperini	Diabrotica		Diabrotica		I	89.3	570	Coleoptera	Chrysomelidae	Pseudoluperus	Pseudoluperus sp. 1CHRYS			BOLD:AAY8446		FALSE	TRUE	Genus	Galerucinae	Genus		FALSE	TRUE
CBIHM777-18	IAvH-E-185426	Chrysomelidae					Chrysomelidae		I	86.63	501	Coleoptera	Chrysomelidae	Trirhabda	Trirhabda borealis		RRSSC7435-15	BOLD:AAG4458			TRUE	Family	Geinula	Genus			TRUE
CBIHM808-18	IAvH-E-185253	Chrysomelidae					Chrysomelidae		I	85.21	567	Coleoptera	Chrysomelidae	Longitarsus	Longitarsus scutellaris			BOLD:AAN6151			TRUE	Family	Glyptina abbreviata	species			TRUE
CBIHM811-18	IAvH-E-185256	Chrysomelidae					Chrysomelidae		I	85.21	567	Coleoptera	Chrysomelidae	Longitarsus	Longitarsus scutellaris			BOLD:AAN6151			TRUE	Family	Glyptina abbreviata	species			TRUE
CBIHI158-18	IAvH-E-170618	Scarabaeidae	Scarabaeinae	Scarabaeinae_incertae_sedis	Canthidium		Canthidium	Canthidium sp. 24H	I	89.26	569	Coleoptera	Scarabaeidae	Apotolamprus	Apotolamprus latipennis		GBCLS192-14			FALSE	TRUE	Genus	Goniotropis parca	Species		FALSE	FALSE
CBIHI016-17	0591-II_AST3-24-10b	Scarabaeidae	Scarabaeinae	Scarabaeinae_incertae_sedis	Uroxys		Uroxys	Uroxys sp.	I	88.45	568	Coleoptera	Scarabaeidae	Dichotomius	Dichotomius carbonarius					FALSE	TRUE	Genus	Gymnopleurus sericeifrons	Species		FALSE	TRUE
CBIHM720-18	IAvH-E-182151	Scarabaeidae	Scarabaeinae	Scarabaeinae_incertae_sedis	Uroxys		Uroxys	Uroxys sp. 03H	I	99.83	566	Coleoptera	Scarabaeidae	Uroxys	Uroxys micros			BOLD:ACW4154		TRUE	TRUE	Genus	Gymnopleurus sericeifrons	Species		FALSE	TRUE
CBIHM722-18	IAvH-E-182150	Scarabaeidae	Scarabaeinae	Scarabaeinae_incertae_sedis	Uroxys		Uroxys	Uroxys sp. 03H	I	99.84	570	Coleoptera	Scarabaeidae	Uroxys	Uroxys micros			BOLD:ACW4154		TRUE	TRUE	Genus	Gymnopleurus sericeifrons	Species		FALSE	TRUE
CBIHM733-18	IAvH-E-182156	Scarabaeidae	Scarabaeinae	Scarabaeinae_incertae_sedis	Canthidium		Canthidium	Canthidium sp. 05H	I	99.83	570	Coleoptera	Scarabaeidae	Uroxys	Uroxys micros			BOLD:ACW4154		FALSE	TRUE	Genus	Gymnopleurus sericeifrons	Species		FALSE	TRUE
CBIHM550-18	IAvH-E-191865	Chrysomelidae					Chrysomelidae		I	86.25	540	Coleoptera	Scirtidae	Prionocyphon	Prionocyphon discoideus		SSKJB2420-14	BOLD:ABA6354			FALSE	Family	Haliplus lineatocollis	Species			FALSE
CBIHM484-18	IAvH-E-191722	Lampyridae					Lampyridae		I	83.53	519	Lepidoptera	Riodinidae	Semomesia	Semomesia croesus		GBMIN88006-17				FALSE	Family	Hatchiana jirisanensis	Species			FALSE
CBIHM486-18	IAvH-E-191724	Lampyridae					Lampyridae		I	83.13	514	Lepidoptera	Riodinidae	Semomesia	Semomesia croesus		GBMIN88006-17				FALSE	Family	Hatchiana jirisanensis	Species			FALSE
CBIHM764-18	IAvH-E-185546	Curculionidae					Curculionidae		I	82.46	469	Coleoptera	Curculionidae	Mecaspis	Mecaspis caesus			BOLD:ADN7044			TRUE	Family	Heilipus draco	Species			TRUE
CBIHM658-18	IAvH-E-182190	Scarabaeidae	Scarabaeinae	Scarabaeinae_incertae_sedis	Canthidium		Canthidium	Canthidium sp. 01H	I	89.87	567	Coleoptera	Scarabaeidae	Heliocopris	Heliocopris gigas		GBCLS4037-19	BOLD:AAZ7216		FALSE	TRUE	Genus	Heliocopris gigas	Species		FALSE	TRUE
CBIHM497-18	IAvH-E-191738	Curculionidae					Curculionidae		I	86.6	501	Coleoptera	Curculionidae	Heilipodus	Heilipodus sp. ARC2566		GBMIN51515-17	BOLD:ADK3711			TRUE	Family	Herpisticus bobadillae	Species			TRUE
CBIHI311-20	0755-II_ELM012	Elmidae	Elminae		Heterelmis		Heterelmis		I	99.45	507	Coleoptera	Elmidae	Heterelmis	Heterelmis sp. gmycB5		GBMIN52046-17	BOLD:ADK6282		TRUE	TRUE	Genus	Heterelmis	Genus		TRUE	TRUE
CBIHI214-18	IAvH-E-195456	Scarabaeidae	Dynastinae	Phileurini	Homophileurus		Homophileurus		I	96.52	486	Coleoptera	Scarabaeidae	Homophileurus	Homophileurus tricuspis		BCIDY043-19	BOLD:ABA3154		TRUE	TRUE	Genus	Homophileurus tricuspis	Species		FALSE	TRUE
CBIHI215-18	IAvH-E-195457	Scarabaeidae	Rutelinae	Rutelini	Macraspis	Macraspis chrysis	Macraspis chrysis		I	94.81	465	Coleoptera	Scarabaeidae	Macraspis	Macraspis chrysis		ASSCR1818-11	BOLD:ABV5812	TRUE	TRUE	TRUE	Species	Homotechnes motschulskyi	Species	FALSE	FALSE	FALSE
CBIHM759-18	IAvH-E-185418	Leiodidae					Leiodidae		I	86.59	562	Coleoptera	Dytiscidae	Tikoloshanes	Tikoloshanes eretiformis		GBCL16574-14				FALSE	Family	Hydaticus petitii	Species			FALSE
CBIHM771-18	IAvH-E-185552	Coccinellidae					Coccinellidae		I	87.54	561	Coleoptera	Coccinellidae	Hyperaspis	Hyperaspis concolor		GCOL7410-16	BOLD:ACZ1437			TRUE	Family	Hyperaspis concolor	Species			TRUE
CBIHM221-17	IAvH-E-180443	Curculionidae					Curculionidae		I	83.41	519	Coleoptera	Curculionidae	Porthetes	Porthetes sp. n. 13 DAD-2008		GBCL3448-08	BOLD:AAH7831			TRUE	Family	Kyklioacalles bupleuri	Species			TRUE
CBIHM823-20	IAvH-E-185421	Curculionidae					Curculionidae		I	84.78	555	Coleoptera	Curculionidae	Etheophanus	Etheophanus striatus		GBMNA42259-19	BOLD:AEA8158			TRUE	Family	Kyklioacalles reginae	species			TRUE
CBIHI207-18	IAvH-E-195448	Scarabaeidae	Dynastinae	Pentodontini	Tomarus	Tomarus gyas	Tomarus gyas		I	89.54	570	Coleoptera	Scarabaeidae	Tomarus	Tomarus bituberculatus		ASSCR556-11	BOLD:ABA2610	FALSE	TRUE	TRUE	Species	Laccophilus	Genus		FALSE	FALSE
CBIHI290-18	1162-IV_ENT-61246	Cerambycidae	Lamiinae	Acanthocinini	Nealcidion		Nealcidion		I	85.09	570	Coleoptera	Cerambycidae	Lepturges	Lepturges festivus		ASSCR4620-12	BOLD:ACA2364		FALSE	TRUE	Genus	Lamiinae	Subfamily		FALSE	TRUE
CBIHI219-18	IAvH-E-195463	Scarabaeidae	Rutelinae	Rutelini	Macraspis	Macraspis cuprecens	Macraspis cuprecens		I	88.35	459	Coleoptera	Scarabaeidae	Lagochile	Lagochile chiriquina		ASSCR1780-11	BOLD:ABV5597	FALSE	FALSE	TRUE	Species	Limonius aeger	Species	FALSE	FALSE	FALSE
CBIHM773-18	IAvH-E-185424	Staphylinidae					Staphylinidae		I	92.17	570	Coleoptera	Staphylinidae	Myrmedonota	Myrmedonota lewisi			BOLD:ACY8479			TRUE	Family	Lomechusini	Tribe			TRUE
CBIHM774-18	IAvH-E-185425	Staphylinidae					Staphylinidae		I	89.29	567	Diptera	Agromyzidae	Phytoliriomyza	Phytoliriomyza melampyga						FALSE	Family	Lomechusini	Tribe			TRUE
CBIHM213-17	IAvH-E-180435	Staphylinidae					Staphylinidae		I	88.66	570	Diptera	Agromyzidae	Phytoliriomyza	Phytoliriomyza melampyga						FALSE	Family	Lomechusini	Tribe			TRUE
CBIHM214-17	IAvH-E-180436	Staphylinidae					Staphylinidae		I	88.49	570	Diptera	Agromyzidae	Phytoliriomyza	Phytoliriomyza melampyga						FALSE	Family	Lomechusini	Tribe			TRUE
CBIHM215-17	IAvH-E-180437	Staphylinidae					Staphylinidae		I	88.03	558	Diptera	Agromyzidae	Phytoliriomyza	Phytoliriomyza melampyga						FALSE	Family	Lomechusini	Tribe			TRUE
CBIHM216-17	IAvH-E-180438	Staphylinidae					Staphylinidae		I	88.32	570	Diptera	Agromyzidae	Phytoliriomyza	Phytoliriomyza melampyga						FALSE	Family	Lomechusini	Tribe			TRUE
CBIHM217-17	IAvH-E-180439	Staphylinidae					Staphylinidae		I	88.16	570	Diptera	Agromyzidae	Phytoliriomyza	Phytoliriomyza melampyga						FALSE	Family	Lomechusini	Tribe			TRUE
CBIHI138-18	0513-I_SaC18-72-6	Scarabaeidae	Scarabaeinae	Scarabaeinae_incertae_sedis	Uroxys	Uroxys cuprescens	Uroxys cuprescens		I	91.67	504	Coleoptera	Scarabaeidae	Ontherus	Ontherus obliquos			BOLD:ABA3559	FALSE	FALSE	TRUE	Species	Lordithon trinotatus	Species	FALSE	FALSE	FALSE
CBIHM488-18	IAvH-E-191727	Lampyridae					Lampyridae		I	83.51	471	Coleoptera	Lampyridae	Lucidota	Lucidota atra		CNBRN859-14				TRUE	Family	Lucidina	Genus			TRUE
CBIHM768-18	IAvH-E-185550	Cantharidae					Cantharidae		I	84.12	487	Coleoptera	Lampyridae	Lucidota	Lucidota atra		CNSLF988-12	BOLD:AAE9936			FALSE	Family	Lucidina kotbandia	Species			FALSE
CBIHM547-18	IAvH-E-191862	Chrysomelidae					Chrysomelidae		I	86.95	569	Coleoptera	Chrysomelidae	Altica	Altica corni		CNFNP2140-14	BOLD:AAG4445			TRUE	Family	Macrohaltica	Genus			TRUE
CBIHM775-18	IAvH-E-185555	Chrysomelidae					Chrysomelidae		I	86.51	570	Coleoptera	Elmidae	Macronychus	Macronychus quadrituberculatus		FBAQU450-10	BOLD:AAJ1508			FALSE	Family	Macronychus quadrituberculatus	Species			FALSE
CBIHI241-18	IAvH-E-195486	Scarabaeidae	Melolonthinae	Macrodactylini	Clavipalpus		Clavipalpus		0	97.05	456	Coleoptera	Scarabaeidae	Clavipalpus	Clavipalpus ursinus		CBIHI230-18	BOLD:ADO6609		TRUE	TRUE	Genus	Madrasostes	Genus		FALSE	FALSE
CBIHI241-18	IAvH-E-195486	Scarabaeidae	Melolonthinae	Macrodactylini	Clavipalpus		Clavipalpus		II	83.85	456	Coleoptera	Scarabaeidae	Phyllophaga	Phyllophaga hornii		ASBTL210-05	BOLD:AAD7221		FALSE	TRUE	Genus
CBIHI243-18	IAvH-E-195489	Scarabaeidae	Melolonthinae	Macrodactylini	Clavipalpus		Clavipalpus		0	97.03	459	Coleoptera	Scarabaeidae	Clavipalpus	Clavipalpus ursinus		CBIHI230-18	BOLD:ADO6609		TRUE	TRUE	Genus	Madrasostes	Genus		FALSE	FALSE
CBIHI243-18	IAvH-E-195489	Scarabaeidae	Melolonthinae	Macrodactylini	Clavipalpus		Clavipalpus		II	84.39	459	Coleoptera	Scarabaeidae	Phyllophaga	Phyllophaga hirticula					FALSE	TRUE	Genus
CBIHI244-18	IAvH-E-195491	Scarabaeidae	Melolonthinae	Macrodactylini	Clavipalpus		Clavipalpus		0	97.05	456	Coleoptera	Scarabaeidae	Clavipalpus	Clavipalpus ursinus		CBIHI230-18	BOLD:ADO6609		TRUE	TRUE	Genus	Madrasostes	Genus		FALSE	FALSE
CBIHI244-18	IAvH-E-195491	Scarabaeidae	Melolonthinae	Macrodactylini	Clavipalpus		Clavipalpus		II	84.48	456	Coleoptera	Scarabaeidae	Phyllophaga	Phyllophaga hirticula					FALSE	TRUE	Genus
CBIHI169-18	IAvH-E-195393	Scarabaeidae	Dynastinae	Cyclocephalini	Cyclocephala	Cyclocephala carbonaria	Cyclocephala carbonaria		I	97.75	570	Coleoptera	Scarabaeidae	Cyclocephala	Cyclocephala carbonaria			BOLD:AAP8418	TRUE	TRUE	TRUE	Species	Diptera	Order
CBIHM600-18	IAvH-E-191987	Scarabaeidae	Melolonthinae	Macrodactylini	Plectris		Plectris		I	85.39	486	Coleoptera	Staphylinidae	Philonthus	Philonthus ferreipennis	Philonthus ferreipennis ferreipennis		BOLD:ACM0206		FALSE	FALSE	Genus	Melanotus legatus leanus	Subspecies		FALSE	FALSE
CBIHM197-17	IAvH-E-180414	Chrysomelidae					Chrysomelidae		I	89.81	567	Coleoptera	Chrysomelidae	Calomicrus	Calomicrus fallax		GBCCH9069-19	BOLD:AEC4462			TRUE	Family	Metrioidea	Family			FALSE
CBIHM780-18	IAvH-E-185430	Chrysomelidae					Chrysomelidae		I	86.28	555	Coleoptera	Dytiscidae	Herophydrus	Herophydrus inquinatus		GBCL57605-19				FALSE	Family	Microcara testacea	Species			FALSE
CBIHM820-20	IAvH-E-182184	Scarabaeidae	Scarabaeinae	Deltochilini	Canthon		Canthon	Canthon sp. 09H	I	95.11	408	Coleoptera	Scarabaeidae	Canthon	Canthon caelius		ASSCR2343-11	BOLD:ABU7368		TRUE	TRUE	Genus	Milichus picticollis	species		FALSE	TRUE
CBIHM682-18	IAvH-E-169605	Scarabaeidae	Scarabaeinae	Deltochilini	Canthon		Canthon	Canthon sp. 25H	I	89.37	567	Coleoptera	Scarabaeidae	Canthon	Canthon pseudoforcipatus			BOLD:ADZ5288		TRUE	TRUE	Genus	Nanos	Genus		FALSE	TRUE
CBIHM714-18	IAvH-E-170617	Scarabaeidae	Scarabaeinae	Scarabaeinae_incertae_sedis	Canthidium		Canthidium	Canthidium sp. 32H	I	89.14	570	Coleoptera	Scarabaeidae	Canthidium	Canthidium marielae		ASSCR2271-11	BOLD:ABV5013		TRUE	TRUE	Genus	Nanos	Genus		FALSE	TRUE
CBIHM749-18	IAvH-E-183566	Scarabaeidae	Scarabaeinae	Scarabaeinae_incertae_sedis	Canthidium		Canthidium	Canthidium sp. 31H	I	94.5	570	Coleoptera	Scarabaeidae	Canthidium	Canthidium sp221		ASSCR2243-11	BOLD:ABU9363		TRUE	TRUE	Genus	Nanos	Genus		FALSE	TRUE
CBIHI021-17	0599-II_AST3-24-8	Scarabaeidae	Scarabaeinae	Scarabaeinae_incertae_sedis	Canthidium		Canthidium	Canthidium sp. 32H	I	88.33	558	Coleoptera	Scarabaeidae	Canthidium	Canthidium marielae		ASSCR2271-11	BOLD:ABV5013		TRUE	TRUE	Genus	Nanos semiscribosus	Species		FALSE	TRUE
CBIHI156-18	IAvH-E-170575	Scarabaeidae	Scarabaeinae	Deltochilini	Canthon	Canthon triangularis	Canthon triangularis		0	100	570	Coleoptera	Scarabaeidae	Canthon	Canthon triangularis		CBIHI157-18	BOLD:ADO2303	TRUE	TRUE	TRUE	Species	Nanos semiscribosus	Species	FALSE	FALSE	TRUE
CBIHI156-18	IAvH-E-170575	Scarabaeidae	Scarabaeinae	Deltochilini	Canthon	Canthon triangularis	Canthon triangularis		II	90.21	570	Coleoptera	Scarabaeidae	Canthon	Canthon septemmaculatum		ASSCR2406-11	BOLD:ABU7367	FALSE	TRUE	TRUE	Species
CBIHI157-18	IAvH-E-170577	Scarabaeidae	Scarabaeinae	Deltochilini	Canthon	Canthon triangularis	Canthon triangularis		0	100	570	Coleoptera	Scarabaeidae	Canthon	Canthon triangularis		CBIHI156-18	BOLD:ADO2303	TRUE	TRUE	TRUE	Species	Nanos semiscribosus	Species	FALSE	FALSE	TRUE
CBIHI157-18	IAvH-E-170577	Scarabaeidae	Scarabaeinae	Deltochilini	Canthon	Canthon triangularis	Canthon triangularis		II	90.21	570	Coleoptera	Scarabaeidae	Canthon	Canthon septemmaculatum		ASSCR2406-11	BOLD:ABU7367	FALSE	TRUE	TRUE	Species
CBIHM631-18	IAvH-E-183515	Scarabaeidae	Scarabaeinae	Deltochilini	Canthon		Canthon	Canthon sp. 01H	I	100	570	Coleoptera	Scarabaeidae	Canthon	Canthon aequinoctialisASolis1		ASSCR2329-11	BOLD:ABA2647		TRUE	TRUE	Genus	Nanos semiscribosus	Species		FALSE	TRUE
CBIHM634-18	IAvH-E-183518	Scarabaeidae	Scarabaeinae	Deltochilini	Canthon		Canthon	Canthon sp. 01H	I	99.85	570	Coleoptera	Scarabaeidae	Canthon	Canthon aequinoctialisASolis1		ASSCR2329-11	BOLD:ABA2647		TRUE	TRUE	Genus	Nanos semiscribosus	Species		FALSE	TRUE
CBIHM637-18	IAvH-E-183530	Scarabaeidae	Scarabaeinae	Deltochilini	Canthon		Canthon	Canthon sp. 01H	I	100	570	Coleoptera	Scarabaeidae	Canthon	Canthon aequinoctialisASolis1		ASSCR2329-11	BOLD:ABA2647		TRUE	TRUE	Genus	Nanos semiscribosus	Species		FALSE	TRUE
CBIHM708-18	IAvH-E-170571	Scarabaeidae	Scarabaeinae	Deltochilini	Pseudocanthon		Pseudocanthon	Pseudocanthon sp. 02H	I	91.1	570	Coleoptera	Scarabaeidae	Canthon	Canthon puncticollis					FALSE	TRUE	Genus	Nanos semiscribosus	Species		FALSE	TRUE
CBIHI141-18	0518-I_SaBP02-48-2	Scarabaeidae	Scarabaeinae	Deltochilini	Scybalocanthon		Scybalocanthon	Scybalocanthon sp. 01H	I	85.77	555	Coleoptera	Staphylinidae	Tachinus	Tachinus limbatus		SSPPA2963-15	BOLD:AAG4286		FALSE	FALSE	Genus	Ochthebius	Genus		FALSE	FALSE
CBIHI202-18	IAvH-E-195433	Passalidae	Passalinae	Proculini	Popilius		Popilius		I	84.86	441	Coleoptera	Passalidae	Odontotaenius	Odontotaenius disjunctus		BBCCA252-12	BOLD:ABW6208		FALSE	TRUE	Genus	Odontotaenius disjunctus	species		FALSE	TRUE
CBIHM765-18	IAvH-E-185547	Mordellidae					Mordellidae		I	83.94	514	Coleoptera	Staphylinidae	Omalium	Omalium exiguum		FBCOP492-13	BOLD:AAO0938			FALSE	Family	Omalium exiguum	Species			FALSE
CBIHM766-18	IAvH-E-185548	Mordellidae					Mordellidae		I	83.94	514	Coleoptera	Staphylinidae	Omalium	Omalium exiguum		FBCOP492-13	BOLD:AAO0938			FALSE	Family	Omalium exiguum	Species			FALSE
CBIHI139-18	0516-I_SaC18-72-2	Scarabaeidae	Scarabaeinae	Oniticellini	Eurysternus	Eurysternus marmoreus	Eurysternus marmoreus		I	83.59	524	Coleoptera	Scarabaeidae	Dichotomius	Dichotomius carbonarius				FALSE	FALSE	TRUE	Species	Onitis alexis	Species	FALSE	FALSE	TRUE
CBIHM627-18	IAvH-E-183511	Scarabaeidae	Scarabaeinae	Deltochilini	Canthon		Canthon	Canthon sp. 01H	I	98.01	561	Coleoptera	Scarabaeidae	Canthon	Canthon aequinoctialis		GBCLS3041-19	BOLD:ABA2649		TRUE	TRUE	Genus	Onthophagus	Genus		FALSE	TRUE
CBIHM628-18	IAvH-E-183512	Scarabaeidae	Scarabaeinae	Deltochilini	Canthon		Canthon	Canthon sp. 01H	I	98.08	570	Coleoptera	Scarabaeidae	Canthon	Canthon aequinoctialisASolis3		ASSCR2324-11	BOLD:ABA2649		TRUE	TRUE	Genus	Onthophagus	Genus		FALSE	TRUE
CBIHM629-18	IAvH-E-183513	Scarabaeidae	Scarabaeinae	Deltochilini	Canthon		Canthon	Canthon sp. 01H	I	98.17	570	Coleoptera	Scarabaeidae	Canthon	Canthon aequinoctialisASolis3		ASSCR2324-11	BOLD:ABA2649		TRUE	TRUE	Genus	Onthophagus	Genus		FALSE	TRUE
CBIHM630-18	IAvH-E-183514	Scarabaeidae	Scarabaeinae	Deltochilini	Canthon		Canthon	Canthon sp. 01H	I	97.86	570	Coleoptera	Scarabaeidae	Canthon	Canthon sp226			BOLD:ABA2649		TRUE	TRUE	Genus	Onthophagus	Genus		FALSE	TRUE
CBIHM632-18	IAvH-E-183516	Scarabaeidae	Scarabaeinae	Deltochilini	Canthon		Canthon	Canthon sp. 01H	I	97.25	570	Coleoptera	Scarabaeidae	Canthon	Canthon aequinoctialis		GBCLS3041-19	BOLD:ABA2649		TRUE	TRUE	Genus	Onthophagus	Genus		FALSE	TRUE
CBIHM633-18	IAvH-E-183517	Scarabaeidae	Scarabaeinae	Deltochilini	Canthon		Canthon	Canthon sp. 01H	I	98.2	563	Coleoptera	Scarabaeidae	Canthon	Canthon aequinoctialis		GBCLS3041-19	BOLD:ABA2649		TRUE	TRUE	Genus	Onthophagus	Genus		FALSE	TRUE
CBIHM635-18	IAvH-E-183519	Scarabaeidae	Scarabaeinae	Deltochilini	Canthon		Canthon	Canthon sp. 01H	I	97.55	570	Coleoptera	Scarabaeidae	Canthon	Canthon aequinoctialis		GBCLS3041-19	BOLD:ABA2649		TRUE	TRUE	Genus	Onthophagus	Genus		FALSE	TRUE
CBIHM636-18	IAvH-E-183520	Scarabaeidae	Scarabaeinae	Deltochilini	Canthon		Canthon	Canthon sp. 01H	I	97.55	570	Coleoptera	Scarabaeidae	Canthon	Canthon aequinoctialis		GBCLS3041-19	BOLD:ABA2649		TRUE	TRUE	Genus	Onthophagus	Genus		FALSE	TRUE
CBIHM639-18	IAvH-E-183532	Scarabaeidae	Scarabaeinae	Deltochilini	Canthon		Canthon	Canthon sp. 01H	I	97.86	570	Coleoptera	Scarabaeidae	Canthon	Canthon aequinoctialisASolis3		ASSCR2324-11	BOLD:ABA2649		TRUE	TRUE	Genus	Onthophagus	Genus		FALSE	TRUE
CBIHM726-18	IAvH-E-182146	Scarabaeidae	Scarabaeinae	Onthophagini	Onthophagus	Onthophagus lebasi	Onthophagus lebasi		0	99.35	567	Coleoptera	Scarabaeidae	Onthophagus	Onthophagus lebasi		CBIHM721-18	BOLD:ADL5334	TRUE	TRUE	TRUE	Species	Onthophagus	Genus		TRUE	TRUE
CBIHM726-18	IAvH-E-182146	Scarabaeidae	Scarabaeinae	Onthophagini	Onthophagus	Onthophagus lebasi	Onthophagus lebasi		II	91.03	567	Coleoptera	Scarabaeidae	Onthophagus	Onthophagus acuminatusAS1		GBCL3766-08	BOLD:AAX0271	FALSE	TRUE	TRUE	Species
CBIHM743-18	IAvH-E-182160	Scarabaeidae	Scarabaeinae	Scarabaeinae_incertae_sedis	Uroxys		Uroxys	Uroxys sp. 03H	0	99.67	498	Coleoptera	Scarabaeidae	Uroxys	Uroxys micros		CBIHM729-18	BOLD:ADL4592		TRUE	TRUE	Genus	Onthophagus	Genus		FALSE	TRUE
CBIHM743-18	IAvH-E-182160	Scarabaeidae	Scarabaeinae	Scarabaeinae_incertae_sedis	Uroxys		Uroxys	Uroxys sp. 03H	II	89.3	498	Coleoptera	Scarabaeidae	Uroxys	Uroxys deavilai		GMCRO587-13	BOLD:ACJ8618		TRUE	TRUE	Genus
CBIHI030-17	0609-II_AMPT5-48-4	Scarabaeidae	Scarabaeinae	Onthophagini	Onthophagus	Onthophagus acuminatus	Onthophagus acuminatus		I	100	570	Coleoptera	Scarabaeidae	Onthophagus	Onthophagus acuminatusAS1		ASSCR1144-11	BOLD:AAX0271	TRUE	TRUE	TRUE	Species	Onthophagus acuminatus	Species	TRUE	TRUE	TRUE
CBIHI022-17	0600-II_AST2-24-8	Scarabaeidae	Scarabaeinae	Onthophagini	Onthophagus		Onthophagus	Onthophagus sp. 09H	I	95.87	570	Coleoptera	Scarabaeidae	Onthophagus	Onthophagus EC001			BOLD:ACS3364		TRUE	TRUE	Genus	Onthophagus clypeatus	Species		TRUE	TRUE
CBIHI020-17	0597-II_AST2-24-11	Scarabaeidae	Scarabaeinae	Scarabaeinae_incertae_sedis	Canthidium		Canthidium	Canthidium sp. 32H	I	88.84	570	Coleoptera	Scarabaeidae	Canthidium	Canthidium marielae		ASSCR2271-11	BOLD:ABV5013		TRUE	TRUE	Genus	Onthophagus fimetarius	Species		FALSE	TRUE
CBIHI134-18	0611-II_AMT1-72-3	Scarabaeidae	Scarabaeinae	Scarabaeinae_incertae_sedis	Canthidium		Canthidium	Canthidium sp. 32H	I	88.34	567	Coleoptera	Scarabaeidae	Canthidium	Canthidium marielae		ASSCR2271-11	BOLD:ABV5013		TRUE	TRUE	Genus	Onthophagus fimetarius	Species		FALSE	TRUE
CBIHI162-18	IAvH-E-191451	Scarabaeidae	Scarabaeinae	Onthophagini	Onthophagus	Onthophagus curvicornis	Onthophagus curvicornis		0	99.82	567	Coleoptera	Scarabaeidae	Onthophagus	Onthophagus curvicornis		CBIHI160-18		TRUE	TRUE	TRUE	Species	Onthophagus fimetarius	Species	FALSE	TRUE	TRUE
CBIHI162-18	IAvH-E-191451	Scarabaeidae	Scarabaeinae	Onthophagini	Onthophagus	Onthophagus curvicornis	Onthophagus curvicornis		II	88.92	567	Coleoptera	Scarabaeidae	Uroxys	Uroxys dybasi		ASSCR2478-11	BOLD:ABA3723	FALSE	FALSE	TRUE	Species
CBIHM719-18	IAvH-E-182148	Scarabaeidae	Scarabaeinae	Onthophagini	Onthophagus	Onthophagus lebasi	Onthophagus lebasi		0	99.84	569	Coleoptera	Scarabaeidae	Onthophagus	Onthophagus lebasi		CBIHM735-18	BOLD:ADL5334	TRUE	TRUE	TRUE	Species	Onthophagus fimetarius	Species	FALSE	TRUE	TRUE
CBIHM719-18	IAvH-E-182148	Scarabaeidae	Scarabaeinae	Onthophagini	Onthophagus	Onthophagus lebasi	Onthophagus lebasi		II	91.27	569	Coleoptera	Scarabaeidae	Onthophagus	Onthophagus fimetarius		GBCLS4156-19	BOLD:ADV4499	FALSE	TRUE	TRUE	Species
CBIHM721-18	IAvH-E-182147	Scarabaeidae	Scarabaeinae	Onthophagini	Onthophagus	Onthophagus lebasi	Onthophagus lebasi		0	98.61	566	Coleoptera	Scarabaeidae	Onthophagus	Onthophagus lebasi		CBIHM719-18	BOLD:ADL5334	TRUE	TRUE	TRUE	Species	Onthophagus fimetarius	Species	FALSE	TRUE	TRUE
CBIHM721-18	IAvH-E-182147	Scarabaeidae	Scarabaeinae	Onthophagini	Onthophagus	Onthophagus lebasi	Onthophagus lebasi		II	92.15	566	Coleoptera	Scarabaeidae	Onthophagus	Onthophagus fimetarius		GBCLS4156-19	BOLD:ADV4499	FALSE	TRUE	TRUE	Species
CBIHM735-18	IAvH-E-182144	Scarabaeidae	Scarabaeinae	Onthophagini	Onthophagus	Onthophagus lebasi	Onthophagus lebasi		0	99.84	567	Coleoptera	Scarabaeidae	Onthophagus	Onthophagus lebasi		CBIHM719-18	BOLD:ADL5334	TRUE	TRUE	TRUE	Species	Onthophagus fimetarius	Species	FALSE	TRUE	TRUE
CBIHM735-18	IAvH-E-182144	Scarabaeidae	Scarabaeinae	Onthophagini	Onthophagus	Onthophagus lebasi	Onthophagus lebasi		II	90.97	567	Coleoptera	Scarabaeidae	Onthophagus	Onthophagus fimetarius		GBCLS4156-19	BOLD:ADV4499	FALSE	TRUE	TRUE	Species
CBIHI148-18	IAvH-E-170562	Scarabaeidae	Scarabaeinae	Onthophagini	Onthophagus		Onthophagus	Onthophagus sp. 07H	I	98.04	570	Coleoptera	Scarabaeidae	Onthophagus	Onthophagus haematopus		GBCL3750-08	BOLD:AAX0252		TRUE	TRUE	Genus	Onthophagus haemotopus	Species		TRUE	TRUE
CBIHI149-18	IAvH-E-170565	Scarabaeidae	Scarabaeinae	Onthophagini	Onthophagus		Onthophagus	Onthophagus sp. 07H	I	97.88	570	Coleoptera	Scarabaeidae	Onthophagus	Onthophagus haematopus		GBCL3750-08	BOLD:AAX0252		TRUE	TRUE	Genus	Onthophagus haemotopus	Species		TRUE	TRUE
CBIHI150-18	IAvH-E-170569	Scarabaeidae	Scarabaeinae	Onthophagini	Onthophagus		Onthophagus	Onthophagus sp. 07H	I	98.04	570	Coleoptera	Scarabaeidae	Onthophagus	Onthophagus haematopus		GBCL3750-08	BOLD:AAX0252		TRUE	TRUE	Genus	Onthophagus haemotopus	Species		TRUE	TRUE
CBIHM704-18	IAvH-E-170626	Scarabaeidae	Scarabaeinae	Onthophagini	Onthophagus		Onthophagus	Onthophagus sp. 01H	I	99.33	570	Coleoptera	Scarabaeidae	Onthophagus	Onthophagus marginicollisAS1			BOLD:ABA7485		TRUE	TRUE	Genus	Onthophagus minutus	Species		TRUE	TRUE
CBIHI142-18	0520-I_SaC13-72-2A	Scarabaeidae	Scarabaeinae	Onthophagini	Onthophagus	Onthophagus curvicornis	Onthophagus curvicornis		0	98.17	570	Coleoptera	Scarabaeidae	Onthophagus	Onthophagus curvicornis		CBIHI161-18	BOLD:ADM9497	TRUE	TRUE	TRUE	Species	Onthophagus nitidior	Species	FALSE	TRUE	TRUE
CBIHI142-18	0520-I_SaC13-72-2A	Scarabaeidae	Scarabaeinae	Onthophagini	Onthophagus	Onthophagus curvicornis	Onthophagus curvicornis		II	96.24	570	Coleoptera	Scarabaeidae	Onthophagus	Onthophagus incensus		GBCL3748-08	BOLD:AAK3380	FALSE	TRUE	TRUE	Species
CBIHI161-18	IAvH-E-191438	Scarabaeidae	Scarabaeinae	Onthophagini	Onthophagus	Onthophagus curvicornis	Onthophagus curvicornis		0	98.17	570	Coleoptera	Scarabaeidae	Onthophagus	Onthophagus curvicornis		CBIHI142-18	BOLD:ADM9497	TRUE	TRUE	TRUE	Species	Onthophagus nitidior	Species	FALSE	TRUE	TRUE
CBIHI161-18	IAvH-E-191438	Scarabaeidae	Scarabaeinae	Onthophagini	Onthophagus	Onthophagus curvicornis	Onthophagus curvicornis		II	96.24	570	Coleoptera	Scarabaeidae	Onthophagus	Onthophagus incensus		GBCL3748-08	BOLD:AAK3380	FALSE	TRUE	TRUE	Species
CBIHM671-18	IAvH-E-167428	Scarabaeidae	Scarabaeinae	Scarabaeinae_incertae_sedis	Canthidium		Canthidium	Canthidium sp. 05H	I	87.81	570	Coleoptera	Scarabaeidae	Canthidium	Canthidium sp.			BOLD:ADZ6865		TRUE	TRUE	Genus	Onthophagus nitidior	Species		FALSE	TRUE
CBIHM672-18	IAvH-E-167429	Scarabaeidae	Scarabaeinae	Scarabaeinae_incertae_sedis	Canthidium		Canthidium	Canthidium sp. 05H	I	87.81	570	Coleoptera	Scarabaeidae	Canthidium	Canthidium sp.			BOLD:ADZ6865		TRUE	TRUE	Genus	Onthophagus nitidior	Species		FALSE	TRUE
CBIHM723-18	IAvH-E-182154	Scarabaeidae	Scarabaeinae	Scarabaeinae_incertae_sedis	Canthidium		Canthidium	Canthidium sp. 05H	I	87.86	570	Coleoptera	Scarabaeidae	Canthon	Canthon cyanellus			BOLD:ADN2169		FALSE	TRUE	Genus	Onthophagus nitidior	Species		FALSE	TRUE
CBIHM724-18	IAvH-E-182155	Scarabaeidae	Scarabaeinae	Scarabaeinae_incertae_sedis	Canthidium		Canthidium	Canthidium sp. 05H	I	87.81	570	Coleoptera	Scarabaeidae	Canthidium	Canthidium sp.			BOLD:ADZ6865		TRUE	TRUE	Genus	Onthophagus nitidior	Species		FALSE	TRUE
CBIHM725-18	IAvH-E-182158	Scarabaeidae	Scarabaeinae	Scarabaeinae_incertae_sedis	Canthidium		Canthidium	Canthidium sp. 05H	I	88.18	545	Coleoptera	Scarabaeidae	Canthidium	Canthidium sp.			BOLD:ADZ6865		TRUE	TRUE	Genus	Onthophagus nitidior	Species		FALSE	TRUE
CBIHM734-18	IAvH-E-182157	Scarabaeidae	Scarabaeinae	Scarabaeinae_incertae_sedis	Canthidium		Canthidium	Canthidium sp. 05H	I	87.81	570	Coleoptera	Scarabaeidae	Canthidium	Canthidium sp.			BOLD:ADZ6865		TRUE	TRUE	Genus	Onthophagus nitidior	Species		FALSE	TRUE
CBIHI312-20	0511-I_SaC04-24-2A	Scarabaeidae	Scarabaeinae	Scarabaeinae_incertae_sedis	Uroxys	Uroxys	Uroxys	Uroxys corniculatus	I	90.21	570	Coleoptera	Scarabaeidae	Canthon	Canthon meridionalis		ASSCR2384-11	BOLD:ABA7604		FALSE	TRUE	Genus	Onthophagus nuchicornis	Species		FALSE	TRUE
CBIHM638-18	IAvH-E-183531	Scarabaeidae	Scarabaeinae	Deltochilini	Canthon		Canthon	Canthon sp. 01H	I	100	570	Coleoptera	Scarabaeidae	Canthon	Canthon aequinoctialisASolis1		ASSCR2329-11	BOLD:ABA2647		TRUE	TRUE	Genus	Onthophagus orientalis	Species		FALSE	TRUE
CBIHI153-18	IAvH-E-169435	Scarabaeidae	Scarabaeinae	Phanaeini	Phanaeus	Phanaeus haroldi	Phanaeus haroldi		0	98.62	570	Coleoptera	Scarabaeidae	Phanaeus	Phanaeus haroldi		CBIHI154-18	BOLD:ADN3451	TRUE	TRUE	TRUE	Species	Oxysternon conspicillatum	Species	FALSE	FALSE	TRUE
CBIHI153-18	IAvH-E-169435	Scarabaeidae	Scarabaeinae	Phanaeini	Phanaeus	Phanaeus haroldi	Phanaeus haroldi		II	96.64	570	Coleoptera	Scarabaeidae	Phanaeus	Phanaeus haroldi		GBCL4104-09	BOLD:AAI4380	TRUE	TRUE	TRUE	Species
CBIHM711-18	IAvH-E-169437	Scarabaeidae	Scarabaeinae	Phanaeini	Sulcophanaeus	Sulcophanaeus leander	Sulcophanaeus leander		I	99.66	570	Coleoptera	Scarabaeidae	Sulcophanaeus	Sulcophanaeus leander			BOLD:ACW3786	TRUE	TRUE	TRUE	Species	Oxysternon conspicillatum	Species	FALSE	FALSE	TRUE
CBIHM712-18	IAvH-E-169438	Scarabaeidae	Scarabaeinae	Phanaeini	Sulcophanaeus	Sulcophanaeus leander	Sulcophanaeus leander		I	99.83	570	Coleoptera	Scarabaeidae	Sulcophanaeus	Sulcophanaeus leander			BOLD:ACW3786	TRUE	TRUE	TRUE	Species	Oxysternon conspicillatum	Species	FALSE	FALSE	TRUE
CBIHM713-18	IAvH-E-169439	Scarabaeidae	Scarabaeinae	Phanaeini	Sulcophanaeus	Sulcophanaeus leander	Sulcophanaeus leander		I	99.68	570	Coleoptera	Scarabaeidae	Sulcophanaeus	Sulcophanaeus leander			BOLD:ACW3786	TRUE	TRUE	TRUE	Species	Oxysternon conspicillatum	Species	FALSE	FALSE	TRUE
CBIHI185-18	IAvH-E-195412	Scarabaeidae	Cetoniinae	Gymnetini	Gymnetis	Gymnetis pantherina	Gymnetis pantherina		I	89.6	570	Coleoptera	Scarabaeidae	Gymnetis	Gymnetis chevrolatiAS1		ASSCR107-11	BOLD:ABA2806	FALSE	TRUE	TRUE	Species	Oxythyrea funesta	Species	FALSE	FALSE	TRUE
CBIHM678-18	IAvH-E-169603	Scarabaeidae	Scarabaeinae	Deltochilini	Canthon		Canthon	Canthon sp. 24H	I	90.91	570	Coleoptera	Scarabaeidae	Canthon	Canthon mutabilis		ASSCR2403-11	BOLD:ABA8424		TRUE	TRUE	Genus	Paratachys micros	Species		FALSE	FALSE
CBIHM679-18	IAvH-E-169606	Scarabaeidae	Scarabaeinae	Deltochilini	Canthon		Canthon	Canthon sp. 26H	I	90.91	570	Coleoptera	Scarabaeidae	Canthon	Canthon mutabilis		ASSCR2403-11	BOLD:ABA8424		TRUE	TRUE	Genus	Paratachys micros	Species		FALSE	FALSE
CBIHM680-18	IAvH-E-169607	Scarabaeidae	Scarabaeinae	Deltochilini	Canthon		Canthon	Canthon sp. 26H	I	90.72	570	Coleoptera	Scarabaeidae	Canthon	Canthon mutabilis		ASSCR2403-11	BOLD:ABA8424		TRUE	TRUE	Genus	Paratachys micros	Species		FALSE	FALSE
CBIHM681-18	IAvH-E-170217	Scarabaeidae	Scarabaeinae	Deltochilini	Canthon		Canthon	Canthon sp. 26H	I	90.72	570	Coleoptera	Scarabaeidae	Canthon	Canthon mutabilis		ASSCR2403-11	BOLD:ABA8424		TRUE	TRUE	Genus	Paratachys micros	Species		FALSE	FALSE
CBIHM685-18	IAvH-E-170219	Scarabaeidae	Scarabaeinae	Deltochilini	Canthon		Canthon	Canthon sp. 26H	I	90.72	570	Coleoptera	Scarabaeidae	Canthon	Canthon mutabilis		ASSCR2403-11	BOLD:ABA8424		TRUE	TRUE	Genus	Paratachys micros	Species		FALSE	FALSE
CBIHM810-18	IAvH-E-185255	Chrysomelidae					Chrysomelidae		I	85.83	512	Coleoptera	Chrysomelidae	Longitarsus	Longitarsus scutellaris			BOLD:AAN6151			TRUE	Family	Paratenetus	Genus			FALSE
CBIHI182-18	IAvH-E-195408	Passalidae					Passalidae		I	85.78	489	Coleoptera	Passalidae	Passalus	Passalus spiniger		BCIDY225-19	BOLD:ADT9853			TRUE	Family	Passalus spiniger	Species			TRUE
CBIHM738-18	IAvH-E-182149	Scarabaeidae	Scarabaeinae	Scarabaeinae_incertae_sedis	Uroxys		Uroxys	Uroxys sp. 03H	I	98.95	555	Coleoptera	Scarabaeidae	Uroxys	Uroxys micros			BOLD:ACW4154		TRUE	TRUE	Genus	Diptera	Order
CBIHM803-18	IAvH-E-185590	Carabidae					Carabidae		I	94.34	570	Coleoptera	Carabidae	Pentagonica	Pentagonica picticornis		BETN242-18	BOLD:ADT7132			TRUE	Family	Pentagonica flavipes	Species			TRUE
CBIHM776-18	IAvH-E-185556	Chrysomelidae					Chrysomelidae		I	88.23	525	Coleoptera	Chrysomelidae	Myochrous	Myochrous sp. 2CHRYS			BOLD:AAY8361			TRUE	Family	Percolaspis	Genus			TRUE
CBIHM604-18	IAvH-E-191994	Erotylidae					Erotylidae		I	86.58	570	Coleoptera	Cerambycidae	Acmaeops	Acmaeops proteus		CNNHB362-14	BOLD:AAB2742			FALSE	Family	Phalacridae	Family			FALSE
CBIHI154-18	IAvH-E-169436	Scarabaeidae	Scarabaeinae	Phanaeini	Phanaeus	Phanaeus haroldi	Phanaeus haroldi		0	98.62	570	Coleoptera	Scarabaeidae	Phanaeus	Phanaeus haroldi		CBIHI153-18	BOLD:ADN3451	TRUE	TRUE	TRUE	Species	Phanaeus haroldi	Species	TRUE	TRUE	TRUE
CBIHI154-18	IAvH-E-169436	Scarabaeidae	Scarabaeinae	Phanaeini	Phanaeus	Phanaeus haroldi	Phanaeus haroldi		II	96.85	570	Coleoptera	Scarabaeidae	Phanaeus	Phanaeus haroldi		GBCL4104-09	BOLD:AAI4380	TRUE	TRUE	TRUE	Species
CBIHI152-18	IAvH-E-169434	Scarabaeidae	Scarabaeinae	Phanaeini	Phanaeus	Phanaeus bispinus	Phanaeus bispinus		I	96.94	570	Coleoptera	Scarabaeidae	Phanaeus	Phanaeus bispinus			BOLD:ACW4591	TRUE	TRUE	TRUE	Species	Phanaeus sororibispinus	Species	FALSE	TRUE	TRUE
CBIHI118-17	0760-II_ELM017	Elmidae	Larainae		Phanocerus		Phanocerus		I	87.44	570	Coleoptera	Elmidae	Phanocerus	Phanocerus sp2		MZCRI3371-13	BOLD:ACJ1506		TRUE	TRUE	Genus	Phanocerus	Genus		TRUE	TRUE
CBIHI119-17	0761-II_ELM018	Elmidae	Larainae		Phanocerus		Phanocerus		I	88.07	570	Coleoptera	Elmidae	Phanocerus	Phanocerus sp2		MZCRI3371-13	BOLD:ACJ1506		TRUE	TRUE	Genus	Phanocerus	Genus		TRUE	TRUE
CBIHI120-17	0762-II_ELM019	Elmidae	Larainae		Phanocerus		Phanocerus		I	87.6	552	Coleoptera	Elmidae	Phanocerus	Phanocerus sp2		MZCRI3375-13	BOLD:ACJ1506		TRUE	TRUE	Genus	Phanocerus	Genus		TRUE	TRUE
CBIHI121-17	0763-II_ELM020	Elmidae	Larainae		Phanocerus		Phanocerus		I	87.67	552	Coleoptera	Elmidae	Phanocerus	Phanocerus sp2		MZCRI3371-13	BOLD:ACJ1506		TRUE	TRUE	Genus	Phanocerus	Genus		TRUE	TRUE
CBIHI122-17	0764-II_ELM021	Elmidae	Larainae		Phanocerus		Phanocerus		I	88.07	570	Coleoptera	Elmidae	Phanocerus	Phanocerus sp2		MZCRI3371-13	BOLD:ACJ1506		TRUE	TRUE	Genus	Phanocerus	Genus		TRUE	TRUE
CBIHI168-18	IAvH-E-195392	Scarabaeidae	Dynastinae	Phileurini	Phileurus	Phileurus voirinae	Phileurus voirinae		I	96.94	478	Coleoptera	Scarabaeidae	Phileurus	Phileurus didymusAS1		ASSCR646-11	BOLD:ABA3035	FALSE	TRUE	TRUE	Species	Phileurus	Genus		TRUE	TRUE
CBIHI217-18	IAvH-E-195461	Scarabaeidae	Melolonthinae	Macrodactylini	Barybas		Barybas		I	85.6	553	Coleoptera	Staphylinidae	Olisthaerus	Olisthaerus megacephalus			BOLD:ACA8827		FALSE	FALSE	Genus	Philharmostes	Genus		FALSE	FALSE
CBIHI201-18	IAvH-E-195432	Scarabaeidae	Rutelinae	Geniatini	Trizogeniates		Trizogeniates		I	87.16	499	Coleoptera	Scarabaeidae	Leucothyreus	Leucothyreus femoratus		ASSCR1811-11	BOLD:ABV5629		FALSE	TRUE	Genus	Philharmostes pseudumbratilis	Species		FALSE	FALSE
CBIHM835-20	IAvH-E-195488	Scarabaeidae	Melolonthinae	Macrodactylini	Clavipalpus		Clavipalpus		0	96.56	333	Coleoptera	Scarabaeidae	Clavipalpus	Clavipalpus ursinus		CBIHI230-18	BOLD:ADO6609		TRUE	TRUE	Genus	Philonthus monaeses	species		FALSE	FALSE
CBIHM835-20	IAvH-E-195488	Scarabaeidae	Melolonthinae	Macrodactylini	Clavipalpus		Clavipalpus		II	83.15	333	Coleoptera	Scarabaeidae	Phyllophaga	Phyllophaga hirticula					FALSE	TRUE	Genus
CBIHM755-18	IAvH-E-180023	Lampyridae					Lampyridae		I	85.93	570	Coleoptera	Lampyridae	Lamprocera	Lamprocera picta		BLPEF5582-13	BOLD:ACJ5670			TRUE	Family	Photinus australis	Species			TRUE
CBIHM804-18	IAvH-E-185591	Staphylinidae							I														Phrixothrix hirtus	species			FALSE
CBIHI173-18	IAvH-E-195396	Scarabaeidae	Melolonthinae	Rhizotrogini	Phyllophaga		Phyllophaga		I	87.46	570	Coleoptera	Scarabaeidae	Phyllophaga	Phyllophaga chiriquina		ASSCR783-11	BOLD:ABU7072		TRUE	TRUE	Genus	Phyllophaga congrua	Species		TRUE	TRUE
CBIHI236-18	IAvH-E-195481	Scarabaeidae	Melolonthinae	Macrodactylini	Clavipalpus		Clavipalpus		0	96.18	456	Coleoptera	Scarabaeidae	Clavipalpus	Clavipalpus ursinus		CBIHI230-18	BOLD:ADO6609		TRUE	TRUE	Genus	Phyllophaga prunina	Species		FALSE	TRUE
CBIHI236-18	IAvH-E-195481	Scarabaeidae	Melolonthinae	Macrodactylini	Clavipalpus		Clavipalpus		II	84.66	456	Coleoptera	Scarabaeidae	Phyllophaga	Phyllophaga hirticula					FALSE	TRUE	Genus
CBIHI237-18	IAvH-E-195482	Scarabaeidae	Melolonthinae	Macrodactylini	Clavipalpus		Clavipalpus		0	96.1	490	Coleoptera	Scarabaeidae	Clavipalpus	Clavipalpus ursinus		CBIHI230-18	BOLD:ADO6609		TRUE	TRUE	Genus	Phyllophaga prunina	Species		FALSE	TRUE
CBIHI237-18	IAvH-E-195482	Scarabaeidae	Melolonthinae	Macrodactylini	Clavipalpus		Clavipalpus		II	84.07	490	Coleoptera	Scarabaeidae	Phyllophaga	Phyllophaga hirticula					FALSE	TRUE	Genus
CBIHI238-18	IAvH-E-195483	Scarabaeidae	Melolonthinae	Macrodactylini	Clavipalpus		Clavipalpus		0	96.35	490	Coleoptera	Scarabaeidae	Clavipalpus	Clavipalpus ursinus		CBIHI230-18	BOLD:ADO6609		TRUE	TRUE	Genus	Phyllophaga prunina	Species		FALSE	TRUE
CBIHI238-18	IAvH-E-195483	Scarabaeidae	Melolonthinae	Macrodactylini	Clavipalpus		Clavipalpus		II	84.31	490	Coleoptera	Scarabaeidae	Phyllophaga	Phyllophaga hirticula					FALSE	TRUE	Genus
CBIHI239-18	IAvH-E-195484	Scarabaeidae	Melolonthinae	Macrodactylini	Clavipalpus		Clavipalpus		0	96.3	481	Coleoptera	Scarabaeidae	Clavipalpus	Clavipalpus ursinus		CBIHI230-18	BOLD:ADO6609		TRUE	TRUE	Genus	Phyllophaga prunina	Species		FALSE	TRUE
CBIHI239-18	IAvH-E-195484	Scarabaeidae	Melolonthinae	Macrodactylini	Clavipalpus		Clavipalpus		II	84.79	481	Coleoptera	Scarabaeidae	Phyllophaga	Phyllophaga hirticula					FALSE	TRUE	Genus
CBIHI240-18	IAvH-E-195485	Scarabaeidae	Melolonthinae	Macrodactylini	Clavipalpus		Clavipalpus		0	96.22	468	Coleoptera	Scarabaeidae	Clavipalpus	Clavipalpus ursinus		CBIHI230-18	BOLD:ADO6609		TRUE	TRUE	Genus	Phyllophaga prunina	Species		FALSE	TRUE
CBIHI240-18	IAvH-E-195485	Scarabaeidae	Melolonthinae	Macrodactylini	Clavipalpus		Clavipalpus		II	84.64	468	Coleoptera	Scarabaeidae	Phyllophaga	Phyllophaga hirticula					FALSE	TRUE	Genus
CBIHI242-18	IAvH-E-195487	Scarabaeidae	Melolonthinae	Macrodactylini	Clavipalpus		Clavipalpus		0	96.22	468	Coleoptera	Scarabaeidae	Clavipalpus	Clavipalpus ursinus		CBIHI230-18	BOLD:ADO6609		TRUE	TRUE	Genus	Phyllophaga prunina	Species		FALSE	TRUE
CBIHI242-18	IAvH-E-195487	Scarabaeidae	Melolonthinae	Macrodactylini	Clavipalpus		Clavipalpus		II	84.64	468	Coleoptera	Scarabaeidae	Phyllophaga	Phyllophaga hirticula					FALSE	TRUE	Genus
CBIHM836-20	IAvH-E-195490	Scarabaeidae	Melolonthinae	Macrodactylini	Clavipalpus		Clavipalpus		0	96.18	456	Coleoptera	Scarabaeidae	Clavipalpus	Clavipalpus ursinus		CBIHI230-18	BOLD:ADO6609		TRUE	TRUE	Genus	Phyllophaga prunina	species		FALSE	TRUE
CBIHM836-20	IAvH-E-195490	Scarabaeidae	Melolonthinae	Macrodactylini	Clavipalpus		Clavipalpus		II	84.66	456	Coleoptera	Scarabaeidae	Phyllophaga	Phyllophaga hirticula					FALSE	TRUE	Genus
CBIHM186-17	IAvH-E-179466	Curculionidae	Scolytinae						I														Pityophthorus carmeli	Species			TRUE
CBIHM762-18	IAvH-E-185543	Lycidae					Lycidae		I	84.95	525	Coleoptera	Lycidae	Plateros	Plateros flavoscutellatus		CNSLF990-12	BOLD:ADI7157			TRUE	Family	Plateros flavoscutellatus	Species			TRUE
CBIHM763-18	IAvH-E-185545	Lycidae					Lycidae		I	84.95	525	Coleoptera	Lycidae	Plateros	Plateros flavoscutellatus		CNSLF990-12	BOLD:ADI7157			TRUE	Family	Plateros flavoscutellatus	Species			TRUE
CBIHM728-18	IAvH-E-182159	Scarabaeidae	Scarabaeinae	Scarabaeinae_incertae_sedis	Uroxys		Uroxys	Uroxys sp. 03H	0	99.83	513	Coleoptera	Scarabaeidae	Uroxys	Uroxys micros		CBIHM739-18	BOLD:ADL4592		TRUE	TRUE	Genus	Poecilopharis leai	Species		FALSE	TRUE
CBIHM728-18	IAvH-E-182159	Scarabaeidae	Scarabaeinae	Scarabaeinae_incertae_sedis	Uroxys		Uroxys	Uroxys sp. 03H	II	89.35	513	Coleoptera	Scarabaeidae	Uroxys	Uroxys deavilai		GMCRO587-13	BOLD:ACJ8618		TRUE	TRUE	Genus
CBIHM729-18	IAvH-E-182164	Scarabaeidae	Scarabaeinae	Scarabaeinae_incertae_sedis	Uroxys	Uroxys micros	Uroxys micros		0	100	504	Coleoptera	Scarabaeidae	Uroxys	Uroxys micros		CBIHM731-18	BOLD:ADL4592	TRUE	TRUE	TRUE	Species	Poecilopharis leai	Species	FALSE	FALSE	TRUE
CBIHM729-18	IAvH-E-182164	Scarabaeidae	Scarabaeinae	Scarabaeinae_incertae_sedis	Uroxys	Uroxys micros	Uroxys micros		II	89.36	504	Coleoptera	Scarabaeidae	Uroxys	Uroxys deavilai		GMCRO587-13	BOLD:ACJ8618	FALSE	TRUE	TRUE	Species
CBIHM731-18	IAvH-E-182168	Scarabaeidae	Scarabaeinae	Scarabaeinae_incertae_sedis	Uroxys	Uroxys micros	Uroxys micros		0	100	501	Coleoptera	Scarabaeidae	Uroxys	Uroxys micros		CBIHM729-18	BOLD:ADL4592	TRUE	TRUE	TRUE	Species	Poecilopharis leai	Species	FALSE	FALSE	TRUE
CBIHM731-18	IAvH-E-182168	Scarabaeidae	Scarabaeinae	Scarabaeinae_incertae_sedis	Uroxys	Uroxys micros	Uroxys micros		II	89.36	501	Coleoptera	Scarabaeidae	Uroxys	Uroxys deavilai		GMCRO587-13	BOLD:ACJ8618	FALSE	TRUE	TRUE	Species
CBIHM739-18	IAvH-E-182166	Scarabaeidae	Scarabaeinae	Scarabaeinae_incertae_sedis	Uroxys	Uroxys micros	Uroxys micros		0	99.16	494	Coleoptera	Scarabaeidae	Uroxys	Uroxys micros		CBIHM729-18	BOLD:ADL4592	TRUE	TRUE	TRUE	Species	Poecilopharis leai	Species	FALSE	FALSE	TRUE
CBIHM739-18	IAvH-E-182166	Scarabaeidae	Scarabaeinae	Scarabaeinae_incertae_sedis	Uroxys	Uroxys micros	Uroxys micros		II	89.41	494	Coleoptera	Scarabaeidae	Uroxys	Uroxys deavilai		GMCRO587-13	BOLD:ACJ8618	FALSE	TRUE	TRUE	Species
CBIHM740-18	IAvH-E-182167	Scarabaeidae	Scarabaeinae	Scarabaeinae_incertae_sedis	Uroxys	Uroxys micros	Uroxys micros		0	100	504	Coleoptera	Scarabaeidae	Uroxys	Uroxys micros		CBIHM731-18	BOLD:ADL4592	TRUE	TRUE	TRUE	Species	Poecilopharis leai	Species	FALSE	FALSE	TRUE
CBIHM740-18	IAvH-E-182167	Scarabaeidae	Scarabaeinae	Scarabaeinae_incertae_sedis	Uroxys	Uroxys micros	Uroxys micros		II	89.36	504	Coleoptera	Scarabaeidae	Uroxys	Uroxys deavilai		GMCRO587-13	BOLD:ACJ8618	FALSE	TRUE	TRUE	Species
CBIHM745-18	IAvH-E-182161	Scarabaeidae	Scarabaeinae	Scarabaeinae_incertae_sedis	Uroxys		Uroxys	Uroxys sp. 03H	0	98.51	514	Coleoptera	Scarabaeidae	Uroxys	Uroxys micros		CBIHM729-18	BOLD:ADL4592		TRUE	TRUE	Genus	Poecilopharis leai	Species		FALSE	TRUE
CBIHM745-18	IAvH-E-182161	Scarabaeidae	Scarabaeinae	Scarabaeinae_incertae_sedis	Uroxys		Uroxys	Uroxys sp. 03H	II	89.35	514	Coleoptera	Scarabaeidae	Uroxys	Uroxys deavilai		GMCRO587-13	BOLD:ACJ8618		TRUE	TRUE	Genus
CBIHM746-18	IAvH-E-182165	Scarabaeidae	Scarabaeinae	Scarabaeinae_incertae_sedis	Uroxys	Uroxys micros	Uroxys micros		0	99.83	513	Coleoptera	Scarabaeidae	Uroxys	Uroxys micros		CBIHM729-18	BOLD:ADL4592	TRUE	TRUE	TRUE	Species	Poecilopharis leai	Species	FALSE	FALSE	TRUE
CBIHM746-18	IAvH-E-182165	Scarabaeidae	Scarabaeinae	Scarabaeinae_incertae_sedis	Uroxys	Uroxys micros	Uroxys micros		II	89.35	513	Coleoptera	Scarabaeidae	Uroxys	Uroxys deavilai		GMCRO587-13	BOLD:ACJ8618	FALSE	TRUE	TRUE	Species
CBIHM218-17	IAvH-E-180440	Lampyridae					Lampyridae		I	85.36	501	Coleoptera	Cantharidae	Polemius	Polemius canadensis		CNTIG296-15	BOLD:ACU5505			FALSE	Family	Polemius canadensis	Species			FALSE
CBIHM219-17	IAvH-E-180441	Lampyridae					Lampyridae		I	84.74	495	Coleoptera	Cantharidae	Polemius	Polemius canadensis		CNTIG296-15	BOLD:ACU5505			FALSE	Family	Polemius canadensis	Species			FALSE
CBIHI195-18	IAvH-E-195424	Scarabaeidae	Rutelinae	Geniatini	Trizogeniates		Trizogeniates		I	85.16	505	Coleoptera	Scarabaeidae	Repsimus	Repsimus sp. A NLG-2014		GBCLS2919-19			FALSE	TRUE	Genus	Prosopocoilus formosanus	Species		FALSE	FALSE
CBIHI184-18	IAvH-E-195410	Scarabaeidae	Cetoniinae	Gymnetini	Gymnetis	Gymnetis coturnis	Gymnetis coturnis		I	95.57	570	Coleoptera	Scarabaeidae	Gymnetis	Gymnetis ASolis45		ASSCR113-11	BOLD:ABA3409	FALSE	TRUE	TRUE	Species	Protaetia fusca	Species	FALSE	FALSE	TRUE
CBIHI177-18	IAvH-E-195402	Scarabaeidae	Rutelinae	Anoplognathini	Platycoelia		Platycoelia		I	87.61	549	Coleoptera	Scarabaeidae	Platycoelia	Platycoelia grandicula		ASBTL081-05	BOLD:AAY4550		TRUE	TRUE	Genus	Proteininae	Subfamily		FALSE	FALSE
CBIHI123-17	0765-II_ELM022	Elmidae	Larainae		Pharceonus		Pharceonus		I	86.41	570	Diptera	Tachinidae	Euhalidaya	Euhalidaya genalis			BOLD:ACC6471		FALSE	FALSE	Genus	Psephenidae	Family		FALSE	FALSE
CBIHM234-17	IAvH-E-180456	Ripiphoridae					Ripiphoridae		I	87.31	570	Coleoptera	Ptilodactylidae	PtilodactylidaeGEN1	PtilodactylidaeGEN1 EC001			BOLD:ACS6782			FALSE	Family	Psephenus falli	Species			FALSE
CBIHM212-17	IAvH-E-180430	Chrysomelidae	Galerucinae	Alticini			Alticini		I	84.03	468	Coleoptera	Chrysomelidae	Psylliodes	Psylliodes fusiformis		GBCCH11504-19	BOLD:ABA4453			TRUE	Tribe	Psylliodes fusiformis	Species			TRUE
CBIHM235-17	IAvH-E-180457	Ripiphoridae					Ripiphoridae		I	87.76	567	Coleoptera	Ptilodactylidae	Ptilodactyla	Ptilodactyla serricollis		CNSLP193-13	BOLD:ACR3763			FALSE	Family	Ptilodactyla carinata	Species			FALSE
CBIHM236-17	IAvH-E-180458	Ripiphoridae					Ripiphoridae		I	87.76	567	Coleoptera	Ptilodactylidae	Ptilodactyla	Ptilodactyla serricollis		CNSLP193-13	BOLD:ACR3763			FALSE	Family	Ptilodactyla carinata	Species			FALSE
CBIHM226-17	IAvH-E-180448	Ripiphoridae					Ripiphoridae		I	86.7	570	Coleoptera	Ptilodactylidae	PtilodactylidaeGEN1	PtilodactylidaeGEN1 EC001			BOLD:ACS6782			FALSE	Family	Ptilodactylidae	Family			FALSE
CBIHM228-17	IAvH-E-180450	Ripiphoridae					Ripiphoridae		I	87.77	570	Coleoptera	Ptilodactylidae	PtilodactylidaeGEN1	PtilodactylidaeGEN1 EC001			BOLD:ACS6782			FALSE	Family	Ptilodactylidae	Family			FALSE
CBIHM232-17	IAvH-E-180454	Ripiphoridae					Ripiphoridae		I	86.7	570	Coleoptera	Ptilodactylidae	PtilodactylidaeGEN1	PtilodactylidaeGEN1 EC001			BOLD:ACS6782			FALSE	Family	Ptilodactylidae	Family			FALSE
CBIHI209-18	IAvH-E-195451	Passalidae	Passalinae	Proculini	Veturius	Veturius sinuosus	Veturius sinuosus		I	86.67	473	Coleoptera	Scarabaeidae	Anomala	Anomala aspersa			BOLD:AEC5368	FALSE	FALSE	FALSE	Species	Publius	Genus		FALSE	TRUE
CBIHM487-18	IAvH-E-191726	Lampyridae					Lampyridae		I	83.01	471	Coleoptera	Lampyridae	Lucidota	Lucidota atra		CNBRN859-14				TRUE	Family	Pyrocoelia atripennis	Species			TRUE
CBIHM779-18	IAvH-E-185429	Chrysomelidae					Chrysomelidae		I	86.51	562	Coleoptera	Dytiscidae	Herophydrus	Herophydrus inquinatus		GBCL57605-19				FALSE	Family	Scirtes	Genus			FALSE
CBIHM760-18	IAvH-E-185419	Leiodidae					Leiodidae		I	86.99	570	Coleoptera	Coccinellidae	Cryptolaemus	Cryptolaemus montrouzieri		GBCL10855-12				FALSE	Family	Scymnus	Genus			FALSE
CBIHM761-18	IAvH-E-185420	Leiodidae					Leiodidae		I	86.99	570	Coleoptera	Coccinellidae	Cryptolaemus	Cryptolaemus montrouzieri		GBCL10855-12				FALSE	Family	Scymnus	Genus			FALSE
CBIHM490-18	IAvH-E-191730	Coccinellidae					Coccinellidae		I	84.83	541	Coleoptera	Coccinellidae	Scymnus	Scymnus caiyanghensis			BOLD:ADY3010			TRUE	Family	Scymnus caiyanghensis	Species			TRUE
CBIHM806-18	IAvH-E-185251	Coccinellidae					Coccinellidae		I	88.07	570	Coleoptera	Coccinellidae	Scymnus	Scymnus dactylicus			BOLD:ADX9301			TRUE	Family	Scymnus dactylicus	species			TRUE
CBIHM491-18	IAvH-E-191731	Coccinellidae					Coccinellidae		I	88.2	562	Coleoptera	Coccinellidae	Diomus	Diomus roseicollis						TRUE	Family	Scymnus eminulus	Species			TRUE
CBIHM192-17	IAvH-E-179698	Chrysomelidae	Eumolpinae				Eumolpinae		I	85.65	331	Coleoptera	Coccinellidae	Diomus	Diomus debilis		BARSM916-17	BOLD:ADF8448			FALSE	Subfamily	Scymnus rhombicus	Species			FALSE
CBIHM815-20	IAvH-E-179696	Chrysomelidae	Eumolpinae				Eumolpinae		I	85.43	324	Coleoptera	Coccinellidae	Diomus	Diomus debilis		BARSM916-17	BOLD:ADF8448			FALSE	Subfamily	Scymnus rhombicus	species			FALSE
CBIHM603-18	IAvH-E-191992	Silvanidae	Silvaninae		Ahasverus		Ahasverus		I	85.68	477	Coleoptera	Silvanidae	Cathartosilvanus	Cathartosilvanus sp. BYU CO762		GBCL44978-19	BOLD:ADS9395		FALSE	TRUE	Genus	Silvanus recticollis	Species		FALSE	FALSE
CBIHI124-17	0766-II_ELM023	Elmidae	Elminae		Neoelmis		Neoelmis		I	85.61	465	Coleoptera	Ptilodactylidae	Ptilodactyla	Ptilodactyla serricollis		CNSLP193-13	BOLD:ACR3763		FALSE	FALSE	Genus	Speonomus proserpinae	species		FALSE	FALSE
CBIHM599-18	IAvH-E-191986	Staphylinidae					Staphylinidae		I	86.13	567	Coleoptera	Dytiscidae	Laccophilus	Laccophilus comes		GBCL14760-13	BOLD:ACH2536			FALSE	Family	Staphylinidae	Family			TRUE
CBIHM772-18	IAvH-E-185553	Nitidulidae					Nitidulidae		I	86.9	543	Coleoptera	Chrysomelidae	Lythraria	Lythraria salicariae		MEDLB737-12	BOLD:AAO3219			FALSE	Family	Staphylinidae	Family			FALSE
CBIHI114-17	0744-II_ELM001	Elmidae	Elminae		Macrelmis		Macrelmis		I	87.16	570	Coleoptera	Elmidae	Stegoelmis	Stegoelmis sp. gmycB28		GBMIN52056-17	BOLD:ACG0317		FALSE	TRUE	Genus	Stegoelmis	Genus		FALSE	TRUE
CBIHI115-17	0745-II_ELM002	Elmidae	Elminae		Macrelmis		Macrelmis		I	87.16	570	Coleoptera	Elmidae	Stegoelmis	Stegoelmis sp. gmycB28		GBMIN52056-17	BOLD:ACG0317		FALSE	TRUE	Genus	Stegoelmis	Genus		FALSE	TRUE
CBIHI116-17	0746-II_ELM003	Elmidae	Elminae		Macrelmis		Macrelmis		I	95.35	567	Coleoptera	Elmidae	Stegoelmis	Stegoelmis sp. gmycB29		GBMIN52057-17	BOLD:ADK0362		FALSE	TRUE	Genus	Stegoelmis	Genus		FALSE	TRUE
CBIHI117-17	0747-II_ELM004	Elmidae	Elminae		Macrelmis		Macrelmis		I	87.31	570	Coleoptera	Elmidae	Stegoelmis	Stegoelmis sp. gmycB28		GBMIN52056-17	BOLD:ACG0317		FALSE	TRUE	Genus	Stegoelmis	Genus		FALSE	TRUE
CBIHI211-18	IAvH-E-195453	Scarabaeidae	Dynastinae	Oryctini	Strategus		Strategus		I	98.01	528	Coleoptera	Scarabaeidae	Strategus	Strategus aloeusAS2		ASSCR503-11	BOLD:AAP9441		TRUE	TRUE	Genus	Strategus	Genus		TRUE	TRUE
CBIHM752-18	IAvH-E-168382	Chrysomelidae					Chrysomelidae		I	85.57	567	Coleoptera	Chrysomelidae	Altica	Altica corni		CNFNQ405-14	BOLD:AAG4445			TRUE	Family	Syphrea	Genus			TRUE
CBIHM548-18	IAvH-E-191863	Chrysomelidae					Chrysomelidae		I	86.59	564	Coleoptera	Dytiscidae	Tikoloshanes	Tikoloshanes eretiformis		GBCL16574-14				FALSE	Family	Tachyporus pusillus	Species			FALSE
CBIHM222-17	IAvH-E-180444	Ripiphoridae					Ripiphoridae		I	87.31	570	Coleoptera	Ptilodactylidae	PtilodactylidaeGEN1	PtilodactylidaeGEN1 EC001			BOLD:ACS6782			FALSE	Family	Tenebrionidae	Family			FALSE
CBIHM223-17	IAvH-E-180445	Ptilodactylidae					Ptilodactylidae		I	88.38	570	Coleoptera	Ptilodactylidae	PtilodactylidaeGEN1	PtilodactylidaeGEN1 EC001			BOLD:ACS6782			TRUE	Family	Tenebrionidae	Family			FALSE
CBIHM224-17	IAvH-E-180446	Ptilodactylidae					Ptilodactylidae		I	88.38	570	Coleoptera	Ptilodactylidae	PtilodactylidaeGEN1	PtilodactylidaeGEN1 EC001			BOLD:ACS6782			TRUE	Family	Tenebrionidae	Family			FALSE
CBIHM225-17	IAvH-E-180447	Ptilodactylidae					Ptilodactylidae		I	88.38	570	Coleoptera	Ptilodactylidae	PtilodactylidaeGEN1	PtilodactylidaeGEN1 EC001			BOLD:ACS6782			TRUE	Family	Tenebrionidae	Family			FALSE
CBIHM227-17	IAvH-E-180449	Ripiphoridae					Ripiphoridae		I	87.16	570	Coleoptera	Ptilodactylidae	PtilodactylidaeGEN1	PtilodactylidaeGEN1 EC001			BOLD:ACS6782			FALSE	Family	Tenebrionidae	Family			FALSE
CBIHM229-17	IAvH-E-180451	Ripiphoridae					Ripiphoridae		I	87.31	570	Coleoptera	Ptilodactylidae	PtilodactylidaeGEN1	PtilodactylidaeGEN1 EC001			BOLD:ACS6782			FALSE	Family	Tenebrionidae	Family			FALSE
CBIHM230-17	IAvH-E-180452	Ptilodactylidae					Ptilodactylidae		I	88.38	570	Coleoptera	Ptilodactylidae	PtilodactylidaeGEN1	PtilodactylidaeGEN1 EC001			BOLD:ACS6782			TRUE	Family	Tenebrionidae	Family			FALSE
CBIHM231-17	IAvH-E-180453	Ptilodactylidae					Ptilodactylidae		I	88.73	570	Coleoptera	Ptilodactylidae	PtilodactylidaeGEN1	PtilodactylidaeGEN1 EC001			BOLD:ACS6782			TRUE	Family	Tenebrionidae	Family			FALSE
CBIHM233-17	IAvH-E-180455	Ptilodactylidae					Ptilodactylidae		I	88.38	570	Coleoptera	Ptilodactylidae	PtilodactylidaeGEN1	PtilodactylidaeGEN1 EC001			BOLD:ACS6782			TRUE	Family	Tenebrionidae	Family			FALSE
CBIHM237-17	IAvH-E-180459	Ptilodactylidae					Ptilodactylidae		I	88.38	570	Coleoptera	Ptilodactylidae	PtilodactylidaeGEN1	PtilodactylidaeGEN1 EC001			BOLD:ACS6782			TRUE	Family	Tenebrionidae	Family			FALSE
CBIHM238-17	IAvH-E-180460	Ptilodactylidae					Ptilodactylidae		I	88.23	570	Coleoptera	Ptilodactylidae	PtilodactylidaeGEN1	PtilodactylidaeGEN1 EC001			BOLD:ACS6782			TRUE	Family	Tenebrionidae	Family			FALSE
CBIHM770-18	IAvH-E-185423	Ptilodactylidae					Ptilodactylidae		I	88.38	570	Coleoptera	Ptilodactylidae	PtilodactylidaeGEN1	PtilodactylidaeGEN1 EC001			BOLD:ACS6782			TRUE	Family	Tenebrionidae	Family			FALSE
CBIHM545-18	IAvH-E-191860	Erotylidae					Erotylidae		I	88.05	504	Coleoptera	Erotylidae	Triplax	Triplax flavicollis			BOLD:ACZ0553			TRUE	Family	Triplax russica	Species			TRUE
CBIHI164-18	IAvH-E-195383	Scarabaeidae	Dynastinae	Oryctini	Heterogomphus	Heterogomphus bicornis	Heterogomphus bicornis		I	88.38	570	Coleoptera	Scarabaeidae	Heterogomphus	Heterogomphus chevrolati		ASSCR484-11	BOLD:ABA2644	FALSE	TRUE	TRUE	Species	Xylotrupes gideon	Species	FALSE	FALSE	TRUE
CBIHM609-18	IAvH-E-191999	Aderidae					Aderidae		I	90.08	570	Coleoptera	Aderidae	Zonantes	Zonantes fasciatus			BOLD:AAN5962			TRUE	Family	Zonantes fasciatus	Species			FALSE
CBIHM809-18	IAvH-E-185254	Chrysomelidae					Chrysomelidae		I	88.84	567	Coleoptera	Aderidae	Zonantes	Zonantes fasciatus		USCOC307-10	BOLD:AAN5962			FALSE	Family	Zonantes fasciatus	species			FALSE

## Sheet: Diptera
		Taxonomist Identification		BOLD search engine results											Matches check BOLD vs Taxonomy			Genbank Results and Matches check
Processid	Sampleid	Current ID	Taxonomic category	% Match	Overlap (bp)	Match Phylum	Match Class	Match Order	Match Family	Match Genus	Match Species	Match Subspecies	Match Processid	Match BIN	Taxonomic category	Family	Genus	BLAST identification	TaxCategory	Match Blast	Blast Family	Family	Genus
CBIHM063-17	IAvH-E-179822	Tachinidae	Family	92.22	570	Arthropoda	Insecta	Diptera	Muscidae	Coenosia	Coenosia agromyzina		GMGMH762-14		species	FALSE		Agromyzidae	family	FALSE	Agromyzidae	FALSE
CBIHM441-18	IAvH-E-191634	Agromyzidae	Family	91.54	570	Arthropoda	Insecta	Diptera	Agromyzidae	Phytoliriomyza	Phytoliriomyza melampyga				species	TRUE		Agromyzidae	family	TRUE	Agromyzidae	TRUE
CBIHM563-18	IAvH-E-191910	Agromyzidae	Family	90.81	570	Arthropoda	Insecta	Diptera	Sphaeroceridae	Spelobia	Spelobia bifrons		GMBCI1839-15	BOLD:AAN6408	species	FALSE		Agromyzidae	family	TRUE	Agromyzidae	TRUE
CBIHM564-18	IAvH-E-191911	Agromyzidae	Family	90.81	570	Arthropoda	Insecta	Diptera	Sphaeroceridae	Spelobia	Spelobia bifrons		GMBCI1839-15	BOLD:AAN6408	species	FALSE		Agromyzidae	family	TRUE	Agromyzidae	TRUE
CBIHM527-18	IAvH-E-191807	Tachinidae	Family	98.43	570	Arthropoda	Insecta	Diptera	Tachinidae	Austrophorocera	Austrophorocera maracasi		ASTAR375-07	BOLD:AAD2109	species	TRUE		Allophorocera ferruginea	species	FALSE	Tachinidae	TRUE
CBIHM029-17	IAvH-E-179784	Anthomyiidae	Family	95.45	570	Arthropoda	Insecta	Diptera	Anthomyiidae	Pegomya	Pegomya circumpolaris		ZMUCG105-12	BOLD:AAG2506	species	TRUE		Anthomyiidae	family	TRUE	Anthomyiidae	TRUE
CBIHM037-17	IAvH-E-179793	Anthomyiidae	Family	95.61	570	Arthropoda	Insecta	Diptera	Anthomyiidae	Pegomya	Pegomya circumpolaris		ZMUCG105-12	BOLD:AAG2506	species	TRUE		Anthomyiidae	family	TRUE	Anthomyiidae	TRUE
CBIHM172-17	IAvH-E-179860	Syrphidae	Family	98.76	570	Arthropoda	Insecta	Diptera	Syrphidae	Toxomerus	Toxomerus mutuus		GBDP5730-09	BOLD:AAK1887	species	TRUE		Anthomyiidae	family	FALSE	Anthomyiidae	FALSE
CBIHM452-18	IAvH-E-191646	Paramyia	Genus	91.5	570	Arthropoda	Insecta	Diptera	Milichiidae	Paramyia	Paramyia incrassatoloba		PARAM102-18	BOLD:ADV0131	species	TRUE	TRUE	Anthomyiidae	family	FALSE	Anthomyiidae	FALSE
CBIHM525-18	IAvH-E-191805	Paramyia	Genus	91.64	570	Arthropoda	Insecta	Diptera	Milichiidae	Paramyia	Paramyia incrassatoloba		PARAM102-18	BOLD:ADV0131	species	TRUE	TRUE	Anthomyiidae	family	FALSE	Anthomyiidae	FALSE
CBIHM572-18	IAvH-E-191920	Paramyia	Genus	91.44	570	Arthropoda	Insecta	Diptera	Chloropidae	Liohippelates	Liohippelates pusio			BOLD:AAH4168	species	FALSE	FALSE	Anthomyiidae	family	FALSE	Anthomyiidae	FALSE
CBIHM581-18	IAvH-E-191929	Tachinidae	Family	99.09	570	Arthropoda	Insecta	Diptera	Tachinidae	Chetogena	Chetogena parvipalpis		NGNAX2197-14	BOLD:AAG2337	species	TRUE		Austrophorocera	genus	FALSE	Tachinidae	TRUE
CBIHM578-18	IAvH-E-191926	Tachinidae	Family	90.06	570	Arthropoda	Insecta	Diptera	Tachinidae	Chrysotachina	Chrysotachina Janzen2414		ASCRW1340-10	BOLD:AAG2414		TRUE		Belida angelicae	species	FALSE	Tachinidae	TRUE
CBIHM104-17	IAvH-E-180095	Bibionidae	Family	89.02	570	Arthropoda	Insecta	Diptera	Bibionidae	Dilophus	Dilophus femoratus		DRYAS11051-15	BOLD:AAG6648	species	TRUE		Bibionidae	family	TRUE	Bibionidae	TRUE
CBIHM065-17	IAvH-E-179824	Tachinidae	Family	89.67	570	Arthropoda	Insecta	Diptera	Tachinidae	Euhalidaya	Euhalidaya genalis			BOLD:ACC6471	species	TRUE		Blepharomyia piliceps	species	FALSE	Tachinidae	TRUE
CBIHM170-17	IAvH-E-179792	Muscidae	Family	94.92	567	Arthropoda	Insecta	Diptera	Muscidae	Helina	Helina annosa		CNBFQ335-15	BOLD:AAK4683	species	TRUE		Boettcheria	genus	FALSE	Sarcophagidae	FALSE
CBIHM175-17	IAvH-E-179808	Sarcophagidae	Family	95.67	570	Arthropoda	Insecta	Diptera	Sarcophagidae	Boettcheria	Boettcheria litorosa		GMOGC066-15	BOLD:AAP7708	species	TRUE		Boettcheria	genus	FALSE	Sarcophagidae	TRUE
CBIHM467-18	IAvH-E-191664	Tachinidae	Family	99.83	548	Arthropoda	Insecta	Diptera	Tachinidae	Leskia	Leskia sp. 1			BOLD:ACA7393		TRUE		Catharosia	genus	FALSE	Tachinidae	TRUE
CBIHM178-17	IAvH-E-179841	Tachinidae	Family	91.04	570	Arthropoda	Insecta	Diptera	Tachinidae	Siphona	Siphona Malaise3704		ACGBA9956-19	BOLD:ACN2815		TRUE		Ceranthia lichtwardtiana	species	FALSE	Tachinidae	TRUE
CBIHM294-17	IAvH-E-180073	Chloropidae	Family	96.5	570	Arthropoda	Insecta	Diptera	Chloropidae	Liohippelates	Liohippelates pallipes				species	TRUE		Chloropidae	family	TRUE	Chloropidae	TRUE
CBIHM295-17	IAvH-E-180074	Chloropidae	Family	96.41	570	Arthropoda	Insecta	Diptera	Chloropidae	Liohippelates	Liohippelates pallipes				species	TRUE		Chloropidae	family	TRUE	Chloropidae	TRUE
CBIHM566-18	IAvH-E-191913	Chloropidae	Family	93.88	570	Arthropoda	Insecta	Diptera	Chloropidae	Olcella	Olcella n. sp. nr. parva TAW			BOLD:AAH4169		TRUE		Chloropidae	family	TRUE	Chloropidae	TRUE
CBIHM460-18	IAvH-E-191655	Sarcophagidae	Family	92.01	570	Arthropoda	Insecta	Diptera	Calliphoridae	Lucilia	Lucilia mexicana		GBMIN26195-13		species	FALSE		Chloroprocta idioidea	species	FALSE	Calliphoridae	FALSE
CBIHM309-17	IAvH-E-185520	Muscidae	Family	96.52	570	Arthropoda	Insecta	Diptera	Muscidae	Syllimnophora	Syllimnophora sp.		GBDP19211-15	BOLD:ACV7687		TRUE		Chrysomya chani	species	FALSE	Calliphoridae	FALSE
CBIHM032-17	IAvH-E-179787	Muscidae	Family	94.92	570	Arthropoda	Insecta	Diptera	Muscidae	Helina	Helina annosa		CNBFQ335-15	BOLD:AAK4683	species	TRUE		Coenonympha pamphilus	species	FALSE	Nymphalidae	Lepidoptera
CBIHM041-17	IAvH-E-179797	Muscidae	Family	94.73	570	Arthropoda	Insecta	Diptera	Muscidae	Helina	Helina annosa		CNBFQ335-15	BOLD:AAK4683	species	TRUE		Coenonympha pamphilus	species	FALSE	Nymphalidae	Lepidoptera
CBIHM046-17	IAvH-E-179802	Muscidae	Family	94.92	570	Arthropoda	Insecta	Diptera	Muscidae	Helina	Helina annosa		CNBFQ335-15	BOLD:AAK4683	species	TRUE		Coenonympha pamphilus	species	FALSE	Nymphalidae	Lepidoptera
CBIHM312-17	IAvH-E-185523	Muscidae	Family	92.95	567	Arthropoda	Insecta	Diptera	Muscidae	Coenosia	Coenosia octopunctata		DRYAS15055-15	BOLD:AAC6280	species	TRUE		Coenosia comita	species	FALSE	Muscidae	TRUE
CBIHM314-17	IAvH-E-185525	Muscidae	Family	92.14	570	Arthropoda	Insecta	Diptera	Muscidae	Neodexiopsis	Neodexiopsis setipuncta		GBDP18706-15	BOLD:ACV6277	species	TRUE		Coenosia comita	species	FALSE	Muscidae	TRUE
CBIHM318-17	IAvH-E-185530	Muscidae	Family	92.95	567	Arthropoda	Insecta	Diptera	Muscidae	Coenosia	Coenosia octopunctata		DRYAS15055-15	BOLD:AAC6280	species	TRUE		Coenosia comita	species	FALSE	Muscidae	TRUE
CBIHM392-17	IAvH-E-185562	Muscidae	Family	95.37	570	Arthropoda	Insecta	Diptera	Muscidae	Cordiluroides	Cordiluroides megalopyga		GBDP4139-07	BOLD:AAI9357	species	TRUE		Coenosia demoralis	species	FALSE	Muscidae	TRUE
CBIHM315-17	IAvH-E-185526	Muscidae	Family	92.86	567	Arthropoda	Insecta	Diptera	Muscidae	Neodexiopsis	Neodexiopsis calopyga		SSBRC1716-14	BOLD:AAG1769	species	TRUE		Coenosia longimaculata	species	FALSE	Muscidae	TRUE
CBIHM313-17	IAvH-E-185524	Muscidae	Family	91.1	570	Arthropoda	Insecta	Diptera	Muscidae	Coenosia	Coenosia agromyzina		GMGMH749-14		species	TRUE		Coenosia nigricoxa	species	FALSE	Muscidae	TRUE
CBIHM311-17	IAvH-E-185522	Muscidae	Family	91.82	570	Arthropoda	Insecta	Diptera	Muscidae	Neodexiopsis	Neodexiopsis setipuncta		GBDP18706-15	BOLD:ACV6277	species	TRUE		Coenosia pilosissima	species	FALSE	Muscidae	TRUE
CBIHM265-17	IAvH-E-180015	Muscidae	Family	92.14	570	Arthropoda	Insecta	Diptera	Muscidae	Neodexiopsis	Neodexiopsis setipuncta		GBDP18706-15	BOLD:ACV6277	species	TRUE		Coenosia	genus	FALSE	Muscidae	TRUE
CBIHM266-17	IAvH-E-180016	Muscidae	Family	92.14	570	Arthropoda	Insecta	Diptera	Muscidae	Neodexiopsis	Neodexiopsis setipuncta		GBDP18706-15	BOLD:ACV6277	species	TRUE		Coenosia	genus	FALSE	Muscidae	TRUE
CBIHM267-17	IAvH-E-180017	Muscidae	Family	91.67	570	Arthropoda	Insecta	Diptera	Muscidae	Neodexiopsis	Neodexiopsis setipuncta		GBDP18706-15	BOLD:ACV6277	species	TRUE		Coenosia	genus	FALSE	Muscidae	TRUE
CBIHM268-17	IAvH-E-180018	Muscidae	Family	92.14	570	Arthropoda	Insecta	Diptera	Muscidae	Neodexiopsis	Neodexiopsis setipuncta		GBDP18706-15	BOLD:ACV6277	species	TRUE		Coenosia	genus	FALSE	Muscidae	TRUE
CBIHM307-17	IAvH-E-185518	Muscidae	Family	92.29	570	Arthropoda	Insecta	Diptera	Muscidae	Coenosia	Coenosia impunctata		MFAI002-11	BOLD:AAQ0758	species	TRUE		Coenosia	genus	FALSE	Muscidae	TRUE
CBIHM310-17	IAvH-E-185521	Muscidae	Family	95.22	570	Arthropoda	Insecta	Diptera	Muscidae	Cordiluroides	Cordiluroides megalopyga		GBDP4139-07	BOLD:AAI9357	species	TRUE		Coenosia	genus	FALSE	Muscidae	TRUE
CBIHM317-17	IAvH-E-185529	Muscidae	Family	93.45	570	Arthropoda	Insecta	Diptera	Tachinidae	Blepharipa	Blepharipa Wood04		ASTAQ812-06			FALSE		Coenosia	genus	FALSE	Muscidae	TRUE
CBIHM394-17	IAvH-E-185564	Muscidae	Family	91.36	567	Arthropoda	Insecta	Diptera	Muscidae	Neodexiopsis	Neodexiopsis calopyga		RRMFC1740-15	BOLD:AAG1769	species	TRUE		Coenosia	genus	FALSE	Muscidae	TRUE
CBIHM400-17	IAvH-E-185570	Muscidae	Family	91.98	570	Arthropoda	Insecta	Diptera	Muscidae	Neodexiopsis	Neodexiopsis setipuncta		GBDP18706-15	BOLD:ACV6277	species	TRUE		Coenosia	genus	FALSE	Muscidae	TRUE
CBIHM393-17	IAvH-E-185563	Muscidae	Family	91.19	567	Arthropoda	Insecta	Diptera	Muscidae	Neodexiopsis	Neodexiopsis calopyga		RRMFC1740-15	BOLD:AAG1769	species	TRUE		Coenosia tigrina	species	FALSE	Muscidae	TRUE
CBIHM409-17	IAvH-E-185224	Tachinidae	Family	97.51	570	Arthropoda	Insecta	Diptera	Tachinidae	Chaetostigmoptera	Chaetostigmoptera Malaise0064		GMACE316-15	BOLD:ACV9466		TRUE		Cryptomeigenia	genus	FALSE	Tachinidae	TRUE
CBIHM816-20	IAvH-E-179812	Tachinidae	Family	91.57	510	Arthropoda	Insecta	Diptera	Tachinidae	Lixophaga	Lixophaga Janzen1065		ASCRU560-10	BOLD:AAI1065		TRUE		Cryptomeigenia	genus	FALSE	Tachinidae	TRUE
CBIHM380-17	IAvH-E-185209	Drosophilidae	Family	90.09	570	Arthropoda	Insecta	Diptera	Rhiniidae	Eurhyncomyia	Eurhyncomyia diversicolor		ASILO574-17	BOLD:ADR1893	species	FALSE		Delia	genus	FALSE	Anthomyiidae	FALSE
CBIHM524-18	IAvH-E-191804	Paramyia	Genus	91.64	570	Arthropoda	Insecta	Diptera	Milichiidae	Paramyia	Paramyia incrassatoloba		PARAM102-18	BOLD:ADV0131	species	TRUE	TRUE	Diptera	order	TRUE
CBIHM278-17	IAvH-E-179633	Diptera	Order	89.42	570	Arthropoda	Insecta	Diptera	Empididae	Rhamphomyia	Rhamphomyia sulcata		DRYAS17440-15	BOLD:ACG1748	species			Dolichopodidae	family
CBIHM522-18	IAvH-E-191802	Drosophilidae	Family	91.21	570	Arthropoda	Insecta	Diptera	Drosophilidae	Drosophila	Drosophila affinis		SSJAF8303-13	BOLD:AAB8851	species	TRUE		Drosophila affinis	species	FALSE	Drosophilidae	TRUE
CBIHM304-17	IAvH-E-185333	Drosophilidae	Family	90.58	552	Arthropoda	Insecta	Diptera	Drosophilidae	Microdrosophila	Microdrosophila congesta		CNFNI113-14	BOLD:AAG8505	species	TRUE		Drosophila formella	species	FALSE	Drosophilidae	TRUE
CBIHM520-18	IAvH-E-191800	Drosophilidae	Family	91.86	570	Arthropoda	Insecta	Diptera	Drosophilidae	Drosophila	Drosophila mainlandi			BOLD:AAU1336	species	TRUE		Drosophila grimshawi	species	FALSE	Drosophilidae	TRUE
CBIHM299-17	IAvH-E-185328	Drosophilidae	Family	90.96	570	Arthropoda	Insecta	Diptera	Drosophilidae	Drosophila	Drosophila cestri		GBDPD035-13	BOLD:ACI1022	species	TRUE		Drosophila jambulina	species	FALSE	Drosophilidae	TRUE
CBIHM372-17	IAvH-E-185201	Drosophilidae	Family	91.08	570	Arthropoda	Insecta	Diptera	Drosophilidae	Drosophila	Drosophila cuaso		GMHML662-16	BOLD:AAY0286	species	TRUE		Drosophila limbata	species	FALSE	Drosophilidae	TRUE
CBIHM575-18	IAvH-E-191923	Drosophilidae	Family	91.28	570	Arthropoda	Insecta	Diptera	Drosophilidae	Rhinoleucophenga	Rhinoleucophenga obesa		GBDP41034-19	BOLD:ACN9492	species	TRUE		Drosophila lini	species	FALSE	Drosophilidae	TRUE
CBIHM446-18	IAvH-E-191640	Drosophilidae	Family	91.13	570	Arthropoda	Insecta	Diptera	Drosophilidae	Stegana	Stegana bacilla			BOLD:ACH4058	species	TRUE		Drosophila melanogaster	species	FALSE	Drosophilidae	TRUE
CBIHM574-18	IAvH-E-191922	Drosophilidae	Family	97.1	567	Arthropoda	Insecta	Diptera	Drosophilidae	Rhinoleucophenga	Rhinoleucophenga obesa		GBDP41034-19	BOLD:ACN9492	species	TRUE		Drosophila melanogaster	species	FALSE	Drosophilidae	TRUE
CBIHM300-17	IAvH-E-185329	Drosophilidae	Family	91.39	570	Arthropoda	Insecta	Diptera	Culicidae	Anopheles	Anopheles farauti		GBDP45638-19		species	FALSE		Drosophila neoasahinai	species	FALSE	Drosophilidae	TRUE
CBIHM370-17	IAvH-E-185198	Drosophilidae	Family	91.26	537	Arthropoda	Insecta	Diptera	Tachinidae	Siphosturmia	Siphosturmia rafaeliDHJ03		ASTA289-05			FALSE		Drosophila ohnishii	species	FALSE	Drosophilidae	TRUE
CBIHM371-17	IAvH-E-185200	Drosophilidae	Family	90.99	570	Arthropoda	Insecta	Diptera	Drosophilidae	Drosophila	Drosophila cuaso		GMHMS785-16	BOLD:AAY0286	species	TRUE		Drosophila ohnishii	species	FALSE	Drosophilidae	TRUE
CBIHM369-17	IAvH-E-185197	Drosophilidae	Family	90.21	570	Arthropoda	Insecta	Diptera	Drosophilidae	Hirtodrosophila	Hirtodrosophila sp. 6DG		GBDP41163-19	BOLD:ADE9609		TRUE		Drosophila orosa	species	FALSE	Drosophilidae	TRUE
CBIHM373-17	IAvH-E-185202	Drosophilidae	Family	90.38	570	Arthropoda	Insecta	Diptera	Drosophilidae	Drosophila	Drosophila willistoni		GBMIN58379-17	BOLD:AAL1947	species	TRUE		Drosophila paulistorum transitional	subspecies		Drosophilidae	TRUE
CBIHM368-17	IAvH-E-185196	Drosophilidae	Family	90.15	570	Arthropoda	Insecta	Diptera	Drosophilidae	Drosophila	Drosophila subquinaria		GBDPD441-14		species	TRUE		Drosophila quinaria	species	FALSE	Drosophilidae	TRUE
CBIHM523-18	IAvH-E-191803	Drosophilidae	Family	92.81	570	Arthropoda	Insecta	Diptera	Drosophilidae	Drosophila	Drosophila bromeliae		GBDPD277-14	BOLD:AAY0296	species	TRUE		Drosophila simulans	species	FALSE	Drosophilidae	TRUE
CBIHM529-18	IAvH-E-191809	Tachinidae	Family	93.26	570	Arthropoda	Insecta	Diptera	Tachinidae	Spathidexia	Spathidexia Malaise7532		JICCP315-16	BOLD:ADB7532		TRUE		Drosophila virilis	species	FALSE	Drosophilidae	FALSE
CBIHM302-17	IAvH-E-185331	Drosophilidae	Family	90.48	570	Arthropoda	Insecta	Diptera	Drosophilidae	Drosophila	Drosophila willistoni		GBMIN58379-17	BOLD:AAL1947	species	TRUE		Drosophila willistoni	species	FALSE	Drosophilidae	TRUE
CBIHM303-17	IAvH-E-185332	Drosophilidae	Family	99.83	570	Arthropoda	Insecta	Diptera	Drosophilidae	Drosophila	Drosophila willistoni		GBDP40725-19	BOLD:AAL1947	species	TRUE		Drosophila willistoni	species	FALSE	Drosophilidae	TRUE
CBIHM280-17	IAvH-E-179635	Diptera	Order	90.16	570	Arthropoda	Insecta	Diptera	Muscidae	Hydrotaea	Hydrotaea scambus		CNPAD1332-13	BOLD:AAG1768	species			Drosophilidae	family
CBIHM456-18	IAvH-E-191651	Muscidae	Family	99.27	570	Arthropoda	Insecta	Diptera	Muscidae	Cyrtoneuropsis	Cyrtoneuropsis veniseta		GBDP15551-14	BOLD:ACV8733	species	TRUE		Drymeia neoborealis	species	FALSE	Muscidae	TRUE
CBIHM320-17	IAvH-E-185533	Tachinidae	Family	95.64	570	Arthropoda	Insecta	Diptera	Tachinidae	Chaetostigmoptera	Chaetostigmoptera Malaise4176		ASCRW447-10	BOLD:AAI4176		TRUE		Drymeia segnis	species	FALSE	Muscidae	FALSE
CBIHM282-17	IAvH-E-179638	Diptera	Order	92.64	570	Arthropoda	Insecta	Diptera	Anthomyiidae	Botanophila	Botanophila fugax				species			Emmesomyia	genus
CBIHM290-17	IAvH-E-179927	Diptera	Order	91.29	555	Arthropoda	Insecta	Diptera	Ephydridae	Paracoenia	Paracoenia fumosa			BOLD:ABA7522	species			Ephydridae	family
CBIHM433-18	IAvH-E-191623	Ephydridae	Family	91.81	570	Arthropoda	Insecta	Diptera	Calliphoridae	Chrysomya	Chrysomya megacephala		GBDP30472-19		species	FALSE		Ephydridae	family	TRUE	Ephydridae	TRUE
CBIHM426-18	IAvH-E-185607	Syrphidae	Family	99.84	567	Arthropoda	Insecta	Diptera	Syrphidae	Palpada	Palpada erratica			BOLD:ABY3806	species	TRUE		Eristalinus aeneus	species	FALSE	Syrphidae	TRUE
CBIHM109-17	IAvH-E-180100	Pipunculidae	Family	97.86	570	Arthropoda	Insecta	Diptera	Pipunculidae	Eudorylas	Eudorylas sp. ON12			BOLD:AAZ6158		TRUE		Eudorylas	genus	FALSE	Pipunculidae	TRUE
CBIHM079-17	IAvH-E-179839	Tachinidae	Family	92.43	536	Arthropoda	Insecta	Diptera	Tachinidae	Oswaldia	Oswaldia sp.			BOLD:AAZ4097		TRUE		Euhalidaya	genus	FALSE	Tachinidae	TRUE
CBIHM408-17	IAvH-E-185223	Tachinidae	Family	95.52	570	Arthropoda	Insecta	Diptera	Tachinidae	Myiopharus	Myiopharus Janzen3257		ASCRU861-10	BOLD:AAI3257		TRUE		Eumea caesar	species	FALSE	Tachinidae	TRUE
CBIHM108-17	IAvH-E-180099	Tephritinae	Family	90.66	552	Arthropoda	Insecta	Diptera	Tephritidae	Eutreta	Eutreta frontalis		TEPH110-07	BOLD:AAD7471	species	FALSE		Eutreta	genus	FALSE	Tephritidae	FALSE
CBIHM075-17	IAvH-E-179835	Tachinidae	Family	91.13	570	Arthropoda	Insecta	Diptera	Tachinidae	Anisia	Anisia Janzen2382			BOLD:AAG2382		TRUE		Exoristinae	Subfamily		Tachinidae	TRUE
CBIHM577-18	IAvH-E-191925	Tachinidae	Family	89.9	570	Arthropoda	Insecta	Diptera	Tachinidae	Chrysotachina	Chrysotachina Janzen2414		ASCRW1340-10	BOLD:AAG2414		TRUE		Fannia fuscitibia	species	FALSE	Fanniidae	FALSE
CBIHM571-18	IAvH-E-191918	Chloropidae	Family	90.83	570	Arthropoda	Insecta	Diptera	Chloropidae	Liohippelates	Liohippelates bishoppi		JSSEP017-11	BOLD:ABV0266	species	TRUE		Gaurax pallidipes	species	FALSE	Chloropidae	TRUE
CBIHM042-17	IAvH-E-179798	Muscidae	Family	94.57	570	Arthropoda	Insecta	Diptera	Muscidae	Gymnodia	Gymnodia humilis		HEAPR2087-12	BOLD:AAG1713	species	TRUE		Gymnodia humilis	species	FALSE	Muscidae	TRUE
CBIHM045-17	IAvH-E-179801	Muscidae	Family	94.57	570	Arthropoda	Insecta	Diptera	Muscidae	Gymnodia	Gymnodia humilis		HEAPR2087-12	BOLD:AAG1713	species	TRUE		Gymnodia humilis	species	FALSE	Muscidae	TRUE
CBIHM453-18	IAvH-E-191648	Fanniidae	Family	90.74	570	Arthropoda	Insecta	Diptera	Sarcophagidae	Oxysarcodexia	Oxysarcodexia ventricosa		GBDP13809-13		species	FALSE		Haematobia irritans	species	FALSE	Muscidae	FALSE
CBIHM262-17	IAvH-E-179663	Tachinidae	Family	91.36	570	Arthropoda	Insecta	Diptera	Tachinidae	Siphona	Siphona Malaise5754			BOLD:AEA5754		TRUE		Heleomyzidae	family	FALSE	Heleomyzidae	FALSE
CBIHM263-17	IAvH-E-179664	Tachinidae	Family	92.75	570	Arthropoda	Insecta	Diptera	Tachinidae	Siphona	Siphona Malaise5754			BOLD:AEA5754		TRUE		Heleomyzidae	family	FALSE	Heleomyzidae	FALSE
CBIHM293-17	IAvH-E-179930	Diptera	Order	89.73	570	Arthropoda	Insecta	Diptera	Syrphidae	Matsumyia	Matsumyia nigrofacies				species			Heleomyzidae	family
CBIHM027-17	IAvH-E-179782	Muscidae	Family	96.86	570	Arthropoda	Insecta	Diptera	Muscidae	Helina	Helina fulvisquama		CNKLC2497-14	BOLD:ABX5991	species	TRUE		Helina fulvisquama	species	FALSE	Muscidae	TRUE
CBIHM028-17	IAvH-E-179783	Muscidae	Family	96.86	570	Arthropoda	Insecta	Diptera	Muscidae	Helina	Helina fulvisquama		CNKLC2497-14	BOLD:ABX5991	species	TRUE		Helina fulvisquama	species	FALSE	Muscidae	TRUE
CBIHM031-17	IAvH-E-179786	Muscidae	Family	96.68	570	Arthropoda	Insecta	Diptera	Muscidae	Helina	Helina fulvisquama		CNKLC2497-14	BOLD:ABX5991	species	TRUE		Helina fulvisquama	species	FALSE	Muscidae	TRUE
CBIHM033-17	IAvH-E-179788	Muscidae	Family	96.86	570	Arthropoda	Insecta	Diptera	Muscidae	Helina	Helina fulvisquama		CNKLC2497-14	BOLD:ABX5991	species	TRUE		Helina fulvisquama	species	FALSE	Muscidae	TRUE
CBIHM035-17	IAvH-E-179790	Muscidae	Family	96.86	570	Arthropoda	Insecta	Diptera	Muscidae	Helina	Helina fulvisquama		CNKLC2497-14	BOLD:ABX5991	species	TRUE		Helina fulvisquama	species	FALSE	Muscidae	TRUE
CBIHM036-17	IAvH-E-179791	Muscidae	Family	96.68	570	Arthropoda	Insecta	Diptera	Muscidae	Helina	Helina fulvisquama		CNKLC2497-14	BOLD:ABX5991	species	TRUE		Helina fulvisquama	species	FALSE	Muscidae	TRUE
CBIHM038-17	IAvH-E-179794	Muscidae	Family	96.86	570	Arthropoda	Insecta	Diptera	Muscidae	Helina	Helina fulvisquama		CNKLC2497-14	BOLD:ABX5991	species	TRUE		Helina fulvisquama	species	FALSE	Muscidae	TRUE
CBIHM040-17	IAvH-E-179796	Muscidae	Family	95.49	570	Arthropoda	Insecta	Diptera	Muscidae	Helina	Helina troene			BOLD:AAG1717	species	TRUE		Helina fulvisquama	species	FALSE	Muscidae	TRUE
CBIHM277-17	IAvH-E-179632	Diptera	Order	90.58	570	Arthropoda	Insecta	Diptera	Muscidae	Coenosia	Coenosia conforma		MFDC134-09	BOLD:AAE8917	species			Helina marguerita	species
CBIHM454-18	IAvH-E-191649	Muscidae	Family	92.2	567	Arthropoda	Insecta	Diptera	Tachinidae	Winthemia	Winthemia Wood09DHJ01		ASTAC756-06			FALSE		Helina setiventris	species	FALSE	Muscidae	TRUE
CBIHM030-17	IAvH-E-179785	Muscidae	Family	95.42	570	Arthropoda	Insecta	Diptera	Muscidae	Helina	Helina troene		SMTPD1537-13		species	TRUE		Helina troene	species	FALSE	Muscidae	TRUE
CBIHM043-17	IAvH-E-179799	Muscidae	Family	95.43	570	Arthropoda	Insecta	Diptera	Muscidae	Helina	Helina troene		SMTPD1537-13		species	TRUE		Helina troene	species	FALSE	Muscidae	TRUE
CBIHM567-18	IAvH-E-191914	Chloropidae	Family	96.05	570	Arthropoda	Insecta	Diptera	Chloropidae	Hippelates	Hippelates nobilis			BOLD:ADJ8919	species	TRUE		Hippelates nobilis	species	FALSE	Chloropidae	TRUE
CBIHM568-18	IAvH-E-191915	Chloropidae	Family	95.76	570	Arthropoda	Insecta	Diptera	Chloropidae	Hippelates	Hippelates nobilis			BOLD:ADJ8919	species	TRUE		Hippelates nobilis	species	FALSE	Chloropidae	TRUE
CBIHM379-17	IAvH-E-185208	Drosophilidae	Family	89.16	570	Arthropoda	Insecta	Diptera	Drosophilidae	Zygothrica	Zygothrica gracilipoeyi affinis		MYCBR186-14	BOLD:ACR5813	species	TRUE		Hirtodrosophila	genus	FALSE	Drosophilidae	TRUE
CBIHM468-18	IAvH-E-191665	Tachinidae	Family	94.55	570	Arthropoda	Insecta	Diptera	Tachinidae	Houghia	Houghia coccidella			BOLD:AAG2362	species	TRUE		Houghia	genus	FALSE	Tachinidae	TRUE
CBIHM471-18	IAvH-E-191668	Tachinidae	Family	93.47	570	Arthropoda	Insecta	Diptera	Tachinidae	Houghia	Houghia sp. MO1			BOLD:AEA1010		TRUE		Houghia	genus	FALSE	Tachinidae	TRUE
CBIHM462-18	IAvH-E-191658	Sarcophagidae	Family	91.37	570	Arthropoda	Insecta	Diptera	Muscidae	Hydrotaea	Hydrotaea militaris		CNPAL006-13		species	FALSE		Hydrotaea militaris	species	FALSE	Muscidae	FALSE
CBIHM464-18	IAvH-E-191660	Sarcophagidae	Family	91.37	570	Arthropoda	Insecta	Diptera	Muscidae	Hydrotaea	Hydrotaea militaris		CNPAL006-13		species	FALSE		Hydrotaea militaris	species	FALSE	Muscidae	FALSE
CBIHM580-18	IAvH-E-191928	Tachinidae	Family	91.09	570	Arthropoda	Insecta	Diptera	Sarcophagidae	MalaiseSarc01	MalaiseSarc01 MalaiseSarc787			BOLD:ADX0787		FALSE		Hydrotaea militaris	species	FALSE	Muscidae	FALSE
CBIHM374-17	IAvH-E-185203	Drosophilidae	Family	90.48	570	Arthropoda	Insecta	Diptera	Drosophilidae	Microdrosophila	Microdrosophila congesta		SSFDB4338-14	BOLD:AAG8505	species	TRUE		Ischiolepta intermedia	species	FALSE	Sphaeroceridae	FALSE
CBIHM057-17	IAvH-E-179816	Tachinidae	Family	99.84	567	Arthropoda	Insecta	Diptera	Tachinidae	Italispidea	Italispidea Janzen3885		ASCRU872-10	BOLD:AAK3885		TRUE		Italispidea	genus	FALSE	Tachinidae	TRUE
CBIHM058-17	IAvH-E-179817	Tachinidae	Family	99.84	570	Arthropoda	Insecta	Diptera	Tachinidae	Italispidea	Italispidea Janzen3885		ASCRU872-10	BOLD:AAK3885		TRUE		Italispidea	genus	FALSE	Tachinidae	TRUE
CBIHM059-17	IAvH-E-179818	Tachinidae	Family	94.91	567	Arthropoda	Insecta	Diptera	Tachinidae	Italispidea	Italispidea Janzen3885		ASCRU872-10	BOLD:AAK3885		TRUE		Italispidea	genus	FALSE	Tachinidae	TRUE
CBIHM105-17	IAvH-E-180096	Bibionidae	Family	92.47	570	Arthropoda	Insecta	Diptera	Bibionidae	Plecia	Plecia nearctica			BOLD:AAX0700	species	TRUE		Kurzia media	species	FALSE	Chydoridae	FALSE
CBIHM106-17	IAvH-E-180097	Bibionidae	Family	92.47	570	Arthropoda	Insecta	Diptera	Bibionidae	Plecia	Plecia nearctica			BOLD:AAX0700	species	TRUE		Kurzia media	species	FALSE	Chydoridae	FALSE
CBIHM107-17	IAvH-E-180098	Bibionidae	Family	92.47	570	Arthropoda	Insecta	Diptera	Bibionidae	Plecia	Plecia nearctica			BOLD:AAX0700	species	TRUE		Kurzia media	species	FALSE	Chydoridae	FALSE
CBIHM430-18	IAvH-E-191619	Lonchaeidae	Family	88.89	543	Arthropoda	Insecta	Diptera	Agromyzidae	Phytoliriomyza	Phytoliriomyza melampyga				species	FALSE		Lasiomma	genus	FALSE	Anthomyiidae	FALSE
CBIHM432-18	IAvH-E-191621	Lauxaniidae	Family	87.55	558	Arthropoda	Insecta	Diptera	Sphaeroceridae	Leptocera	Leptocera erythrocera		SSPPA1959-15	BOLD:AAG7276	species	FALSE		Leptocera erythrocera	species	FALSE	Sphaeroceridae	FALSE
CBIHM319-17	IAvH-E-185532	Tachinidae	Family	92.97	570	Arthropoda	Insecta	Diptera	Tachinidae	Micronychiops	Micronychiops Janzen97		BLPDF1049-19	BOLD:ADW0097		TRUE		Leskia	genus	FALSE	Tachinidae	TRUE
CBIHM455-18	IAvH-E-191650	Muscidae	Family	89.86	570	Arthropoda	Insecta	Diptera	Anthomyiidae	Zaphne	Zaphne borealis		SSKNA9742-15		species	FALSE		Leucophenga bellula	species	FALSE	Drosophilidae	FALSE
CBIHM521-18	IAvH-E-191801	Drosophilidae	Family	92.41	570	Arthropoda	Insecta	Diptera	Drosophilidae	Microdrosophila	Microdrosophila congesta		NSMTP096-15	BOLD:AAG8505	species	TRUE		Leucophenga brevitabulata	species	FALSE	Drosophilidae	TRUE
CBIHM376-17	IAvH-E-185205	Drosophilidae	Family	92.39	570	Arthropoda	Insecta	Diptera	Drosophilidae	Hirtodrosophila	Hirtodrosophila levigata		MYCBR085-14	BOLD:ACM6521	species	TRUE		Leucophenga nigriventris	species	FALSE	Drosophilidae	TRUE
CBIHM444-18	IAvH-E-191638	Drosophilidae	Family	92.06	570	Arthropoda	Insecta	Diptera	Drosophilidae	Leucophenga	Leucophenga bellula		BDORO046-14	BOLD:ACQ9168	species	TRUE		Leucophenga orientalis	species	FALSE	Drosophilidae	TRUE
CBIHM443-18	IAvH-E-191637	Drosophilidae	Family	93.12	570	Arthropoda	Insecta	Diptera	Drosophilidae	Leucophenga	Leucophenga varia		USDIR153-10	BOLD:AAG8500	species	TRUE		Leucophenga setipalpis	species	FALSE	Drosophilidae	TRUE
CBIHM445-18	IAvH-E-191639	Drosophilidae	Family	93.27	570	Arthropoda	Insecta	Diptera	Drosophilidae	Leucophenga	Leucophenga varia		USDIR153-10	BOLD:AAG8500	species	TRUE		Leucophenga setipalpis	species	FALSE	Drosophilidae	TRUE
CBIHM378-17	IAvH-E-185207	Drosophilidae	Family	92.59	570	Arthropoda	Insecta	Diptera	Syrphidae	Matsumyia	Matsumyia nigrofacies				species	FALSE		Leucophenga	genus	FALSE	Drosophilidae	TRUE
CBIHM442-18	IAvH-E-191636	Drosophilidae	Family	95.64	570	Arthropoda	Insecta	Diptera	Drosophilidae	Leucophenga	Leucophenga varia		RRMFG3009-15	BOLD:AAG8500	species	TRUE		Leucophenga spinifera	species	FALSE	Drosophilidae	TRUE
CBIHM297-17	IAvH-E-180221	Diptera	Order	87.31	570	Arthropoda	Insecta	Diptera	Agromyzidae	Phytoliriomyza	Phytoliriomyza melampyga				species			Lissocephala	genus
CBIHM083-17	IAvH-E-179844	Tachinidae	Family	92.35	570	Arthropoda	Insecta	Diptera	Tachinidae	Lixophaga	Lixophaga Janzen1065		ASCRU560-10	BOLD:AAI1065		TRUE		Lixophaga	genus	FALSE	Tachinidae	TRUE
CBIHM461-18	IAvH-E-191656	Sarcophagidae	Family	92.56	570	Arthropoda	Insecta	Diptera	Calliphoridae	Lucilia	Lucilia mexicana		GBMIN26195-13		species	FALSE		Lucilia caesar	species	FALSE	Calliphoridae	FALSE
CBIHM465-18	IAvH-E-191661	Sarcophagidae	Family	92.56	570	Arthropoda	Insecta	Diptera	Calliphoridae	Lucilia	Lucilia mexicana		GBMIN26195-13		species	FALSE		Lucilia caesar	species	FALSE	Calliphoridae	FALSE
CBIHM583-18	IAvH-E-191931	Tachinidae	Family	89.73	570	Arthropoda	Insecta	Diptera	Tachinidae	Crocinosoma	Crocinosoma cornuale		ASILO715-17	BOLD:ADR8039	species	TRUE		Lucilia caesar	species	FALSE	Calliphoridae	FALSE
CBIHM466-18	IAvH-E-191663	Tachinidae	Family	91.67	570	Arthropoda	Insecta	Diptera	Tachinidae	Zelia	Zelia Janzen2817		ASCRT307-10	BOLD:AAG2817		TRUE		Lucilia cuprina	species	FALSE	Calliphoridae	FALSE
CBIHM528-18	IAvH-E-191808	Tachinidae	Family	91.67	570	Arthropoda	Insecta	Diptera	Tachinidae	Zelia	Zelia Janzen2817		ASCRT307-10	BOLD:AAG2817		TRUE		Lucilia cuprina	species	FALSE	Calliphoridae	FALSE
CBIHM457-18	IAvH-E-191652	Muscidae	Family	89.96	570	Arthropoda	Insecta	Diptera	Anthomyiidae	Eutrichota	Eutrichota lipsia		SMTPI9419-14	BOLD:AAF4234	species	FALSE		Lucilia porphyrina	species	FALSE	Calliphoridae	FALSE
CBIHM458-18	IAvH-E-191653	Muscidae	Family	89.77	570	Arthropoda	Insecta	Diptera	Anthomyiidae	Eutrichota	Eutrichota lipsia		SMTPI9419-14	BOLD:AAF4234	species	FALSE		Lucilia sericata	species	FALSE	Calliphoridae	FALSE
CBIHM459-18	IAvH-E-191654	Sarcophagidae	Family	92.29	570	Arthropoda	Insecta	Diptera	Calliphoridae	Lucilia	Lucilia mexicana		GBMIN26195-13		species	FALSE		Lucilia	genus	FALSE	Calliphoridae	FALSE
CBIHM053-17	IAvH-E-179811	Tachinidae	Family	96.62	567	Arthropoda	Insecta	Diptera	Tachinidae	Masiphya	Masiphya Janzen1705		ASCRW350-10	BOLD:AAI1705		TRUE		Masiphya	genus	FALSE	Tachinidae	TRUE
CBIHM561-18	IAvH-E-191907	Phoridae	Family	88.78	561	Arthropoda	Insecta	Diptera	Phoridae	Megaselia	Megaselia wiegmanae		JCCCZ1322-16	BOLD:AAP3608	species	TRUE		Megaselia	genus	FALSE	Phoridae	TRUE
CBIHM559-18	IAvH-E-191905	Phoridae	Family	90	569	Arthropoda	Insecta	Diptera	Phoridae	Megaselia	Megaselia lucifrons			BOLD:AAG3359	species	TRUE		Megaselia subnitida	species	FALSE	Phoridae	TRUE
CBIHM516-18	IAvH-E-191789	Phoridae	Family	92.01	570	Arthropoda	Insecta	Diptera	Phoridae	Megaselia	Megaselia sp. BOLD:AAG3266		GMGMJ999-14	BOLD:AAG3266		TRUE		Megaselia zonata	species	FALSE	Phoridae	TRUE
CBIHM431-18	IAvH-E-191620	Milichiidae	Family	90.74	564	Arthropoda	Insecta	Diptera	Chloropidae	Conioscinella	Conioscinella triorbiculata		POBGB1502-15	BOLD:ABA7839	species	FALSE		Milichiidae	family	TRUE	Milichiidae	TRUE
CBIHM064-17	IAvH-E-179823	Tachinidae	Family	90.69	566	Arthropoda	Insecta	Diptera	Lauxaniidae	Minettia	Minettia longipennis			BOLD:ACR0548	species	FALSE		Minettia longipennis	species	FALSE	Lauxaniidae	FALSE
CBIHM072-17	IAvH-E-179831	Tachinidae	Family	90.74	570	Arthropoda	Insecta	Diptera	Lauxaniidae	Minettia	Minettia longipennis			BOLD:ACR0548	species	FALSE		Minettia longipennis	species	FALSE	Lauxaniidae	FALSE
CBIHM281-17	IAvH-E-179637	Diptera	Order	89.38	465	Arthropoda	Insecta	Diptera	Calliphoridae	Lucilia	Lucilia silvarum		GBMIN26222-13		species			Myopina crassipalpis	species
CBIHM562-18	IAvH-E-191909	Clusiidae	Family	90.3	570	Arthropoda	Insecta	Diptera	Agromyzidae	Phytoliriomyza	Phytoliriomyza melampyga				species	FALSE		Nemorimyza	genus	FALSE	Agromyzidae	FALSE
CBIHM401-17	IAvH-E-185571	Muscidae	Family	92.93	552	Arthropoda	Insecta	Diptera	Muscidae	Neodexiopsis	Neodexiopsis calopyga		DIPUS453-10	BOLD:AAG1769	species	TRUE		Neodexiopsis calopyga	species	FALSE	Muscidae	TRUE
CBIHM396-17	IAvH-E-185566	Muscidae	Family	92.95	567	Arthropoda	Insecta	Diptera	Muscidae	Coenosia	Coenosia octopunctata		DRYAS15055-15	BOLD:AAC6280	species	TRUE		Neodexiopsis	genus	FALSE	Muscidae	TRUE
CBIHM397-17	IAvH-E-185567	Muscidae	Family	92.95	567	Arthropoda	Insecta	Diptera	Muscidae	Coenosia	Coenosia octopunctata		DRYAS15055-15	BOLD:AAC6280	species	TRUE		Neodexiopsis	genus	FALSE	Muscidae	TRUE
CBIHM470-18	IAvH-E-191667	Tachinidae	Family	98.83	570	Arthropoda	Insecta	Diptera	Tachinidae	Genea	Genea australis		ASILO723-17	BOLD:ADL3681	species	TRUE		Neomyia cornicina	species	FALSE	Muscidae	FALSE
CBIHM287-17	IAvH-E-179920	Diptera	Order	95.9	570	Arthropoda	Insecta	Diptera	Chloropidae	Hippelates	Hippelates plebejus			BOLD:AAH4182	species			Olcella	genus
CBIHM296-17	IAvH-E-180075	Diptera	Order	95.9	570	Arthropoda	Insecta	Diptera	Chloropidae	Hippelates	Hippelates plebejus			BOLD:AAH4182	species			Olcella	genus
CBIHM569-18	IAvH-E-191916	Chloropidae	Family	97.46	570	Arthropoda	Insecta	Diptera	Chloropidae	Hippelates	Hippelates plebejus			BOLD:AAH4182	species	TRUE		Olcella	genus	FALSE	Chloropidae	TRUE
CBIHM570-18	IAvH-E-191917	Chloropidae	Family	97.46	570	Arthropoda	Insecta	Diptera	Chloropidae	Hippelates	Hippelates plebejus			BOLD:AAH4182	species	TRUE		Olcella	genus	FALSE	Chloropidae	TRUE
CBIHM062-17	IAvH-E-179821	Tachinidae	Family	92.18	570	Arthropoda	Insecta	Diptera	Tachinidae	Dolichocodia	Dolichocodia sp.			BOLD:AAZ3963		TRUE		Opsotheresia bigelowi	species	FALSE	Tachinidae	TRUE
CBIHM427-18	IAvH-E-185608	Sepsidae	Family	99.66	570	Arthropoda	Insecta	Diptera	Sepsidae	Palaeosepsis	Palaeosepsis pusio		JICCS686-16	BOLD:AAX1912	species	TRUE		Palaeosepsis pusio	species	FALSE	Sepsidae	TRUE
CBIHM428-18	IAvH-E-185609	Sepsidae	Family	99.83	570	Arthropoda	Insecta	Diptera	Sepsidae	Palaeosepsis	Palaeosepsis pusio		JICCS686-16	BOLD:AAX1912	species	TRUE		Palaeosepsis pusio	species	FALSE	Sepsidae	TRUE
CBIHM434-18	IAvH-E-191625	Chloropidae	Family	99.8	468	Arthropoda	Insecta	Diptera	Syrphidae	Palpada	Palpada erratica			BOLD:ABY3806	species	FALSE		Palpada vinetorum	species	FALSE	Syrphidae	FALSE
CBIHM264-17	IAvH-E-180014	Tachinidae	Family	99.15	570	Arthropoda	Insecta	Diptera	Tachinidae	tachWood62	tachWood62 Janzen7166		GMACL104-15	BOLD:ACW7166		TRUE		Pandelleia albipennis	species	FALSE	Tachinidae	TRUE
CBIHM076-17	IAvH-E-179836	Tachinidae	Family	93.43	570	Arthropoda	Insecta	Diptera	Tachinidae	Paradidyma	Paradidyma sp. 2			BOLD:AAZ4585		TRUE		Paradidyma	genus	FALSE	Tachinidae	TRUE
CBIHM292-17	IAvH-E-179929	Milichiidae	Family	92.34	567	Arthropoda	Insecta	Diptera	Milichiidae	Paramyia	Paramyia nitens		CNTIF1523-15	BOLD:AAG0168	species	TRUE		Paramyia	genus	FALSE	Milichiidae	TRUE
CBIHM381-17	IAvH-E-185211	Paramyia	Genus	91.68	570	Arthropoda	Insecta	Diptera	Milichiidae	Paramyia	Paramyia incrassatoloba		PARAM102-18	BOLD:ADV0131	species	TRUE	TRUE	Paramyia	genus	TRUE		TRUE	TRUE
CBIHM382-17	IAvH-E-185212	Paramyia	Genus	91.68	570	Arthropoda	Insecta	Diptera	Milichiidae	Paramyia	Paramyia incrassatoloba		PARAM102-18	BOLD:ADV0131	species	TRUE	TRUE	Paramyia	genus	TRUE		TRUE	TRUE
CBIHM383-17	IAvH-E-185213	Paramyia	Genus	91.68	570	Arthropoda	Insecta	Diptera	Milichiidae	Paramyia	Paramyia incrassatoloba		PARAM102-18	BOLD:ADV0131	species	TRUE	TRUE	Paramyia	genus	TRUE		TRUE	TRUE
CBIHM384-17	IAvH-E-185214	Paramyia	Genus	91.5	570	Arthropoda	Insecta	Diptera	Milichiidae	Paramyia	Paramyia incrassatoloba		PARAM102-18	BOLD:ADV0131	species	TRUE	TRUE	Paramyia	genus	TRUE		TRUE	TRUE
CBIHM385-17	IAvH-E-185215	Paramyia	Genus	91.5	570	Arthropoda	Insecta	Diptera	Milichiidae	Paramyia	Paramyia incrassatoloba		PARAM102-18	BOLD:ADV0131	species	TRUE	TRUE	Paramyia	genus	TRUE		TRUE	TRUE
CBIHM386-17	IAvH-E-185216	Paramyia	Genus	91.86	570	Arthropoda	Insecta	Diptera	Milichiidae	Paramyia	Paramyia incrassatoloba		PARAM102-18	BOLD:ADV0131	species	TRUE	TRUE	Paramyia	genus	TRUE		TRUE	TRUE
CBIHM388-17	IAvH-E-185218	Paramyia	Genus	91.68	570	Arthropoda	Insecta	Diptera	Milichiidae	Paramyia	Paramyia incrassatoloba		PARAM102-18	BOLD:ADV0131	species	TRUE	TRUE	Paramyia	genus	TRUE		TRUE	TRUE
CBIHM389-17	IAvH-E-185219	Paramyia	Genus	91.68	570	Arthropoda	Insecta	Diptera	Milichiidae	Paramyia	Paramyia incrassatoloba		PARAM102-18	BOLD:ADV0131	species	TRUE	TRUE	Paramyia	genus	TRUE		TRUE	TRUE
CBIHM390-17	IAvH-E-185220	Paramyia	Genus	91.68	570	Arthropoda	Insecta	Diptera	Milichiidae	Paramyia	Paramyia incrassatoloba		PARAM102-18	BOLD:ADV0131	species	TRUE	TRUE	Paramyia	genus	TRUE		TRUE	TRUE
CBIHM391-17	IAvH-E-185221	Paramyia	Genus	91.68	570	Arthropoda	Insecta	Diptera	Milichiidae	Paramyia	Paramyia incrassatoloba		PARAM102-18	BOLD:ADV0131	species	TRUE	TRUE	Paramyia	genus	TRUE		TRUE	TRUE
CBIHM449-18	IAvH-E-191643	Paramyia	Genus	91.64	570	Arthropoda	Insecta	Diptera	Milichiidae	Paramyia	Paramyia incrassatoloba		PARAM102-18	BOLD:ADV0131	species	TRUE	TRUE	Paramyia	genus	TRUE		TRUE	TRUE
CBIHM450-18	IAvH-E-191644	Paramyia	Genus	91.64	570	Arthropoda	Insecta	Diptera	Milichiidae	Paramyia	Paramyia incrassatoloba		PARAM102-18	BOLD:ADV0131	species	TRUE	TRUE	Paramyia	genus	TRUE		TRUE	TRUE
CBIHM451-18	IAvH-E-191645	Paramyia	Genus	91.64	570	Arthropoda	Insecta	Diptera	Milichiidae	Paramyia	Paramyia incrassatoloba		PARAM102-18	BOLD:ADV0131	species	TRUE	TRUE	Paramyia	genus	TRUE		TRUE	TRUE
CBIHM406-17	IAvH-E-185576	Tachinidae	Family	97.71	570	Arthropoda	Insecta	Diptera	Tachinidae	Campylocheta	Campylocheta Janzen25		ASTAW252-08	BOLD:AAW6642		TRUE		Paregle audacula	species	FALSE	Anthomyiidae	FALSE
CBIHM579-18	IAvH-E-191927	Tachinidae	Family	91.39	570	Arthropoda	Insecta	Diptera	Tachinidae	Phytomyptera	Phytomyptera Malaise0114		GMCDD270-14	BOLD:ACR4401		TRUE		Pegomya	genus	FALSE	Anthomyiidae	FALSE
CBIHM073-17	IAvH-E-179832	Tachinidae	Family	90.33	570	Arthropoda	Insecta	Diptera	Calliphoridae	Calliphora	Calliphora livida		SMTPF6913-14		species	FALSE		Pegomya winthemi	species	FALSE	Anthomyiidae	FALSE
CBIHM024-17	IAvH-E-179779	Muscidae	Family	93.93	570	Arthropoda	Insecta	Diptera	Tachinidae	Blepharipa	Blepharipa Wood04		ASTAQ812-06			FALSE		Pegoplata nigroscutellata	species	FALSE	Anthomyiidae	FALSE
CBIHM060-17	IAvH-E-179819	Tachinidae	Family	95.26	570	Arthropoda	Insecta	Diptera	Tachinidae	Archytas	Archytas sp. 1			BOLD:ACA5445		TRUE		Peleteria iterans	species	FALSE	Tachinidae	TRUE
CBIHM071-17	IAvH-E-179830	Tachinidae	Family	95.22	567	Arthropoda	Insecta	Diptera	Tachinidae	Archytas	Archytas sp. 1			BOLD:ACA5445		TRUE		Peleteria iterans	species	FALSE	Tachinidae	TRUE
CBIHM026-17	IAvH-E-179781	Muscidae	Family	91.71	570	Arthropoda	Insecta	Diptera	Anthomyiidae	Lasiomma	Lasiomma strigilatum		GMGMH738-14	BOLD:ACI8977	species	FALSE		Phaonia	genus	FALSE	Muscidae	TRUE
CBIHM034-17	IAvH-E-179789	Muscidae	Family	89.8	570	Arthropoda	Insecta	Diptera	Muscidae	Phaonia	Phaonia trimaculata			BOLD:ACD1647	species	TRUE		Phaonia	genus	FALSE	Muscidae	TRUE
CBIHM044-17	IAvH-E-179800	Muscidae	Family	91.71	570	Arthropoda	Insecta	Diptera	Anthomyiidae	Lasiomma	Lasiomma strigilatum		GMGMH738-14	BOLD:ACI8977	species	FALSE		Phaonia	genus	FALSE	Muscidae	TRUE
CBIHM048-17	IAvH-E-179804	Muscidae	Family	91.61	570	Arthropoda	Insecta	Diptera	Muscidae	Phaonia	Phaonia inenarrabilis		CNKLB464-14	BOLD:AAL2820	species	TRUE		Phaonia	genus	FALSE	Muscidae	TRUE
CBIHM377-17	IAvH-E-185206	Drosophilidae	Family	90.71	570	Arthropoda	Insecta	Diptera	Drosophilidae	Drosophila	Drosophila willistoni		GBMIN58379-17	BOLD:AAL1947	species	TRUE		Philygria obtecta	species	FALSE	Ephydridae	FALSE
CBIHM557-18	IAvH-E-191903	Phoridae	Family	90.72	570	Arthropoda	Insecta	Diptera	Phoridae	Megaselia	Megaselia rufipes		PHMTT289-10		species	TRUE		Phoridae	family	TRUE	Phoridae	TRUE
CBIHM558-18	IAvH-E-191904	Phoridae	Family	87.4	570	Arthropoda	Insecta	Diptera	Phoridae	Apocephalus	Apocephalus rugosus		CNTIH938-15	BOLD:ACD9149	species	TRUE		Phoridae	family	TRUE	Phoridae	TRUE
CBIHM560-18	IAvH-E-191906	Phoridae	Family	92.5	570	Arthropoda	Insecta	Diptera	Phoridae	Megaselia	Megaselia losangelensis		SMTPB17294-13	BOLD:AAG3302	species	TRUE		Phoridae	family	TRUE	Phoridae	TRUE
CBIHM439-18	IAvH-E-191630	Clusiidae	Family	90.52	570	Arthropoda	Insecta	Diptera	Agromyzidae	Phytoliriomyza	Phytoliriomyza melampyga				species	FALSE		Phytoliriomyza	genus	FALSE	Agromyzidae	FALSE
CBIHM440-18	IAvH-E-191631	Clusiidae	Family	90.37	567	Arthropoda	Insecta	Diptera	Agromyzidae	Phytoliriomyza	Phytoliriomyza melampyga				species	FALSE		Phytoliriomyza	genus	FALSE	Agromyzidae	FALSE
CBIHM056-17	IAvH-E-179815	Tachinidae	Family	94.08	570	Arthropoda	Insecta	Diptera	Tachinidae	Malaisetach30	Malaisetach30 Malaise5360		GMCCI987-17	BOLD:ADH5360		TRUE		Phytomyptera	genus	FALSE	Tachinidae	TRUE
CBIHM066-17	IAvH-E-179825	Tachinidae	Family	94.08	570	Arthropoda	Insecta	Diptera	Tachinidae	Malaisetach30	Malaisetach30 Malaise5360		GMCCI987-17	BOLD:ADH5360		TRUE		Phytomyptera	genus	FALSE	Tachinidae	TRUE
CBIHM279-17	IAvH-E-179634	Diptera	Order	91.03	570	Arthropoda	Insecta	Diptera	Agromyzidae	Phytoliriomyza	Phytoliriomyza melampyga				species			Phytomyza	genus
CBIHM437-18	IAvH-E-191628	Clusiidae	Family	90.69	570	Arthropoda	Insecta	Diptera	Agromyzidae	Phytoliriomyza	Phytoliriomyza melampyga				species	FALSE		Phytomyza	genus	FALSE	Agromyzidae	FALSE
CBIHM435-18	IAvH-E-191626	Sphaeroceridae	Family	99.83	570	Arthropoda	Insecta	Diptera	Sphaeroceridae	Rachispoda	Rachispoda spuleri		JICCA515-16	BOLD:ACM3304	species	TRUE		Rachispoda fuscinevris	species	FALSE	Sphaeroceridae	TRUE
CBIHM576-18	IAvH-E-191924	Sarcophagidae	Family	98.01	570	Arthropoda	Insecta	Diptera	Sarcophagidae	sarcJanzen01	sarcJanzen01 Janzen3561		GMCRJ378-13	BOLD:ABW3561		TRUE		Ravinia anxia	species	FALSE	Sarcophagidae	TRUE
CBIHM052-17	IAvH-E-179810	Sarcophagidae	Family	100	570	Arthropoda	Insecta	Diptera	Sarcophagidae	SarcophagidaeEC	SarcophagidaeEC sp. 1		FFECU327-16	BOLD:ADA5093		TRUE		Ravinia pernix	species	FALSE	Sarcophagidae	TRUE
CBIHM447-18	IAvH-E-191641	Drosophilidae	Family	91.53	570	Arthropoda	Insecta	Diptera	Tachinidae	Phytomyptera	Phytomyptera Wood02		ASTAR882-07			FALSE		Rhinoleucophenga punctulata	species	FALSE	Drosophilidae	TRUE
CBIHM565-18	IAvH-E-191912	Chloropidae	Family	91.76	570	Arthropoda	Insecta	Diptera	Chloropidae	Hippelates	Hippelates plebejus			BOLD:AAH4182	species	TRUE		Rhopalopterum	genus	FALSE	Chloropidae	TRUE
CBIHM429-18	IAvH-E-185610	Richardiidae	Family	89.13	552	Arthropoda	Insecta	Diptera	Sphaeroceridae	Chaetopodella	Chaetopodella scutellaris			BOLD:ACD3091	species	FALSE		Richardiidae	family	TRUE	Richardiidae	TRUE
CBIHM088-17	IAvH-E-179849	Syrphidae	Family	91.08	570	Arthropoda	Insecta	Diptera	Syrphidae	Matsumyia	Matsumyia nigrofacies				species	TRUE		Salpingogaster nigra	species	FALSE	Syrphidae	TRUE
CBIHM171-17	IAvH-E-179859	Syrphidae	Family	99.84	570	Arthropoda	Insecta	Diptera	Syrphidae	Toxomerus	Toxomerus mutuus			BOLD:ACZ9554	species	TRUE		Sarcophaga vicina	species	FALSE	Sarcophagidae	FALSE
CBIHM176-17	IAvH-E-179809	Sarcophagidae	Family	90.98	570	Arthropoda	Insecta	Diptera	Sarcophagidae	Sarcophaga	Sarcophaga vicina		GBDP23848-19	BOLD:ACB6280	species	TRUE		Sarcophaga vicina	species	FALSE	Sarcophagidae	TRUE
CBIHM463-18	IAvH-E-191659	Sarcophagidae	Family	90.66	504	Arthropoda	Insecta	Diptera	Sarcophagidae	sarcJanzen01	sarcJanzen01 Janzen2219		GMCRJ492-13	BOLD:ACJ2219		TRUE		Sarcophagidae	family	TRUE	Sarcophagidae	TRUE
CBIHM301-17	IAvH-E-185330	Drosophilidae	Family	91.59	570	Arthropoda	Insecta	Diptera	Drosophilidae	Scaptodrosophila	Scaptodrosophila kirki		GBMIN58597-17	BOLD:ACZ8704	species	TRUE		Scaptodrosophila kirki	species	FALSE	Drosophilidae	TRUE
CBIHM291-17	IAvH-E-179928	Diptera	Order	92.05	570	Arthropoda	Insecta	Diptera	Agromyzidae	Phytoliriomyza	Phytoliriomyza melampyga				species			Scaptodrosophila	genus
CBIHM298-17	IAvH-E-168411	Psilidae	Family	89.68	570	Arthropoda	Insecta	Diptera	Agromyzidae	Phytoliriomyza	Phytoliriomyza melampyga				species	FALSE		Scaptodrosophila	genus	FALSE	Drosophilidae	FALSE
CBIHM469-18	IAvH-E-191666	Tachinidae	Family	93.22	570	Arthropoda	Insecta	Diptera	Tachinidae	Spathidexia	Spathidexia Malaise7532		JICCP315-16	BOLD:ADB7532		TRUE		Scaptomyza pallida	species	FALSE	Drosophilidae	FALSE
CBIHM448-18	IAvH-E-191642	Drosophilidae	Family	92.41	570	Arthropoda	Insecta	Diptera	Drosophilidae	Microdrosophila	Microdrosophila congesta		NSMTP096-15	BOLD:AAG8505	species	TRUE		Scathophagidae	family	FALSE	Scathophagidae	FALSE
CBIHM103-17	IAvH-E-180071	Tabanidae	Family	98.31	570	Arthropoda	Insecta	Diptera	Tabanidae	Scione	Scione maculipennis		ASIND3601-12	BOLD:ACF3270	species	TRUE		Scione sp	genus	FALSE	Tabanidae	TRUE
CBIHM082-17	IAvH-E-179843	Tachinidae	Family	92.94	570	Arthropoda	Insecta	Diptera	Tachinidae	Siphona	Siphona Wood06DHJ01		ASTAI1168-07	BOLD:AAH9690		TRUE		Siphona plusiae	species	FALSE	Tachinidae	TRUE
CBIHM080-17	IAvH-E-179840	Tachinidae	Family	91.4	567	Arthropoda	Insecta	Diptera	Tachinidae	Siphona	Siphona Janzen54		ASHYH1575-14	BOLD:ACM7934		TRUE		Siphona	genus	FALSE	Tachinidae	TRUE
CBIHM084-17	IAvH-E-179845	Tachinidae	Family	90.88	570	Arthropoda	Insecta	Diptera	Tachinidae	Siphona	Siphona Malaise3704		ACGBA9956-19	BOLD:ACN2815		TRUE		Siphona	genus	FALSE	Tachinidae	TRUE
CBIHM061-17	IAvH-E-179820	Tachinidae	Family	91.12	570	Arthropoda	Insecta	Diptera	Tachinidae	Ceranthia	Ceranthia tenuipalpis			BOLD:AAZ5274	species	TRUE		Siphona tenuipalpis	species	FALSE	Tachinidae	TRUE
CBIHM070-17	IAvH-E-179829	Tachinidae	Family	91.13	570	Arthropoda	Insecta	Diptera	Tachinidae	Siphona	Siphona sp. 3			BOLD:AAZ5271		TRUE		Siphona tenuipalpis	species	FALSE	Tachinidae	TRUE
CBIHM074-17	IAvH-E-179834	Tachinidae	Family	91.13	570	Arthropoda	Insecta	Diptera	Tachinidae	Siphona	Siphona sp. 3			BOLD:AAZ5271		TRUE		Siphona tenuipalpis	species	FALSE	Tachinidae	TRUE
CBIHM078-17	IAvH-E-179838	Tachinidae	Family	90.98	570	Arthropoda	Insecta	Diptera	Tachinidae	Pseudosiphona	Pseudosiphona Janzen9420			BOLD:AAM9420		TRUE		Siphona tenuipalpis	species	FALSE	Tachinidae	TRUE
CBIHM436-18	IAvH-E-191627	Clusiidae	Family	89.91	570	Arthropoda	Insecta	Diptera	Clusiidae	Sobarocephala	Sobarocephala sp. 1 OL-2008		GBDP7855-09	BOLD:AAJ3824		TRUE		Sobarocephala	genus	FALSE	Clusiidae	TRUE
CBIHM438-18	IAvH-E-191629	Clusiidae	Family	89.84	570	Arthropoda	Insecta	Diptera	Clusiidae	Sobarocephala	Sobarocephala sp. 1 OL-2008		GBDP7855-09	BOLD:AAJ3824		TRUE		Sobarocephala	genus	FALSE	Clusiidae	TRUE
CBIHM387-17	IAvH-E-185217	Pholeomyia	Genus	91.71	570	Arthropoda	Insecta	Diptera	Tachinidae	Blepharipa	Blepharipa Wood04		ASTAQ812-06			FALSE	FALSE	Sphyracephala	genus	FALSE	Clusiidae	FALSE	FALSE
CBIHM308-17	IAvH-E-185519	Muscidae	Family	93.55	570	Arthropoda	Insecta	Diptera	Muscidae	Limnophora	Limnophora deleta		GBDP4135-07	BOLD:AAX5257	species	TRUE		Spilogona aerea	species	FALSE	Muscidae	TRUE
CBIHM395-17	IAvH-E-185565	Muscidae	Family	91.86	570	Arthropoda	Insecta	Diptera	Muscidae	Gymnodia	Gymnodia humilis		HEAPR2087-12	BOLD:AAG1713	species	TRUE		Spilogona pacifica	species	FALSE	Muscidae	TRUE
CBIHM398-17	IAvH-E-185568	Muscidae	Family	91.86	570	Arthropoda	Insecta	Diptera	Muscidae	Gymnodia	Gymnodia humilis		HEAPR2087-12	BOLD:AAG1713	species	TRUE		Spilogona pacifica	species	FALSE	Muscidae	TRUE
CBIHM399-17	IAvH-E-185569	Muscidae	Family	91.86	570	Arthropoda	Insecta	Diptera	Muscidae	Gymnodia	Gymnodia humilis		HEAPR2087-12	BOLD:AAG1713	species	TRUE		Spilogona pacifica	species	FALSE	Muscidae	TRUE
CBIHM402-17	IAvH-E-185572	Muscidae	Family	88.8	570	Arthropoda	Insecta	Diptera	Muscidae	Coenosia	Coenosia intacta		ASDIP179-15	BOLD:AAD7636	species	TRUE		Spilogona tundrae	species	FALSE	Muscidae	TRUE
CBIHM284-17	IAvH-E-179917	Diptera	Order	90.92	570	Arthropoda	Insecta	Diptera	Anthomyiidae	Egle	Egle parva				species			Stegana (Steganina)	genus
CBIHM285-17	IAvH-E-179918	Diptera	Order	90.92	570	Arthropoda	Insecta	Diptera	Anthomyiidae	Egle	Egle parva				species			Stegana (Steganina)	genus
CBIHM286-17	IAvH-E-179919	Diptera	Order	90.88	570	Arthropoda	Insecta	Diptera	Anthomyiidae	Egle	Egle parva				species			Stegana (Steganina)	genus
CBIHM288-17	IAvH-E-179922	Diptera	Order	90.92	570	Arthropoda	Insecta	Diptera	Anthomyiidae	Egle	Egle parva				species			Stegana (Steganina)	genus
CBIHM289-17	IAvH-E-179923	Diptera	Order	90.92	570	Arthropoda	Insecta	Diptera	Anthomyiidae	Egle	Egle parva				species			Stegana (Steganina)	genus
CBIHM305-17	IAvH-E-185334	Drosophilidae	Family	91.25	568	Arthropoda	Insecta	Diptera	Drosophilidae	Drosophila	Drosophila falleni		SMTPD3413-13	BOLD:AAB7507	species	TRUE		Stegana	genus	FALSE	Drosophilidae	TRUE
CBIHM054-17	IAvH-E-179813	Tachinidae	Family	91.28	570	Arthropoda	Insecta	Diptera	Tachinidae	Ceromya	Ceromya Janzen37		ASHYH425-11	BOLD:ABA7240		TRUE		Tachinidae	family	TRUE	Tachinidae	TRUE
CBIHM067-17	IAvH-E-179826	Tachinidae	Family	98.46	567	Arthropoda	Insecta	Diptera	Tachinidae	Siphona	Siphona Malaise6237			BOLD:ADY6237		TRUE		Tachinidae	family	TRUE	Tachinidae	TRUE
CBIHM069-17	IAvH-E-179828	Tachinidae	Family	94.51	501	Arthropoda	Insecta	Diptera	Tachinidae	Wood45	Wood45 Janzen7743		ASCRT508-10	BOLD:AAL7743		TRUE		Tachinidae	family	TRUE	Tachinidae	TRUE
CBIHM077-17	IAvH-E-179837	Tachinidae	Family	92.37	570	Arthropoda	Insecta	Diptera	Tachinidae	Siphona	Siphona Malaise3704		ACGBA9956-19	BOLD:ACN2815		TRUE		Tachinidae	family	TRUE	Tachinidae	TRUE
CBIHM081-17	IAvH-E-179842	Tachinidae	Family	94.04	567	Arthropoda	Insecta	Diptera	Tachinidae	Chaetostigmoptera	Chaetostigmoptera Malaise4175		ASCRW442-10	BOLD:AAI4175		TRUE		Tachinidae	family	TRUE	Tachinidae	TRUE
CBIHM584-18	IAvH-E-191932	Tachinidae	Family	100	570	Arthropoda	Insecta	Diptera	Tachinidae	Chetogena	Chetogena scutellarisDHJ01		ASTAT959-07	BOLD:AAA2291		TRUE		Tachinidae	family	TRUE	Tachinidae	TRUE
CBIHM407-17	IAvH-E-185222	Tachinidae	Family	92.01	570	Arthropoda	Insecta	Diptera	Tachinidae	Siphona	Siphona Malaise0008		GMACP234-15	BOLD:ACY4418		TRUE		Thricops albibasalis	species	FALSE	Muscidae	FALSE
CBIHM173-17	IAvH-E-179861	Syrphidae	Family	99.84	570	Arthropoda	Insecta	Diptera	Syrphidae	Toxomerus	Toxomerus sp. CR-17		GBSYR051-10	BOLD:ACE5776		TRUE		Toxomerus basalis	species	FALSE	Syrphidae	TRUE
CBIHM085-17	IAvH-E-179846	Syrphidae	Family	98.76	570	Arthropoda	Insecta	Diptera	Syrphidae	Toxomerus	Toxomerus mutuus		GBDP5730-09	BOLD:AAK1887	species	TRUE		Toxomerus mutuus	species	FALSE	Syrphidae	TRUE
CBIHM086-17	IAvH-E-179847	Syrphidae	Family	98.76	570	Arthropoda	Insecta	Diptera	Syrphidae	Toxomerus	Toxomerus mutuus		GBDP5730-09	BOLD:AAK1887	species	TRUE		Toxomerus mutuus	species	FALSE	Syrphidae	TRUE
CBIHM087-17	IAvH-E-179848	Syrphidae	Family	98.89	570	Arthropoda	Insecta	Diptera	Syrphidae	Toxomerus	Toxomerus mutuus		GBDP5730-09	BOLD:AAK1887	species	TRUE		Toxomerus mutuus	species	FALSE	Syrphidae	TRUE
CBIHM089-17	IAvH-E-179850	Syrphidae	Family	98.76	570	Arthropoda	Insecta	Diptera	Syrphidae	Toxomerus	Toxomerus mutuus		GBDP5730-09	BOLD:AAK1887	species	TRUE		Toxomerus mutuus	species	FALSE	Syrphidae	TRUE
CBIHM090-17	IAvH-E-179851	Syrphidae	Family	98.76	570	Arthropoda	Insecta	Diptera	Syrphidae	Toxomerus	Toxomerus mutuus		GBDP5730-09	BOLD:AAK1887	species	TRUE		Toxomerus mutuus	species	FALSE	Syrphidae	TRUE
CBIHM091-17	IAvH-E-179852	Syrphidae	Family	98.6	570	Arthropoda	Insecta	Diptera	Syrphidae	Toxomerus	Toxomerus mutuus		GBDP5730-09	BOLD:AAK1887	species	TRUE		Toxomerus mutuus	species	FALSE	Syrphidae	TRUE
CBIHM092-17	IAvH-E-179853	Syrphidae	Family	98.6	570	Arthropoda	Insecta	Diptera	Syrphidae	Toxomerus	Toxomerus mutuus		GBDP5730-09	BOLD:AAK1887	species	TRUE		Toxomerus mutuus	species	FALSE	Syrphidae	TRUE
CBIHM094-17	IAvH-E-179855	Syrphidae	Family	98.6	570	Arthropoda	Insecta	Diptera	Syrphidae	Toxomerus	Toxomerus mutuus		GBDP5730-09	BOLD:AAK1887	species	TRUE		Toxomerus mutuus	species	FALSE	Syrphidae	TRUE
CBIHM095-17	IAvH-E-179856	Syrphidae	Family	98.76	570	Arthropoda	Insecta	Diptera	Syrphidae	Toxomerus	Toxomerus mutuus		GBDP5730-09	BOLD:AAK1887	species	TRUE		Toxomerus mutuus	species	FALSE	Syrphidae	TRUE
CBIHM097-17	IAvH-E-179858	Syrphidae	Family	98.76	570	Arthropoda	Insecta	Diptera	Syrphidae	Toxomerus	Toxomerus mutuus		GBDP5730-09	BOLD:AAK1887	species	TRUE		Toxomerus mutuus	species	FALSE	Syrphidae	TRUE
CBIHM098-17	IAvH-E-179862	Syrphidae	Family	98.6	570	Arthropoda	Insecta	Diptera	Syrphidae	Toxomerus	Toxomerus mutuus		GBDP5730-09	BOLD:AAK1887	species	TRUE		Toxomerus mutuus	species	FALSE	Syrphidae	TRUE
CBIHM100-17	IAvH-E-179864	Syrphidae	Family	98.6	570	Arthropoda	Insecta	Diptera	Syrphidae	Toxomerus	Toxomerus mutuus		GBDP5730-09	BOLD:AAK1887	species	TRUE		Toxomerus mutuus	species	FALSE	Syrphidae	TRUE
CBIHM101-17	IAvH-E-179865	Syrphidae	Family	98.6	570	Arthropoda	Insecta	Diptera	Syrphidae	Toxomerus	Toxomerus mutuus		GBDP5730-09	BOLD:AAK1887	species	TRUE		Toxomerus mutuus	species	FALSE	Syrphidae	TRUE
CBIHM102-17	IAvH-E-179866	Syrphidae	Family	98.82	558	Arthropoda	Insecta	Diptera	Syrphidae	Toxomerus	Toxomerus mutuus		GBDP5730-09	BOLD:AAK1887	species	TRUE		Toxomerus mutuus	species	FALSE	Syrphidae	TRUE
CBIHM093-17	IAvH-E-179854	Syrphidae	Family	100	570	Arthropoda	Insecta	Diptera	Syrphidae	Toxomerus	Toxomerus procrastinatus			BOLD:ADA0753	species	TRUE		Toxomerus	genus	FALSE	Syrphidae	TRUE
CBIHM096-17	IAvH-E-179857	Syrphidae	Family	100	570	Arthropoda	Insecta	Diptera	Syrphidae	Toxomerus	Toxomerus procrastinatus			BOLD:ADA0753	species	TRUE		Toxomerus	genus	FALSE	Syrphidae	TRUE
CBIHM099-17	IAvH-E-179863	Syrphidae	Family	100	567	Arthropoda	Insecta	Diptera	Syrphidae	Toxomerus	Toxomerus sp. XM-2008		GBSYR042-10	BOLD:AAN0407		TRUE		Toxomerus	genus	FALSE	Syrphidae	TRUE
CBIHM055-17	IAvH-E-179814	Tachinidae	Family	92.64	570	Arthropoda	Insecta	Diptera	Tachinidae	Trafoia	Trafoia nr. sp.			BOLD:AAZ4874		TRUE		Trafoia monticola	species	FALSE	Tachinidae	TRUE
CBIHM039-17	IAvH-E-179795	Muscidae	Family	99.85	570	Arthropoda	Insecta	Diptera	Muscidae	Morellia	Morellia trichops			BOLD:ADH5766	species	TRUE		Trichomorellia trichops	species	FALSE	Muscidae	TRUE
CBIHM306-17	IAvH-E-185517	Muscidae	Family	91.46	570	Arthropoda	Insecta	Diptera	Sphaeroceridae	Pullimosina	Pullimosina heteroneura			BOLD:AAP3626	species	FALSE		Tricimba melancholica	species	FALSE	Chloropidae	FALSE
CBIHM068-17	IAvH-E-179827	Tachinidae	Family	99.1	516	Arthropoda	Insecta	Diptera	Tachinidae	Vibrissina	Vibrissina Janzen7733		ASCRU437-10	BOLD:AAH7733		TRUE		Vibrissina	genus	FALSE	Tachinidae	TRUE
CBIHM573-18	IAvH-E-191921	Milichiidae	Family	87.14	555	Arthropoda	Insecta	Diptera	Milichiidae	Phyllomyza	Phyllomyza longipalpis			BOLD:ADM8672	species	TRUE		Voria erasmocoronadoi	species	FALSE	Tachinidae	FALSE
CBIHM261-17	IAvH-E-179662	Tachinidae	Family	94.16	570	Arthropoda	Insecta	Diptera	Anthomyiidae	Pegomya	Pegomya winthemi		JWDCH300-10	BOLD:AAG1783	species	FALSE		Zaphne barbiventris	species	FALSE	Anthomyiidae	FALSE
CBIHM405-17	IAvH-E-185575	Tachinidae	Family	99.84	570	Arthropoda	Insecta	Diptera	Tachinidae	Leskia	Leskia Wood01DHJ05		ASHYD1269-09	BOLD:AAA1877		TRUE		Zaphne borealis	species	FALSE	Anthomyiidae	FALSE
CBIHM283-17	IAvH-E-179910	Diptera	Order	90.52	570	Arthropoda	Insecta	Diptera	Agromyzidae	Phytoliriomyza	Phytoliriomyza melampyga				species			Zaphne lineatocollis	species
CBIHM375-17	IAvH-E-185204	Drosophilidae	Family	98.71	570	Arthropoda	Insecta	Diptera	Drosophilidae	Zygothrica	Zygothrica laevifrons 2		MYCBR174-14	BOLD:ACR6322		TRUE		Zygothrica laevifrons	species	FALSE	Drosophilidae	TRUE

## Sheet: Hemiptera
			BOLD search engine results											Matches check BOLD vs Taxonomy			Genbank Results and Matches check
Processid	Sampleid	Current ID	% Match	Overlap (bp)	Match Phylum	Match Class	Match Order	Match Family	Match Genus	Match Species	Match Subspecies	Match Processid	Match BIN	Family	Tax category	Other	Blast	Blast Family	tax category	Blast Family match
CBIHM179-17	IAvH-E-179472	Aphididae	96.01	384	Arthropoda	Insecta	Hemiptera	Aphididae	Macrosiphum	Macrosiphum salviae		GBMNB32377-20	BOLD:AED6592	TRUE	Family		Macrosiphum sp.	Aphididae	genus	TRUE
CBIHM184-17	IAvH-E-179471	Deltocephalinae	85.03	490	Arthropoda	Insecta	Hemiptera	Cicadellidae	Xyphon	Xyphon reticulatum		CCM005-10	BOLD:AAL6759	TRUE	Subfamily	Cicadellidae	Bonneyana terminalis	Cicadellidae	species	TRUE
CBIHM194-17	IAvH-E-179700	Cicadellidae	90.19	479	Arthropoda	Insecta	Hemiptera	Cicadellidae	Empoasca	Empoasca fabae		CNPPD151-12		TRUE	Family		Empoasca fabae	Cicadellidae	species	TRUE
CBIHM195-17	IAvH-E-179701	Cicadellidae	88.41	542	Arthropoda	Insecta	Hemiptera	Cicadellidae	Xestocephalus	Xestocephalus fulvocapitatus		TTHFW197-11	BOLD:AAY6746	TRUE	Family		Xestocephalus desertorum	Cicadellidae	species	TRUE
CBIHM196-17	IAvH-E-179702	Deltocephalinae	85.1	489	Arthropoda	Insecta	Hemiptera	Cicadellidae	Bonneyana	Bonneyana terminalis		AHCNC070-12	BOLD:ABV5108	TRUE	Subfamily	Cicadellidae	Bonneyana terminalis	Cicadellidae	species	TRUE
CBIHM239-17	IAvH-E-180462	Cicadellidae	90.21	496	Arthropoda	Insecta	Hemiptera	Cicadellidae	Empoasca	Empoasca papayae		GBMHH27537-19	BOLD:ADU3009	TRUE	Family		Empoasca papayae	Cicadellidae	species	TRUE
CBIHM240-17	IAvH-E-180464	Deltocephalinae	84.88	489	Arthropoda	Insecta	Hemiptera	Cicadellidae	Xyphon	Xyphon reticulatum		CCM005-10	BOLD:AAL6759	TRUE	Subfamily	Cicadellidae	Bonneyana terminalis	Cicadellidae	species	TRUE
CBIHM241-17	IAvH-E-180465	Cicadellidae	83.8	495	Arthropoda	Insecta	Hemiptera	Cicadellidae	Dikraneura	Dikraneura mali		SMTPB14388-13	BOLD:ABA5842	TRUE	Family		Dikraneura sp.	Cicadellidae	genus	TRUE
CBIHM242-17	IAvH-E-180466	Cicadellidae	91.33	371	Arthropoda	Insecta	Hemiptera	Cicadellidae	Empoasca	Empoasca fabae		CNPPD151-12		TRUE	Family		Typhlocybinae sp.	Cicadellidae	subfamily	TRUE
CBIHM243-17	IAvH-E-180469	Cicadellidae	90.06	491	Arthropoda	Insecta	Hemiptera	Cicadellidae	Empoasca	Empoasca papayae		GBMHH27537-19	BOLD:ADU3009	TRUE	Family		Empoasca papayae	Cicadellidae	species	TRUE
CBIHM244-17	IAvH-E-180470	Cicadellidae	86.86	481	Arthropoda	Insecta	Hemiptera	Cicadellidae	Empoasca	Empoasca fabae		BBHMA1488-12	BOLD:AAG2873	TRUE	Family		Typhlocybinae sp.	Cicadellidae	subfamily	TRUE
CBIHM245-17	IAvH-E-180471	Cicadellidae	89.06	484	Arthropoda	Insecta	Hemiptera	Cicadellidae	Empoasca	Empoasca fabae		OPPEG2686-17	BOLD:AAG2873	TRUE	Family		Typhlocybinae sp.	Cicadellidae	subfamily	TRUE
CBIHM246-17	IAvH-E-180472	Cicadellidae	88.63	513	Arthropoda	Insecta	Hemiptera	Cicadellidae	Homalodisca	Homalodisca insolita		JICCD244-16	BOLD:AAN8364	TRUE	Family		Cuerna sp.	Cicadellidae	genus	TRUE
CBIHM247-17	IAvH-E-180473	Cicadellidae	88.63	513	Arthropoda	Insecta	Hemiptera	Cicadellidae	Homalodisca	Homalodisca insolita		JICCD244-16	BOLD:AAN8364	TRUE	Family		Cuerna sp.	Cicadellidae	genus	TRUE
CBIHM248-17	IAvH-E-180474	Cicadellidae	86.86	481	Arthropoda	Insecta	Hemiptera	Cicadellidae	Empoasca	Empoasca fabae		BBHMA1488-12	BOLD:AAG2873	TRUE	Family		Typhlocybinae sp.	Cicadellidae	subfamily	TRUE
CBIHM249-17	IAvH-E-180477	Cicadellidae	89.98	483	Arthropoda	Insecta	Hemiptera	Cicadellidae	Empoasca	Empoasca sp. B				TRUE	Family		Empoasca sp.	Cicadellidae	genus	TRUE
CBIHM250-17	IAvH-E-180478	Deltocephalinae	84.71	478	Arthropoda	Insecta	Hemiptera	Cicadellidae	Scaphoideus	Scaphoideus cinerosus		RRSSC5683-15	BOLD:AAG8828	TRUE	Subfamily	Cicadellidae	Flexamia flexulosa	Cicadellidae	species	TRUE
CBIHM251-17	IAvH-E-180479	Deltocephalinae	88.63	513	Arthropoda	Insecta	Hemiptera	Cicadellidae	Homalodisca	Homalodisca insolita		JICCD244-16	BOLD:AAN8364	TRUE	Subfamily	Cicadellidae	Cuerna sp.	Cicadellidae	genus	TRUE
CBIHM252-17	IAvH-E-180480	Deltocephalinae	85.23	487	Arthropoda	Insecta	Hemiptera	Cicadellidae	Orosius	Orosius argentatus		GMCWN066-15	BOLD:AAA6212	TRUE	Subfamily	Cicadellidae	Cicadellidae sp.	Cicadellidae	family	TRUE
CBIHM253-17	IAvH-E-180481	Deltocephalinae	84.69	528	Arthropoda	Insecta	Hemiptera	Cicadellidae	Scaphoideus	Scaphoideus cylindratus		RRSSA4428-15	BOLD:AAN8382	TRUE	Subfamily	Cicadellidae	Deltocephalus vulgaris	Cicadellidae	species	TRUE
CBIHM254-17	IAvH-E-180482	Cicadellidae	90.02	510	Arthropoda	Insecta	Hemiptera	Cicadellidae	Empoasca	Empoasca fabae		CNGBM026-14	BOLD:AAG2868	TRUE	Family		Typhlocybinae sp.	Cicadellidae	subfamily	TRUE
CBIHM255-17	IAvH-E-180483	Cicadellidae	88.74	507	Arthropoda	Insecta	Hemiptera	Cicadellidae	Empoasca	Empoasca fabae		RRMFG3176-15	BOLD:AAG2873	TRUE	Family		Empoasca papayae	Cicadellidae	species	TRUE
CBIHM256-17	IAvH-E-180484	Cicadellidae	87.04	474	Arthropoda	Insecta	Hemiptera	Cicadellidae	Dikrella	Dikrella sp. nov 1			BOLD:ACR1431	TRUE	Family		Draeculacephala robinsoni	Cicadellidae	species	TRUE
CBIHM257-17	IAvH-E-180485	Cicadellidae	89.31	522	Arthropoda	Insecta	Hemiptera	Cicadellidae	Empoasca	Empoasca fabae		RRMFG3176-15	BOLD:AAG2873	TRUE	Family		Empoasca papayae	Cicadellidae	species	TRUE
CBIHM258-17	IAvH-E-180486	Cicadellidae	89.55	470	Arthropoda	Insecta	Hemiptera	Cicadellidae	Dikrella	Dikrella sp.		CCM120-10	BOLD:AAN5445	TRUE	Family		Empoasca sp.	Cicadellidae	genus	TRUE
CBIHM259-17	IAvH-E-180497	Cixiidae	81.59	476	Arthropoda	Insecta	Hemiptera	Tropiduchidae	Tambinia	Tambinia debilis		GBMIN7853-12	BOLD:ACB8003	FALSE	Family		Ossoides lineatus	Tropiduchidae	species	FALSE
CBIHM260-17	IAvH-E-180498	Achilidae	84.4	508	Arthropoda	Insecta	Hemiptera	Achilidae	Synecdoche	Synecdoche constellata		CNCHG1434-12	BOLD:ACA9276	TRUE	Family		Synecdoche constellata	Achilidae	species	TRUE
CBIHM499-18	IAvH-E-191742	Cicadellidae	88.79	475	Arthropoda	Insecta	Hemiptera	Cicadellidae	Prairiana	Prairiana latens		CNCHB1749-11	BOLD:ABU6979	TRUE	Family		Prairiana ponderosa	Cicadellidae	species	TRUE
CBIHM500-18	IAvH-E-191745	Cicadellidae	87.45	496	Arthropoda	Insecta	Hemiptera	Cicadellidae	Xestocephalus	Xestocephalus similis		CNCHG825-12	BOLD:ACD9661	TRUE	Family		Xestocephalus desertorum	Cicadellidae	species	TRUE
CBIHM501-18	IAvH-E-191746	Cicadellidae	88.78	466	Arthropoda	Insecta	Hemiptera	Cicadellidae	Empoasca	Empoasca papayae		GBMHH27537-19	BOLD:ADU3009	TRUE	Family		Empoasca papayae	Cicadellidae	species	TRUE
CBIHM502-18	IAvH-E-191747	Cicadellidae	85.21	486	Arthropoda	Insecta	Hemiptera	Cicadellidae	Cuerna	Cuerna alpina		CNCHA2224-11	BOLD:ACD9009	TRUE	Family		Homalodisca elongata	Cicadellidae	species	TRUE
CBIHM503-18																	Swezeyia sp.	Derbidae	genus
CBIHM504-18	IAvH-E-191751	Derbidae	87.73	414	Arthropoda	Insecta	Hemiptera	Derbidae	Apache	Apache degeerii		BBPEC103-09	BOLD:AAG8977	TRUE	Family		Swezeyia sp.	Derbidae	genus	TRUE
CBIHM505-18	IAvH-E-191752	Derbidae	85.2	483	Arthropoda	Insecta	Hemiptera	Dictyopharidae	Dictyophara	Dictyophara europaea		GBMIN68439-17	BOLD:ADJ8496	FALSE	Family		Cenchrea sp.	Derbidae	genus	TRUE
CBIHM506-18	IAvH-E-191754	Derbidae	84.72	501	Arthropoda	Insecta	Hemiptera	Derbidae	Diostrombus	Diostrombus politus			BOLD:ADR8232	TRUE	Family		Diostrombus politus	Derbidae	species	TRUE
CBIHM507-18	IAvH-E-191757	Cixiidae	81.94	463	Arthropoda	Insecta	Hemiptera	Cixiidae	Pintalia	Pintalia delicata		BBHMA1220-12	BOLD:ABX4726	TRUE	Family		Hemiptera sp.		Order
CBIHM508-18	IAvH-E-191758	Derbidae	84.54	483	Arthropoda	Insecta	Hemiptera	Dictyopharidae	Scolops	Scolops viridis		BBHMA1841-12	BOLD:ABA3608	FALSE	Family		Scolops viridis	Dictyopharidae	species	FALSE
CBIHM509-18	IAvH-E-191759	Cixiidae	85.85	475	Arthropoda	Insecta	Hemiptera	Dictyopharidae	Scolops	Scolops angustatus		HMCN660-09	BOLD:AAG8798	FALSE	Family		Scolops pungens	Dictyopharidae	species	FALSE
CBIHM510-18	IAvH-E-191760	Cixiidae	85.78	485	Arthropoda	Insecta	Hemiptera	Dictyopharidae	Scolops	Scolops angustatus		HMCN660-09	BOLD:AAG8798	FALSE	Family		Scolops pungens	Dictyopharidae	species	FALSE
CBIHM511-18	IAvH-E-191762	Achilidae	85.77	436	Arthropoda	Insecta	Hemiptera	Derbidae	Omolicna	Omolicna puertana		GBMNB32759-20	BOLD:ADS3443	FALSE	Family		Omolicna dubia	Derbidae	species	FALSE
CBIHM512-18	IAvH-E-191763	Delphacidae	82.52	469	Arthropoda	Insecta	Hemiptera	Delphacidae	Changeondelphax	Changeondelphax velitchkovskyi		GBMNA18394-19	BOLD:ADR1936	TRUE	Family		Hemiptera sp.		Order
CBIHM513-18	IAvH-E-191764	Membracidae	86.02	495	Arthropoda	Insecta	Hemiptera	Membracidae	Ashmeadea	Ashmeadea carinata		CNCHC1074-11	BOLD:AAY9918	TRUE	Family		Cyrtolobus fenestratus	Membracidae	species	TRUE
CBIHM552-18	IAvH-E-191869	Cicadellidae	81.91	483	Arthropoda	Insecta	Hemiptera	Cicadellidae	Forcipata	Forcipata acclina		SSPRA129-15		TRUE	Family		Forcipata acclina	Cicadellidae	species	TRUE
CBIHM553-18	IAvH-E-191870	Cicadellidae	87.27	528	Arthropoda	Insecta	Hemiptera	Cicadellidae	Xestocephalus	Xestocephalus similis		CNCHG825-12	BOLD:ACD9661	TRUE	Family		Xestocephalus desertorum	Cicadellidae	species	TRUE
CBIHM554-18	IAvH-E-191871	Cicadellidae	85.22	515	Arthropoda	Insecta	Hemiptera	Cicadellidae	Texananus	Texananus dolus		CNCHG634-12	BOLD:ABV2604	TRUE	Family		Texananus sp.	Cicadellidae	genus	TRUE
CBIHM555-18	IAvH-E-191872	Cicadellidae	91.71	471	Arthropoda	Insecta	Hemiptera	Cicadellidae	Spangbergiella	Spangbergiella viridis		GBMIN67471-17	BOLD:AAP2573	TRUE	Family		Hemiptera sp.		Order
CBIHM556-18	IAvH-E-191873	Cicadellidae	87.25	469	Arthropoda	Insecta	Hemiptera	Cicadellidae	Curtara	Curtara abjecta			BOLD:ADS5579	TRUE	Family		Curtara abjecta	Cicadellidae	species	TRUE
CBIHM613-18	IAvH-E-192003	Cicadellidae	88.79	475	Arthropoda	Insecta	Hemiptera	Cicadellidae	Prairiana	Prairiana latens		CNCHB1749-11	BOLD:ABU6979	TRUE	Family		Prairiana ponderosa longiora	Cicadellidae	species	TRUE
CBIHM614-18	IAvH-E-192005	Cicadellidae	87.09	480	Arthropoda	Insecta	Hemiptera	Cicadellidae	Gyponana	Gyponana octolineata		TTHFW442-11		TRUE	Family		Marganana sp.	Cicadellidae	genus	TRUE
CBIHM615-18	IAvH-E-192006	Cicadellidae	84.64	454	Arthropoda	Insecta	Hemiptera	Cicadellidae	Polana	Polana quadrinotata		CNCHB1708-11	BOLD:AAY8574	TRUE	Family		Polana quadrinotata	Cicadellidae	species	TRUE
CBIHM616-18	IAvH-E-192007	Cicadellidae	84.48	457	Arthropoda	Insecta	Hemiptera	Cicadellidae	Polana	Polana quadrinotata		CNCHB1708-11	BOLD:AAY8574	TRUE	Family		Polana quadrinotata	Cicadellidae	species	TRUE
CBIHM617-18	IAvH-E-192008	Cicadellidae	84.56	471	Arthropoda	Insecta	Hemiptera	Cicadellidae	Protartessus	Protartessus spinosus		BIH245-08		TRUE	Family		Convexfronta guoi	Cicadellidae	species	TRUE
CBIHM618-18	IAvH-E-192009	Cicadellidae	85.76	437	Arthropoda	Insecta	Hemiptera	Cicadellidae	Scaphytopius	Scaphytopius fuscifrons			BOLD:ABX7579	TRUE	Family		Cicadula intermedia	Cicadellidae	species	TRUE
CBIHM619-18	IAvH-E-192010	Cicadellidae	85.36	510	Arthropoda	Insecta	Hemiptera	Cicadellidae	Chlorotettix	Chlorotettix tergatus		JSHMA360-11	BOLD:AAY9216	TRUE	Family		Chlorotettix tergatus	Cicadellidae	species	TRUE
CBIHM620-18	IAvH-E-192013	Cixiidae	81.94	463	Arthropoda	Insecta	Hemiptera	Cixiidae	Pintalia	Pintalia delicata		BBHMA1220-12	BOLD:ABX4726	TRUE	Family		Hemiptera sp.		Order
CBIHM621-18	IAvH-E-192015	Cixiidae	84.31	455	Arthropoda	Insecta	Hemiptera	Cixiidae	Pentastiridius	Pentastiridius leporinus		GMCHS049-14	BOLD:ACO8145	TRUE	Family		Hemiptera sp.		Order
CBIHM622-18	IAvH-E-192019	Membracidae	84.98	504	Arthropoda	Insecta	Lepidoptera	Riodinidae	Semomesia	Semomesia croesus		GBMIN88006-17		FALSE	Family		Procyrta sp.	Membracidae	genus	TRUE
CBIHM623-18	IAvH-E-192020	Membracidae	84.96	523	Arthropoda	Insecta	Lepidoptera	Riodinidae	Semomesia	Semomesia croesus		GBMIN88006-17		FALSE	Family		Procyrta sp.	Membracidae	genus	TRUE
CBIHM624-18	IAvH-E-192021	Membracidae	85.4	478	Arthropoda	Insecta	Hemiptera	Membracidae	Smilia	Smilia camelus		ELPCG2805-17	BOLD:AAG1484	TRUE	Family		Smilia camelus	Membracidae	species	TRUE
CBIHM625-18	IAvH-E-192022	Cercopidae	93.41	483	Arthropoda	Insecta	Hemiptera	Clastopteridae	Clastoptera	Clastoptera obtusa		CNFNO028-14	BOLD:AAG8823	FALSE	Family		Clastoptera obtusa	Clastopteridae	species	FALSE
CBIHM756-18	IAvH-E-180025	Achilidae	83.09	486	Arthropoda	Insecta	Hemiptera	Achilidae	Betatropis	Betatropis formosana		GBMHH4677-14	BOLD:ACQ5240	TRUE	Family		Scolops stonei	Dictyopharidae	species	FALSE
CBIHM757-18	IAvH-E-168388	Derbidae	84.17	525	Arthropoda	Insecta	Hemiptera	Derbidae	Cedusa	Cedusa incisa		CNTIE1585-15	BOLD:AAY6730	TRUE	Family		Cedusa incisa	Derbidae	species	TRUE
CBIHM758-18	IAvH-E-168389	Derbidae	86.94	482	Arthropoda	Insecta	Hemiptera	Derbidae	Herpis	Herpis sp. BWB-2020		GBMNB29751-20	BOLD:AED3479	TRUE	Family		Herpis sp.	Derbidae	genus	TRUE
CBIHM792-18	IAvH-E-185445	Miridae	86.02	493	Arthropoda	Insecta	Hemiptera	Miridae	Ausejanus	Ausejanus albisignatus		GBMNA21611-19	BOLD:ACP3925	TRUE	Family		Miridae sp.	Miridae	family	TRUE
CBIHM793-18	IAvH-E-185446	Miridae	88.22	504	Arthropoda	Insecta	Hemiptera	Miridae	Pycnoderes	Pycnoderes dilatatus			BOLD:AEB0303	TRUE	Family		Proboscidocoris sp.	Miridae	genus	TRUE
CBIHM794-18	IAvH-E-185448	Lygaeidae	83.84	538	Arthropoda	Insecta	Hemiptera	Berytidae	Neoneides	Neoneides muticus		CNRVA030-15	BOLD:AAC2393	FALSE	Family		Chlorochroa ligata	Pentatomidae	species	FALSE
CBIHM795-18	IAvH-E-185449	Cydnidae	88.84	538	Arthropoda	Insecta	Hemiptera	Pentatomidae	Eurydema	Eurydema maracandica		GBMHH28745-19	BOLD:ADF8818	FALSE	Family		Eurydema maracandica	Pentatomidae	species	FALSE
CBIHM796-18	IAvH-E-185451	Membracidae	82.62	543	Arthropoda	Insecta	Hemiptera	Membracidae	Aconophora	Aconophora laminata		GMHLL023-15	BOLD:ADD6973	TRUE	Family		Draeculacephala sp.	Cicadellidae	genus	FALSE
CBIHM798-18	IAvH-E-185454	Cixiidae	83.85	445	Arthropoda	Insecta	Hemiptera	Cixiidae	Reptalus	Reptalus quinquecostatus			BOLD:ACR3337	TRUE	Family		Nisia sp.	Meenoplidae	genus	FALSE
CBIHM799-18	IAvH-E-185455	Cixiidae	84.01	450	Arthropoda	Insecta	Hemiptera	Cixiidae	Reptalus	Reptalus quinquecostatus			BOLD:ACR3337	TRUE	Family		Nisia sp.	Meenoplidae	genus	FALSE
CBIHM800-18	IAvH-E-185456	Cixiidae	82.03	458	Arthropoda	Insecta	Hemiptera	Cixiidae	Pintalia	Pintalia vibex			BOLD:ACK4797	TRUE	Family		Hemiptera sp.		Order
CBIHM812-18	IAvH-E-185261	Delphacidae	85.84	460	Arthropoda	Insecta	Hemiptera	Delphacidae	Pentasteira	Pentasteira albifrons				TRUE	Family		Hemiptera sp.		Order
CBIHM824-20	IAvH-E-191743	Cicadellidae	83.64	492	Arthropoda	Insecta	Hemiptera	Cicadellidae	Draeculacephala	Draeculacephala antica		SMTPD2206-13	BOLD:AAG8758	TRUE	Family		Hemiptera sp.		Order
CBIHM825-20	IAvH-E-191744	Cicadellidae	89.27	467	Arthropoda	Insecta	Hemiptera	Cicadellidae	Empoasca	Empoasca papayae			BOLD:ACG2878	TRUE	Family		Empoasca sp.	Cicadellidae	genus	TRUE
CBIHM826-20	IAvH-E-191755	Derbidae	85.66	544	Arthropoda	Insecta	Hemiptera	Derbidae	Cedusa	Cedusa incisa		CNTIF2447-15	BOLD:AAY6730	TRUE	Family		Cedusa incisa	Derbidae	species	TRUE
CBIHM830-20	IAvH-E-192004	Cicadellidae	87.09	472	Arthropoda	Insecta	Hemiptera	Cicadellidae	Gyponana	Gyponana octolineata		TTHFW442-11		TRUE	Family		Gyponana amara	Cicadellidae	species	TRUE
CBIHM831-20	IAvH-E-192012	Cixiidae	81.88	449	Arthropoda	Insecta	Hemiptera	Cixiidae	Pintalia	Pintalia delicata		BBHMA1220-12	BOLD:ABX4726	TRUE	Family		Hemiptera sp.		Order
CBIHM832-20	IAvH-E-192014	Cixiidae	81.58	423	Arthropoda	Insecta	Hemiptera	Cixiidae	Pintalia	Pintalia delicata		BBHMA1220-12	BOLD:ABX4726	TRUE	Family		Hemiptera sp.		Order

## Sheet: Hymenoptera
		Taxonomist Identification							BOLD search engine results								Matches check BOLD vs Taxonomy					Genbank Results and Matches check
Processid	Sample ID	Family	Subfamily	Tribe	Genus	Species	Current ID	Match seq order. 0 is the highest match that includes matches to sequences on our project. II Alternative, this excludes matches to sequences from our project. I original highest match without conflict	% Match	Overlap (bp)	Match Family	Match Genus	Match Species	Match Subspecies	Match Processid	Match BIN	Species	Genus	Family	Taxa match	TaxCategory	BLAST identification	TaxCategory	Genus	Family
CBIHM271-17	IAvH-E-168363	Braconidae	Euphorinae				Euphorinae	I	92.21	490	Braconidae	Meteorus	Meteorus Zitani01DHJ10		ASMET022-09	BOLD:AAB3999			TRUE		Subfamily	Hymenoptera	Order
CBIHM272-17	IAvH-E-168364	Braconidae	Microgastrinae				Microgastrinae	I	92.21	484	Braconidae	Apanteles	Apanteles jft01		CNCHZ202-09	BOLD:AAA6373			TRUE		Subfamily	Apanteles sp.	Genus		TRUE
CBIHM273-17	IAvH-E-168365	Braconidae	Miracinae				Miracinae	I	89.87	513	Braconidae	Mirax	Mirax sp.			BOLD:AAE0857			TRUE		Subfamily	Hymenoptera	Order
CBIHM274-17	IAvH-E-168366	Braconidae	Euphorinae				Euphorinae	I	83.95	511	Braconidae	Leiophron	Leiophron sp. YMZ148_Euphoriella_GUA		GBAH23219-19	BOLD:ADV2713			TRUE		Subfamily	Braconidae	Family		TRUE
CBIHM814-20	IAvH-E-179453	Braconidae					Braconidae	I	96.19	486	Braconidae	Glyptapanteles	Glyptapanteles Whitfield130		ASHYC250-08	BOLD:AAY0763			TRUE	TRUE	Family	Microgastrinae	Subfamily
CBIHM002-17	IAvH-E-179454	Braconidae	Rogadinae		Aleiodes		Aleiodes	I	95.52	463	Braconidae	Aleiodes	Aleiodes DQ9		ASQBR952-18	BOLD:ADM2347		TRUE	TRUE	TRUE	Genus	Hymenoptera	Order
CBIHM003-17	IAvH-E-179455	Ichneumonidae	Orthocentrinae				Orthocentrinae	I	91.94	457	Ichneumonidae	Orthocentrus	Orthocentrus Malaise3997		GMCRC171-13	BOLD:ACG3997			TRUE		Subfamily	Ichneumonidae	Family		TRUE
CBIHM004-17	IAvH-E-179456	Ichneumonidae	Tersilochinae				Tersilochinae	I	90.24	478	Ichneumonidae	tersiMalaise01	tersiMalaise01 Malaise7151		GMCCR285-18	BOLD:ACJ7151			TRUE		Subfamily	Ichneumonidae	Family		TRUE
CBIHM005-17	IAvH-E-179457	Ichneumonidae	Cryptinae				Cryptinae	I	85.71	475	Ichneumonidae	Hyposoter	Hyposoter PRO-77		ASHYM2537-13	BOLD:AAE6049			TRUE		Subfamily	Cryptinae	Subfamily		TRUE
CBIHM006-17	IAvH-E-179665	Braconidae	Microgastrinae		Apanteles		Apanteles	I	94.01	495	Braconidae	Apanteles	Apanteles erickduartei		ACGBA3651-13	BOLD:AAE3597		TRUE	TRUE	TRUE	Genus	Apanteles sp.	Genus	TRUE	TRUE
CBIHM007-17	IAvH-E-179666	Braconidae	Microgastrinae				Microgastrinae	I	90.61	473	Braconidae	Glyptapanteles	Glyptapanteles Whitfield89		ASHYD3892-14	BOLD:AAD6862			TRUE		Subfamily	Glyptapanteles sp. Whitfield89	Genus		TRUE
CBIHM008-17	IAvH-E-179667	Braconidae					Braconidae	I	95.04	505	Braconidae	Glyptapanteles	Glyptapanteles petermarzi		ASGLY107-16	BOLD:ADC3445			TRUE	TRUE	Family	Parapanteles sp.	Genus		TRUE
CBIHM009-17	IAvH-E-179668	Braconidae	Microgastrinae		Apanteles		Apanteles	I	94.01	495	Braconidae	Apanteles	Apanteles erickduartei		ACGBA3651-13	BOLD:AAE3597		TRUE	TRUE	TRUE	Genus	Apanteles sp.	Genus	TRUE	TRUE
CBIHM010-17	IAvH-E-179669	Braconidae	Macrocentrinae				Macrocentrinae	I	91.96	489	Braconidae	Macrocentrus	Macrocentrus iridescens			BOLD:AAG1432			TRUE		Subfamily	Macrocentrus sp.	Genus		TRUE
CBIHM011-17	IAvH-E-179671	Braconidae					Braconidae	I	95.04	505	Braconidae	Glyptapanteles	Glyptapanteles petermarzi		ASGLY107-16	BOLD:ADC3445			TRUE	TRUE	Family	Parapanteles sp.	Genus		TRUE
CBIHM012-17	IAvH-E-179672	Braconidae	Microgastrinae		Apanteles		Apanteles	I	94.01	495	Braconidae	Apanteles	Apanteles erickduartei		ACGBA3651-13	BOLD:AAE3597		TRUE	TRUE	TRUE	Genus	Apanteles sp.	Genus	TRUE	TRUE
CBIHM013-17	IAvH-E-179673	Braconidae	Microgastrinae		Apanteles		Apanteles	I	94.01	495	Braconidae	Apanteles	Apanteles erickduartei		ACGBA3651-13	BOLD:AAE3597		TRUE	TRUE	TRUE	Genus	Apanteles sp.	Genus	TRUE	TRUE
CBIHM014-17	IAvH-E-179675	Ichneumonidae	Orthocentrinae				Orthocentrinae	I	92.14	492	Ichneumonidae	Orthocentrus	Orthocentrus Malaise9676		GMAAF561-16	BOLD:ACZ9676			TRUE		Subfamily	Ichneumonidae	Family		TRUE
CBIHM016-17	IAvH-E-179677	Ichneumonidae	Cryptinae				Cryptinae	I	87.33	492	Ichneumonidae	crypMalaise01	crypMalaise01 Malaise6107		GMCCB2536-17	BOLD:ADA6107			TRUE		Subfamily	Coelichneumon navus	species		TRUE
CBIHM017-17	IAvH-E-179678	Ichneumonidae	Orthocentrinae				Orthocentrinae	I	92.32	495	Ichneumonidae	Chilocyrtus	Chilocyrtus Malaise8193		GMCDQ1096-17	BOLD:ACS8193			TRUE		Subfamily	Hymenoptera	Order
CBIHM018-17	IAvH-E-179679	Ichneumonidae	Diplazontinae				Diplazontinae	I	87.39	466	Ichneumonidae	Woldstedtius	Woldstedtius flavolineatus						TRUE		Subfamily	Woldstedtius isidroi	Species		TRUE
CBIHM019-17	IAvH-E-179680	Ichneumonidae	Metopiinae				Metopiinae	I	84.78	442	Ichneumonidae	Leurus	Leurus iangauldi		ASHYD1401-09	BOLD:AAB9281			TRUE		Subfamily	Leurus sp. 'iangauldi'	Genus		TRUE
CBIHM020-17	IAvH-E-179681	Ichneumonidae	Orthocentrinae				Orthocentrinae	I	93.64	504	Ichneumonidae	Orthocentrus	Orthocentrus Malaise4438		GMCDR1478-17	BOLD:ADH4438			TRUE		Subfamily	Ichneumonidae	Family		TRUE
CBIHM021-17	IAvH-E-179682	Ichneumonidae	Tryphoninae		Netelia		Tryphoninae	I	90.98	532	Ichneumonidae	Netelia	Netelia Janzen2963		ACGBA7574-17	BOLD:AAI2963		TRUE	TRUE		Subfamily	Hymenoptera	Order
CBIHM022-17	IAvH-E-179683	Ichneumonidae	Cryptinae				Cryptinae	I	88.44	496	Ichneumonidae	ichneuMalaise01	ichneuMalaise01 Malaise819		JIEAA837-16	BOLD:ADB0819			TRUE		Subfamily	Ichneumonidae	Family		TRUE
CBIHM023-17	IAvH-E-179684	Ichneumonidae	Poemeniinae				Poemeniinae	I	92.75	495	Ichneumonidae	Neoxorides	Neoxorides Malaise853			BOLD:ADB0853			TRUE		Subfamily	Aperileptus sp.	Genus		TRUE
CBIHM001-17	IAvH-E-179691	Cynipidae	Cynipinae	Synergini	Synergus		Synergus	I	91.44	448	Cynipidae	Synergus	Synergus gabrieli			BOLD:AEA0019		TRUE	TRUE	TRUE	Genus	Synergus oneratus	Species	TRUE	TRUE
CBIHM269-17	IAvH-E-180019	Formicidae					Formicidae	I	94.14	438	Formicidae	Cephalotes	Cephalotes cristatus		ASLAM1021-11	BOLD:ABX6721			TRUE	TRUE	Family	Cephalotes cristatus	Species		TRUE
CBIHM270-17	IAvH-E-180020	Formicidae	Myrmicinae		Cephalotes		Cephalotes	I	98.47	456	Formicidae	Ectatomma	Ectatomma ruidum			BOLD:ACN9564		FALSE	TRUE	FALSE	Genus	Ectatomma ruidum	Species	FALSE	TRUE
CBIHM275-17	IAvH-E-180021	Ichneumonidae	Ichneumoninae				Ichneumoninae	I	97.33	481	Ichneumonidae	Carinodes	Carinodes Malaise9427		GMACG1166-15	BOLD:ADC9427			TRUE		Subfamily	Ichneumonidae	Family		TRUE
CBIHM276-17	IAvH-E-180022	Ichneumonidae	Cryptinae				Cryptinae	I	86.85	511	Ichneumonidae	cryptJanzen01	cryptJanzen01 Malaise185		GMACM048-15	BOLD:ACT0185			TRUE		Subfamily	Trychosis tristator	species		TRUE
CBIHM110-17	IAvH-E-180267	Braconidae	Microgastrinae		Diolcogaster		Diolcogaster	I	93.43	534	Braconidae	Diolcogaster	Diolcogaster Janzen7655			BOLD:ADW7655		TRUE	TRUE	TRUE	Genus	Diolcogaster sp.	Genus	TRUE	TRUE
CBIHM111-17	IAvH-E-180268	Braconidae	Braconinae		Bracon		Bracon	I	89.2	529	Braconidae	Bracon	Bracon picticornis			BOLD:ADD1550		TRUE	TRUE	TRUE	Genus	Bracon sp.	Genus	TRUE	TRUE
CBIHM112-17	IAvH-E-180269	Braconidae	Braconinae				Braconinae	I	91.01	504	Braconidae	Bracon	Bracon Janzen6448			BOLD:AEB6448			TRUE		Subfamily	Bracon sp.	Genus		TRUE
CBIHM113-17	IAvH-E-180270	Braconidae	Microgastrinae		Microplitis		Microplitis	I	94.83	492	Braconidae	Microplitis	Microplitis jft29		CNCHX698-09	BOLD:AAG8421		TRUE	TRUE	TRUE	Genus	Microplitis sp.	Genus	TRUE	TRUE
CBIHM114-17	IAvH-E-180271	Braconidae	Microgastrinae		Diolcogaster		Diolcogaster	I	93.43	534	Braconidae	Diolcogaster	Diolcogaster Janzen7655			BOLD:ADW7655		TRUE	TRUE	TRUE	Genus	Diolcogaster sp.	Genus	TRUE	TRUE
CBIHM115-17	IAvH-E-180272	Braconidae	Microgastrinae		Microplitis		Microplitis	I	94.83	492	Braconidae	Microplitis	Microplitis jft29		CNCHX698-09	BOLD:AAG8421		TRUE	TRUE	TRUE	Genus	Microplitis sp.	Genus	TRUE	TRUE
CBIHM116-17	IAvH-E-180273	Braconidae	Microgastrinae		Apanteles		Apanteles	I	94.16	495	Braconidae	Apanteles	Apanteles erickduartei		ASHYH1742-14	BOLD:AAE3597		TRUE	TRUE	TRUE	Genus	Apanteles sp.	Genus	TRUE	TRUE
CBIHM117-17	IAvH-E-180274	Braconidae	Doryctinae				Doryctinae	I	89.69	496	Braconidae	Heterospilus	Heterospilus Malaise4996		GMCDV1373-17	BOLD:ADH4996			TRUE		Subfamily	Doryctinae	Subfamily		TRUE
CBIHM118-17	IAvH-E-180275	Braconidae	Microgastrinae		Diolcogaster		Diolcogaster	I	93.14	534	Braconidae	Diolcogaster	Diolcogaster Janzen7655			BOLD:ADW7655		TRUE	TRUE	TRUE	Genus	Diolcogaster sp.	Genus	TRUE	TRUE
CBIHM119-17	IAvH-E-180276	Braconidae	Alysiinae				Alysiinae	I	94.53	477	Braconidae	Dinotrema	Dinotrema sp. DNAS-421-5ZB9		GBMNB61660-20	BOLD:AAY6824			TRUE		Subfamily	Alysiinae	Subfamily		TRUE
CBIHM120-17	IAvH-E-180277	Braconidae	Microgastrinae		Diolcogaster		Diolcogaster	I	93.43	534	Braconidae	Diolcogaster	Diolcogaster Janzen7655			BOLD:ADW7655		TRUE	TRUE	TRUE	Genus	Diolcogaster sp.	Genus	TRUE	TRUE
CBIHM121-17	IAvH-E-180279	Braconidae	Euphorinae				Euphorinae	I	86.15	531	Braconidae	Euphoriella	Euphoriella Malaise6366		JICEG113-16	BOLD:ADA6366			TRUE		Subfamily	Leiophron sp.	Genus		TRUE
CBIHM122-17	IAvH-E-180280	Braconidae	Alysiinae		Dinotrema		Dinotrema	I	95.68	525	Braconidae	Dinotrema	Dinotrema jft01		JSAUG129-11	BOLD:AAA7636		TRUE	TRUE	TRUE	Genus	Dinotrema sp.	Genus	TRUE	TRUE
CBIHM123-17	IAvH-E-180281	Braconidae	Braconinae		Bracon		Bracon	I	88.84	473	Braconidae	Bracon	Bracon picticornis			BOLD:ADD1550		TRUE	TRUE	TRUE	Genus	Bracon picticornis	Species	TRUE	TRUE
CBIHM124-17	IAvH-E-180282	Braconidae	Microgastrinae				Microgastrinae	I	89.86	468	Braconidae	Apanteles	Apanteles Janzen23		ACGBA4424-13	BOLD:ACJ3973			TRUE		Subfamily	Apanteles sp.	Genus		TRUE
CBIHM817-20	IAvH-E-180283	Braconidae					Braconidae	I	94.76	475	Braconidae	Dolichogenidea	Dolichogenidea Janzen04		ASBA825-06	BOLD:ACE4368			TRUE	TRUE	Family	Dolichogenidea sp.	Genus		TRUE
CBIHM125-17	IAvH-E-180284	Braconidae	Euphorinae		Syntretus		Syntretus	I	88.06	430	Braconidae	Syntretus	Syntretus sp.		GBAH12032-15	BOLD:AEA6433		TRUE	TRUE	TRUE	Genus	Hymenoptera	Order
CBIHM126-17	IAvH-E-180285	Braconidae	Microgastrinae		Venanus		Venanus	I	88.58	455	Braconidae	Venanus	Venanus heberti		CNCHZ668-09	BOLD:AAF0191		TRUE	TRUE	TRUE	Genus	Venanus sp.	Genus	TRUE	TRUE
CBIHM127-17	IAvH-E-180286	Braconidae	Microgastrinae		Diolcogaster		Diolcogaster	I	93.43	534	Braconidae	Diolcogaster	Diolcogaster Janzen7655			BOLD:ADW7655		TRUE	TRUE	TRUE	Genus	Diolcogaster sp.	Genus	TRUE	TRUE
CBIHM128-17	IAvH-E-180287	Braconidae	Microgastrinae		Microplitis		Microplitis	I	94.33	467	Braconidae	Microplitis	Microplitis jft29		CNCHX698-09	BOLD:AAG8421		TRUE	TRUE	TRUE	Genus	Microplitis sp.	Genus	TRUE	TRUE
CBIHM129-17	IAvH-E-180288	Braconidae					Braconidae	I	94.5	433	Braconidae	Dolichogenidea	Dolichogenidea Janzen02		ASHYD850-08	BOLD:AAC2174			TRUE	TRUE	Family	Dolichogenidea sp.	Genus		TRUE
CBIHM130-17	IAvH-E-180289	Braconidae	Microgastrinae		Microplitis		Microplitis	I	94.33	480	Braconidae	Microplitis	Microplitis jft29		CNCHX698-09	BOLD:AAG8421		TRUE	TRUE	TRUE	Genus	Microplitis sp.	Genus	TRUE	TRUE
CBIHM131-17	IAvH-E-180290	Braconidae	Microgastrinae		Microplitis		Microplitis	I	94.5	473	Braconidae	Microplitis	Microplitis jft29		CNCHX698-09	BOLD:AAG8421		TRUE	TRUE	TRUE	Genus	Microplitis sp.	Genus	TRUE	TRUE
CBIHM132-17	IAvH-E-180291	Braconidae	Microgastrinae		Microplitis		Microplitis	I	94.5	473	Braconidae	Microplitis	Microplitis jft29		CNCHX698-09	BOLD:AAG8421		TRUE	TRUE	TRUE	Genus	Microplitis sp.	Genus	TRUE	TRUE
CBIHM133-17	IAvH-E-180292	Braconidae	Alysiinae		Dinotrema		Dinotrema	I	95.68	525	Braconidae	Dinotrema	Dinotrema jft01		JSAUG129-11	BOLD:AAA7636		TRUE	TRUE	TRUE	Genus	Dinotrema sp.	Genus	TRUE	TRUE
CBIHM134-17	IAvH-E-180293	Braconidae					Braconidae	I	98.61	489	Braconidae	Cotesia	Cotesia Whitfield12		ASBAC337-05	BOLD:ABZ7321			TRUE	TRUE	Family	Cotesia sp.	Genus		TRUE
CBIHM135-17	IAvH-E-180294	Braconidae	Microgastrinae				Microgastrinae	I	89.86	468	Braconidae	Apanteles	Apanteles Janzen23		ACGBA4424-13	BOLD:ACJ3973			TRUE		Subfamily	Apanteles sp.	Genus		TRUE
CBIHM818-20	IAvH-E-180295	Braconidae					Braconidae	I	94.25	501	Braconidae	Apanteles	Apanteles erickduartei		ACGBA3859-13	BOLD:AAE3597			TRUE	TRUE	Family	Apanteles sp.	Genus		TRUE
CBIHM136-17	IAvH-E-180296	Braconidae	Microgastrinae		Microplitis		Microplitis	I	94.5	473	Braconidae	Microplitis	Microplitis jft29		CNCHX698-09	BOLD:AAG8421		TRUE	TRUE	TRUE	Genus	Microplitis sp.	Genus	TRUE	TRUE
CBIHM137-17	IAvH-E-180297	Braconidae					Braconidae	I	94.5	495	Braconidae	Glyptapanteles	Glyptapanteles Whitfield130		ASHYC250-08	BOLD:AAY0763			TRUE	TRUE	Family	Microgastrinae	Subfamily		TRUE
CBIHM138-17	IAvH-E-180298	Braconidae	Euphorinae	Meteorini	Meteorus		Meteorus	I	99.49	501	Braconidae	Meteorus	Meteorus Janzen18		ASBA1598-08	BOLD:AAA3302		TRUE	TRUE	TRUE	Genus	Hymenoptera	Order
CBIHM139-17	IAvH-E-180299	Braconidae	Microgastrinae		Glyptapanteles		Glyptapanteles	I	95.5	504	Braconidae	Glyptapanteles	Glyptapanteles thibautdelsinnei		ASGLY113-16	BOLD:ADC4329		TRUE	TRUE	TRUE	Genus	Glyptapanteles sp.	Genus	TRUE	TRUE
CBIHM140-17	IAvH-E-180300	Braconidae	Macrocentrinae				Macrocentrinae	I	90.03	458	Braconidae	Macrocentrus	Macrocentrus iridescens			BOLD:AAG1432			TRUE		Subfamily	Macrocentrus sp.	Genus		TRUE
CBIHM141-17	IAvH-E-180301	Braconidae	Microgastrinae		Venanus		Venanus	I	88.58	455	Braconidae	Venanus	Venanus heberti		CNCHZ668-09	BOLD:AAF0191		TRUE	TRUE	TRUE	Genus	Venanus sp.	Genus	TRUE	TRUE
CBIHM142-17	IAvH-E-180302	Braconidae	Microgastrinae		Diolcogaster		Diolcogaster	I	93.43	534	Braconidae	Diolcogaster	Diolcogaster Janzen7655			BOLD:ADW7655		TRUE	TRUE	TRUE	Genus	Diolcogaster sp.	Genus	TRUE	TRUE
CBIHM143-17	IAvH-E-180303	Braconidae	Microgastrinae		Diolcogaster		Diolcogaster	I	93.43	534	Braconidae	Diolcogaster	Diolcogaster Janzen7655			BOLD:ADW7655		TRUE	TRUE	TRUE	Genus	Diolcogaster sp.	Genus	TRUE	TRUE
CBIHM144-17	IAvH-E-180304	Ichneumonidae					Ichneumonidae	I	93.86	492	Ichneumonidae	Orthocentrus	Orthocentrus Malaise2720		GMACB1427-15	BOLD:ACT2720			TRUE	TRUE	Family	Ichneumonidae	Family		TRUE
CBIHM145-17	IAvH-E-180305	Braconidae	Microgastrinae		Venanus		Venanus	I	88.58	454	Braconidae	Venanus	Venanus heberti		CNCHZ668-09	BOLD:AAF0191		TRUE	TRUE	TRUE	Genus	Venanus sp.	Genus	TRUE	TRUE
CBIHM147-17	IAvH-E-180307	Braconidae	Alysiinae				Alysiinae	I	94.59	480	Braconidae	Dinotrema	Dinotrema sp. DNAS-421-5ZB9		GBMNB61660-20	BOLD:AAY6824			TRUE		Subfamily	Alysiinae	Subfamily		TRUE
CBIHM148-17	IAvH-E-180308	Ichneumonidae	Ichneumoninae				Ichneumoninae	I	90.6	505	Ichneumonidae	Diphyus	Diphyus bicingulatus			BOLD:ACE1081			TRUE		Subfamily	Ichneumoninae	Subfamily
CBIHM149-17	IAvH-E-180309	Ichneumonidae	Pimplinae				Pimplinae	I	91.32	508	Ichneumonidae	Pimpla	Pimpla caeruleata			BOLD:ABA2718			TRUE		Subfamily	Apechthis annulicornis	Species		TRUE
CBIHM150-17	IAvH-E-180310	Ichneumonidae	Metopiinae				Metopiinae	I	88.56	461	Ichneumonidae	Exochus	Exochus lictor		GMORK294-15	BOLD:AAB0400			TRUE		Subfamily	Exochus lictor	Species		TRUE
CBIHM151-17	IAvH-E-180311	Ichneumonidae	Cryptinae				Cryptinae	I	92.99	489	Ichneumonidae	Acrolyta	Acrolyta Janzen04		JIABF386-16	BOLD:AAK7578			TRUE		Subfamily	Acrolyta nens	Species		TRUE
CBIHM152-17	IAvH-E-180312	Ichneumonidae	Banchinae				Banchinae	I	86.89	546	Ichneumonidae	Lissonota	Lissonota coracina		SMTPD578-13	BOLD:AAA6712			TRUE		Subfamily	Banchinae	Subfamily		TRUE
CBIHM153-17	IAvH-E-180314	Ichneumonidae	Pimplinae				Pimplinae	I	92.85	469	Ichneumonidae	Pimpla	Pimpla nuda		JSHYP145-11	BOLD:AAG0385			TRUE		Subfamily	Pimplinae	Subfamily		TRUE
CBIHM154-17	IAvH-E-180315	Ichneumonidae	Cryptinae				Cryptinae	I	87.13	420	Ichneumonidae	Ischnus	Ischnus cinctipes		GBAH23696-19	BOLD:ADJ2416			TRUE		Subfamily	Ischnus sp.	Genus		TRUE
CBIHM155-17	IAvH-E-180316	Ichneumonidae	Pimplinae				Pimplinae	I	92.31	490	Ichneumonidae	Pimpla	Pimpla aequalis		CNSLQ618-13	BOLD:AAG7634			TRUE		Subfamily	Pimpla aequalis	Species		TRUE
CBIHM156-17	IAvH-E-180317	Ichneumonidae	Campopleginae				Campopleginae	I	92.97	502	Ichneumonidae	Dusona	Dusona angustifrons			BOLD:AAC9244			TRUE		Subfamily	Dusona variabilis	Species		TRUE
CBIHM157-17	IAvH-E-180318	Ichneumonidae	Campopleginae				Campopleginae	I	93.4	475	Ichneumonidae	Diadegma	Diadegma pendulum		GMOAG473-15	BOLD:AAW5217			TRUE		Subfamily	Campopleginae	Subfamily		TRUE
CBIHM174-17	IAvH-E-180319	Ichneumonidae	Banchinae				Banchinae	I	97.57	474	Ichneumonidae	Setanta	Setanta Wahl01		AICH078-06	BOLD:AAJ7564			TRUE		Subfamily	Setanta sp.	Genus		TRUE
CBIHM158-17	IAvH-E-180320	Ichneumonidae	Pimplinae				Pimplinae	I	92.2	493	Ichneumonidae	Pimpla	Pimpla albomarginata		ASINB206-11	BOLD:ABA2722			TRUE		Subfamily	Ichneumonidae	Family		TRUE
CBIHM159-17	IAvH-E-180321	Ichneumonidae	Cryptinae				Cryptinae	I	88.89	507	Ichneumonidae	cryptJanzen01	cryptJanzen01 Malaise235		GMCRM981-13	BOLD:ACM0235			TRUE		Subfamily	Idiolispa sp.	Genus		TRUE
CBIHM160-17	IAvH-E-180322	Ichneumonidae	Tersilochinae				Tersilochinae	I	89.55	523	Ichneumonidae	Probles	Probles montanus		BCHYM8548-15	BOLD:ACL9273			TRUE		Subfamily	Tersilochinae	Subfamily		TRUE
CBIHM819-20	IAvH-E-180324	Ichneumonidae	Metopiinae				Metopiinae	I	90.48	483	Ichneumonidae	Leurus	Leurus caeruliventris		AICH792-06	BOLD:AAA6564			TRUE		Subfamily	Leurus sp.	Genus		TRUE
CBIHM161-17	IAvH-E-180326	Ichneumonidae	Ichneumoninae				Ichneumoninae	I	86.02	434	Ichneumonidae	Aoplus	Aoplus defraudator			BOLD:AAN3592			TRUE		Subfamily	Ichneumoninae	Subfamily		TRUE
CBIHM162-17	IAvH-E-180327	Ichneumonidae	Ichneumoninae				Ichneumoninae	I	86.02	434	Ichneumonidae	Aoplus	Aoplus defraudator			BOLD:AAN3592			TRUE		Subfamily	Ichneumoninae	Subfamily		TRUE
CBIHM163-17	IAvH-E-180328	Ichneumonidae	Ichneumoninae				Ichneumoninae	I	86.02	434	Ichneumonidae	Aoplus	Aoplus defraudator			BOLD:AAN3592			TRUE		Subfamily	Ichneumoninae	Subfamily		TRUE
CBIHM164-17	IAvH-E-180329	Ichneumonidae	Campopleginae				Campopleginae	I	88.23	504	Ichneumonidae	Cymodusa	Cymodusa Malaise74114		GMAAA109-15	BOLD:ACW7414			TRUE		Subfamily	Campopleginae	Subfamily		TRUE
CBIHM165-17	IAvH-E-180330	Ichneumonidae	Campopleginae				Campopleginae	I	93.03	502	Ichneumonidae	Meloboris	Meloboris collector			BOLD:ADF1928			TRUE		Subfamily	Ichneumonidae	Family		TRUE
CBIHM166-17	IAvH-E-180331	Ichneumonidae	Mesochorinae				Mesochorinae	I	90.89	552	Ichneumonidae	Mesochorus	Mesochorus testaceus			BOLD:ACE0839			TRUE		Subfamily	Ichneumonidae	Family		TRUE
CBIHM167-17	IAvH-E-180333	Ichneumonidae	Cryptinae				Cryptinae	I	90.24	528	Ichneumonidae	crypMalaise01	crypMalaise01 Malaise6107		GMCCB2536-17	BOLD:ADA6107			TRUE		Subfamily	Cryptinae	Subfamily		TRUE
CBIHM168-17	IAvH-E-180334	Ichneumonidae	Campopleginae				Campopleginae	I	88.23	504	Ichneumonidae	Cymodusa	Cymodusa Malaise74114		GMAAA109-15	BOLD:ACW7414			TRUE		Subfamily	Campopleginae	Subfamily		TRUE
CBIHM169-17	IAvH-E-180335	Ichneumonidae	Campopleginae				Campopleginae	I	92.97	502	Ichneumonidae	Dusona	Dusona angustifrons			BOLD:AAC9244			TRUE		Subfamily	Dusona variabilis	Species		TRUE
CBIHM413-17	IAvH-E-185225	Braconidae	Microgastrinae		Glyptapanteles		Glyptapanteles	I	94.51	474	Braconidae	Glyptapanteles	Glyptapanteles Whitfield137		ASBRD351-07	BOLD:AAI7289		TRUE	TRUE	TRUE	Genus	Glyptapanteles sp.	Genus	TRUE	TRUE
CBIHM414-17	IAvH-E-185226	Braconidae	Aphidiinae		Aphidius		Aphidius	I	100	556	Braconidae	Aphidius	Aphidius ervi		GBAH22776-19	BOLD:AAA4188		TRUE	TRUE	TRUE	Genus	Aphidius ervi	Species	TRUE	TRUE
CBIHM415-17	IAvH-E-185227	Braconidae	Miracinae				Miracinae	I	87.4	458	Braconidae	Mirax	Mirax Janzen3921		ASHYB489-08	BOLD:AAX3921			TRUE		Subfamily	Mirax sp.	Genus		TRUE
CBIHM416-17	IAvH-E-185228	Ichneumonidae					Ichneumonidae	I	99.46	477	Ichneumonidae	Orthocentrus	Orthocentrus Malaise9380		GMAAC1623-16	BOLD:ACV9380			TRUE	TRUE	Family	Stenomacrus sp.	Genus		TRUE
CBIHM417-17	IAvH-E-185229	Ichneumonidae					Ichneumonidae	I	98.04	508	Ichneumonidae	Plectiscus	Plectiscus Malaise1594		JIFAE443-16	BOLD:ACT1594			TRUE	TRUE	Family	Plectiscus callidulus	species		TRUE
CBIHM418-17	IAvH-E-185230	Ichneumonidae					Ichneumonidae	I	88.43	496	Ichneumonidae	Proclitus	Proclitus praetor		SSKUB13338-15	BOLD:ABV2820			TRUE	TRUE	Family	Ichneumonidae	Family		TRUE
CBIHM419-17	IAvH-E-185231	Ichneumonidae					Ichneumonidae	I	99.05	531	Ichneumonidae	Plectiscus	Plectiscus Malaise1594		JCCCY407-16	BOLD:ACT1594			TRUE	TRUE	Family	Plectiscus callidulus	species		TRUE
CBIHM420-17	IAvH-E-185232	Ichneumonidae					Ichneumonidae	I	88.42	492	Ichneumonidae	Picrostigeus	Picrostigeus obscurus		GMNWL1631-14	BOLD:ACC0727			TRUE	TRUE	Family	Plectiscus callidulus	species		TRUE
CBIHM321-17	IAvH-E-185347	Braconidae	Microgastrinae		Glyptapanteles		Glyptapanteles	I	99.84	526	Braconidae	Glyptapanteles	Glyptapanteles Whitfield151		ASHYG147-10	BOLD:AAA6269		TRUE	TRUE	TRUE	Genus	Glyptapanteles sp.	Genus	TRUE	TRUE
CBIHM322-17	IAvH-E-185348	Braconidae	Microgastrinae		Glyptapanteles		Glyptapanteles	I	97.31	489	Braconidae	Glyptapanteles	Glyptapanteles mikesharkeyi		GMACE216-15	BOLD:AAA2794		TRUE	TRUE	TRUE	Genus	Microgastrinae	Subfamily		TRUE
CBIHM323-17	IAvH-E-185349	Braconidae	Rogadinae		Aleiodes		Aleiodes	I	90.58	498	Braconidae	Aleiodes	Aleiodes turgidipalpus		ASQSQ022-09	BOLD:AAG7590		TRUE	TRUE	TRUE	Genus	Aleiodes sp.	Genus	TRUE	TRUE
CBIHM324-17	IAvH-E-185350	Braconidae	Microgastrinae				Microgastrinae	I	96.69	501	Braconidae	Dolichogenidea	Dolichogenidea Janzen53		ASHYA708-08	BOLD:AAC7481			TRUE		Subfamily	Dolichogenidea sp.	Genus		TRUE
CBIHM325-17	IAvH-E-185351	Braconidae					Braconidae	I	86.45	528	Braconidae	Clinocentrus	Clinocentrus caucasicus			BOLD:AAG6690			TRUE	TRUE	Family	Clinocentrus sp.	Genus		TRUE
CBIHM326-17	IAvH-E-185352	Braconidae	Braconinae		Bracon		Bracon	I	88.68	473	Braconidae	Bracon	Bracon picticornis			BOLD:ADD1550		TRUE	TRUE	TRUE	Genus	Bracon picticornis	species	TRUE	TRUE
CBIHM821-20	IAvH-E-185353	Braconidae					Braconidae	I	88.73	466	Braconidae	Bracon	Bracon sp.			BOLD:ACE0639			TRUE	TRUE	Family	Habrobracon sp.	Genus		TRUE
CBIHM327-17	IAvH-E-185354	Braconidae	Microgastrinae		Glyptapanteles		Glyptapanteles	I	94.69	498	Braconidae	Glyptapanteles	Glyptapanteles Whitfield119		ASHYD576-08			TRUE	TRUE	TRUE	Genus	Glyptapanteles sp.	Genus	TRUE	TRUE
CBIHM328-17	IAvH-E-185355	Braconidae	Microgastrinae		Glyptapanteles	Glyptapanteles meganmiltonae	Glyptapanteles meganmiltonae	0	100	498	Braconidae	Glyptapanteles	Glyptapanteles meganmiltonae		CBIHM331-17	BOLD:AAI7301	TRUE	TRUE	TRUE	TRUE	Species	Glyptapanteles sp.	Genus	TRUE	TRUE
CBIHM328-17	IAvH-E-185355	Braconidae	Microgastrinae		Glyptapanteles	Glyptapanteles meganmiltonae	Glyptapanteles meganmiltonae	II	99.38	498	Braconidae	Glyptapanteles	Glyptapanteles meganmiltonae		ASBD190-07	BOLD:AAI7301	TRUE	TRUE	TRUE	TRUE	Species
CBIHM329-17	IAvH-E-185356	Braconidae	Microgastrinae				Microgastrinae	I	95.99	468	Braconidae	Apanteles	Apanteles gloriasihezarae		ASBR857-06	BOLD:AAJ1383			TRUE		Subfamily	Parapanteles sp.	Genus		TRUE
CBIHM330-17	IAvH-E-185357	Braconidae	Microgastrinae		Glyptapanteles	Glyptapanteles lubomasneri	Glyptapanteles lubomasneri	I	99.23	489	Braconidae	Glyptapanteles	Glyptapanteles lubomasneri		ASBA816-06	BOLD:AAI7309	TRUE	TRUE	TRUE	TRUE	Species	Glyptapanteles sp.	Genus	TRUE	TRUE
CBIHM331-17	IAvH-E-185358	Braconidae	Microgastrinae		Glyptapanteles	Glyptapanteles meganmiltonae	Glyptapanteles meganmiltonae	0	100	498	Braconidae	Glyptapanteles	Glyptapanteles meganmiltonae		CBIHM328-17	BOLD:AAI7301	TRUE	TRUE	TRUE	TRUE	Species	Glyptapanteles sp.	Genus	TRUE	TRUE
CBIHM331-17	IAvH-E-185358	Braconidae	Microgastrinae		Glyptapanteles	Glyptapanteles meganmiltonae	Glyptapanteles meganmiltonae	II	99.34	498	Braconidae	Glyptapanteles	Glyptapanteles meganmiltonae		ASBD190-07	BOLD:AAI7301	TRUE	TRUE	TRUE	TRUE	Species
CBIHM332-17	IAvH-E-185359	Ichneumonidae					Ichneumonidae	I	88.14	508	Ichneumonidae	Chilocyrtus	Chilocyrtus Malaise8193		GMCDK1528-17	BOLD:ACS8193			TRUE	TRUE	Family	Ichneumonidae	Family		TRUE
CBIHM333-17	IAvH-E-185360	Braconidae	Microgastrinae				Microgastrinae	I	94.5	433	Braconidae	Dolichogenidea	Dolichogenidea Janzen02		ASHYD850-08	BOLD:AAC2174			TRUE		Subfamily	Dolichogenidea sp.	Genus		TRUE
CBIHM334-17	IAvH-E-185361	Braconidae	Microgastrinae				Microgastrinae	I	94.5	433	Braconidae	Dolichogenidea	Dolichogenidea Janzen02		ASHYD850-08	BOLD:AAC2174			TRUE		Subfamily	Dolichogenidea sp.	Genus		TRUE
CBIHM335-17	IAvH-E-185362	Braconidae	Braconinae				Braconinae	I	91.82	564	Braconidae	Bracon	Bracon andrewwalshi		ACGBA9014-18	BOLD:AAY4684			TRUE		Subfamily	Microgastrinae	Subfamily		TRUE
CBIHM336-17	IAvH-E-185363	Braconidae	Brachistinae		Eubazus		Brachistinae	I	94.6	529	Braconidae	Eubazus	Eubazus Malaise9905		ACGBA095-12	BOLD:ABV9905		TRUE	TRUE		Subfamily	Helconinae	Subfamily		TRUE
CBIHM337-17	IAvH-E-185364	Braconidae	Miracinae				Miracinae	I	90.97	498	Braconidae	Mirax	Mirax sp.			BOLD:AAE0857			TRUE		Subfamily	Mirax sp.	Genus		TRUE
CBIHM338-17	IAvH-E-185365	Braconidae					Braconidae	I	92.36	492	Braconidae	opiMalaise01	opiMalaise01 Malaise9807		GMCII1048-15	BOLD:ACR9807			TRUE	TRUE	Family	Alysiinae	Subfamily		TRUE
CBIHM339-17	IAvH-E-185366	Braconidae	Aphidiinae				Aphidiinae	I	90.22	570	Braconidae	Trioxys	Trioxys sunnysidensis			BOLD:AAU8585			TRUE		Subfamily	Aphidiinae	Subfamily		TRUE
CBIHM340-17	IAvH-E-185367	Braconidae	Alysiinae				Alysiinae	I	92.83	526	Braconidae	Dinotrema	Dinotrema jft01		RRMFG1444-15	BOLD:AAA7636			TRUE		Subfamily	Dinotrema sp.	Genus		TRUE
CBIHM341-17	IAvH-E-185368	Braconidae	Alysiinae		Dinotrema		Dinotrema	I	95.52	543	Braconidae	Dinotrema	Dinotrema JFT01		JSHYM329-11	BOLD:ACE5711		TRUE	TRUE	TRUE	Genus	Dinotrema sp.	Genus	TRUE	TRUE
CBIHM342-17	IAvH-E-185369	Braconidae	Alysiinae				Alysiinae	I	92.44	564	Braconidae	Asobara	Asobara PK02		MAMTD445-12	BOLD:ABX2077			TRUE		Subfamily	Alysiinae	Subfamily		TRUE
CBIHM343-17	IAvH-E-185370	Braconidae	Alysiinae				Alysiinae	I	97.37	525	Braconidae	alyMalaise01	alyMalaise01 Malaise5070		GMAAE1183-16	BOLD:ADA5070			TRUE		Subfamily	Alysiinae	Subfamily		TRUE
CBIHM344-17	IAvH-E-185371	Braconidae					Braconidae	I	92.12	496	Braconidae	Chorebus	Chorebus leptogaster			BOLD:AAH3126			TRUE	TRUE	Family	Alysiinae	Subfamily		TRUE
CBIHM345-17	IAvH-E-185372	Braconidae	Doryctinae				Doryctinae	I	92.61	492	Braconidae	Heterospilus	Heterospilus Malaise983		JICCB1923-16	BOLD:ADB0983			TRUE		Subfamily	Heterospilus sp.	Genus		TRUE
CBIHM347-17	IAvH-E-185373	Ichneumonidae					Ichneumonidae	I	99.69	496	Ichneumonidae	Orthocentrus	Orthocentrus Malaise5162		GMCRT733-13	BOLD:ACK5162			TRUE	TRUE	Family	Orthocentrus sp.	Genus		TRUE
CBIHM348-17	IAvH-E-185374	Ichneumonidae					Ichneumonidae	I	85.13	421	Ichneumonidae	Acrolyta	Acrolyta pseudonens			BOLD:ADO5702			TRUE	TRUE	Family	Acrolyta sp.	Genus		TRUE
CBIHM349-17	IAvH-E-185375	Ichneumonidae					Ichneumonidae	I	88.45	501	Ichneumonidae	orthoMalaise01	orthoMalaise01 Malaise1596		GMAAH1076-16	BOLD:ADA1596			TRUE	TRUE	Family	Hymenoptera	Order
CBIHM350-17	IAvH-E-185376	Ichneumonidae					Ichneumonidae	I	90.13	481	Ichneumonidae	orthoMalaise01	orthoMalaise01 Malaise7068		GMACD940-15	BOLD:ACU7068			TRUE	TRUE	Family	Hymenoptera	Order
CBIHM351-17	IAvH-E-185377	Ichneumonidae					Ichneumonidae	I	99.05	531	Ichneumonidae	Plectiscus	Plectiscus Malaise1594			BOLD:ACT1594			TRUE	TRUE	Family	Plectiscus callidulus	species		TRUE
CBIHM352-17	IAvH-E-185378	Ichneumonidae					Ichneumonidae	I	99.05	531	Ichneumonidae	Plectiscus	Plectiscus Malaise1594		JCCCY407-16	BOLD:ACT1594			TRUE	TRUE	Family	Plectiscus callidulus	species		TRUE
CBIHM353-17	IAvH-E-185379	Ichneumonidae					Ichneumonidae	I	90.18	505	Ichneumonidae	Chilocyrtus	Chilocyrtus Malaise7910		GMABS015-16	BOLD:ACZ7910			TRUE	TRUE	Family	Orthocentrinae	Subfamily		TRUE
CBIHM354-17	IAvH-E-185380	Ichneumonidae					Ichneumonidae	I	95.73	496	Ichneumonidae	Orthocentrus	Orthocentrus Malaise5488			BOLD:AEA5488			TRUE	TRUE	Family	Hymenoptera	Order
CBIHM355-17	IAvH-E-185381	Ichneumonidae					Ichneumonidae	I	99.41	529	Ichneumonidae	Plectiscus	Plectiscus Malaise1594		JCCCY400-16	BOLD:ACT1594			TRUE	TRUE	Family	Plectiscus callidulus	Species		TRUE
CBIHM356-17	IAvH-E-185382	Ichneumonidae					Ichneumonidae	I	89.47	528	Ichneumonidae	Orthocentrus	Orthocentrus protervus			BOLD:ADC7731			TRUE	TRUE	Family	Orthocentrinae	Subfamily		TRUE
CBIHM365-17	IAvH-E-185393	Formicidae					Formicidae	I	92.97	417	Formicidae	Crematogaster	Crematogaster nigropilosa		YVEAE036-15	BOLD:ACY3596			TRUE	TRUE	Family	Crematogaster nigropilosa	Species		TRUE
CBIHM366-17	IAvH-E-185394	Formicidae					Formicidae	I	89.66	430	Formicidae	Nesomyrmex	Nesomyrmex pleuriticus		ASLAM835-11	BOLD:AAX6242			TRUE	TRUE	Family	Nesomyrmex asper	Species		TRUE
CBIHM822-20	IAvH-E-185395	Formicidae					Formicidae	I	99.66	441	Formicidae	Prionopelta	Prionopelta EC001			BOLD:ADJ0020			TRUE	TRUE	Family	Prionopelta amabilis	species		TRUE
CBIHM367-17	IAvH-E-185398	Formicidae					Formicidae	I	85.8	422	Formicidae	Pyramica	Pyramica fridericimuelleri		ACGAG613-11	BOLD:AAY9086			TRUE	TRUE	Family	Formicidae	Family		TRUE
CBIHM346-17	IAvH-E-185534	Ichneumonidae					Ichneumonidae	I	95.37	440	Ichneumonidae	Trathala	Trathala Janzen3030		GMCRQ012-13	BOLD:ACK3030			TRUE	TRUE	Family	Cremastinae	Subfamily		TRUE
CBIHM357-17	IAvH-E-185535	Formicidae					Formicidae	I	98.46	462	Formicidae	Ectatomma	Ectatomma ruidum			BOLD:ACN9564			TRUE	TRUE	Family	Ectatomma ruidum	Species		TRUE
CBIHM358-17	IAvH-E-185536	Formicidae					Formicidae	I	98.47	456	Formicidae	Ectatomma	Ectatomma ruidum			BOLD:ACN9564			TRUE	TRUE	Family	Ectatomma ruidum	Species		TRUE
CBIHM359-17	IAvH-E-185537	Formicidae					Formicidae	I	95.81	474	Formicidae	Dolichoderus	Dolichoderus bispinosus		ACGAE014-10	BOLD:AAI6336			TRUE	TRUE	Family	Dolichoderus bispinosus	Species		TRUE
CBIHM360-17	IAvH-E-185538	Formicidae					Formicidae	I	99.84	459	Formicidae	Cryptopone	Cryptopone gilva			BOLD:ACL5472			TRUE	TRUE	Family	Pachycondyla sp.	Genus		TRUE
CBIHM361-17	IAvH-E-185539	Formicidae					Formicidae	I	99.54	456	Formicidae	Cryptopone	Cryptopone gilva			BOLD:ACL5472			TRUE	TRUE	Family	Pachycondyla sp.	Genus		TRUE
CBIHM362-17	IAvH-E-185540	Formicidae					Formicidae	I	98.93	449	Formicidae	Gnamptogenys	Gnamptogenys horni			BOLD:ACZ6851			TRUE	TRUE	Family	Gnamptogenys horni	Species		TRUE
CBIHM363-17	IAvH-E-185541	Formicidae					Formicidae	I	99.85	456	Formicidae	Cryptopone	Cryptopone gilva			BOLD:ACL5472			TRUE	TRUE	Family	Pachycondyla sp.	Genus		TRUE
CBIHM364-17	IAvH-E-185542	Formicidae					Formicidae	I	99	445	Formicidae	Gnamptogenys	Gnamptogenys horni			BOLD:ACZ6851			TRUE	TRUE	Family	Gnamptogenys horni	Species		TRUE
CBIHM410-17	IAvH-E-185579	Braconidae	Microgastrinae		Glyptapanteles		Glyptapanteles	I	97.31	489	Braconidae	Glyptapanteles	Glyptapanteles mikesharkeyi		GMACE216-15	BOLD:AAA2794		TRUE	TRUE	TRUE	Genus	Microgastrinae	Subfamily		TRUE
CBIHM411-17	IAvH-E-185580	Braconidae	Microgastrinae		Pseudapanteles		Pseudapanteles	I	86.19	487	Braconidae	Pseudapanteles	Pseudapanteles margaritapenonae		ASHYC694-08	BOLD:AAA2445		TRUE	TRUE	TRUE	Genus	Microgastrinae	Subfamily		TRUE
CBIHM412-17	IAvH-E-185581	Braconidae	Braconinae				Braconinae	I	91.75	487	Braconidae	Digonogastra	Digonogastra sp. JBW-2009		GBAHB029-10	BOLD:AAX9275			TRUE		Subfamily	Digonogastra sp.	Genus		TRUE
CBIHM421-17	IAvH-E-185585	Formicidae					Formicidae	I	98.36	441	Formicidae	Pachycondyla	Pachycondyla arhuaca			BOLD:ABZ6917			TRUE	TRUE	Family	Hymenoptera	Order
CBIHM422-17	IAvH-E-185586	Formicidae					Formicidae	I	98.61	432	Formicidae	Pachycondyla	Pachycondyla arhuaca			BOLD:ABZ6917			TRUE	TRUE	Family	Rasopone arhuaca	species		TRUE
CBIHM423-17	IAvH-E-185587	Formicidae					Formicidae	I	99.48	486	Formicidae	Anochetus	Anochetus diegensis			BOLD:AAP3470			TRUE	TRUE	Family	Rasopone arhuaca	species		TRUE
CBIHM424-17	IAvH-E-185588	Pompilidae					Pompilidae	I	80.69	357	Pompilidae	Priocnemis	Priocnemis minuta			BOLD:AAX7950			TRUE	TRUE	Family	Anochetus diegensis	species		FALSE
CBIHM425-17	IAvH-E-185589	Pompilidae					Pompilidae	I	80.85	338	Pompilidae	Dipogon	Dipogon austriacus			BOLD:ABU9027			TRUE	TRUE	Family	Pompilidae	Family		TRUE
CBIHM472-18	IAvH-E-191708	Pompilidae					Pompilidae	I	84.3	436	Pompilidae	Eragenia	Eragenia sp.		GBAH8215-14	BOLD:ACG7000			TRUE	TRUE	Family	Ageniella agenioides	species		TRUE
CBIHM473-18	IAvH-E-191709	Pompilidae					Pompilidae	I	84.04	436	Pompilidae	Eragenia	Eragenia sp.		GBAH8215-14	BOLD:ACG7000			TRUE	TRUE	Family	Hymenoptera	Order
CBIHM474-18	IAvH-E-191711	Vespidae					Vespidae	I	98.4	508	Vespidae	Apoica	Apoica pallida		GBAH1594-06	BOLD:AAJ9094			TRUE	TRUE	Family	Hymenoptera	Order
CBIHM475-18	IAvH-E-191712	Vespidae					Vespidae	I	99.2	493	Vespidae	Apoica	Apoica thoracica		ASINH1435-12	BOLD:AAJ9096			TRUE	TRUE	Family	Apoica sp.	Genus		TRUE
CBIHM476-18	IAvH-E-191714	Vespidae					Vespidae	I	97.89	457	Vespidae	Polybia	Polybia sp. 10HMC			BOLD:ACB0136			TRUE	TRUE	Family	Polybia rejecta	species		TRUE
CBIHM477-18	IAvH-E-191715	Vespidae					Vespidae	I	97.92	510	Vespidae	Agelaia	Agelaia pallipes		GBAH30091-19	BOLD:ADB7379			TRUE	TRUE	Family	Agelaia pallipes	species		TRUE
CBIHM478-18	IAvH-E-191716	Vespidae					Vespidae	I	95.26	457	Vespidae	Polybia	Polybia occidentalis	Polybia occidentalis bohemani	ASINH1763-12	BOLD:ACA9941			TRUE	TRUE	Family	Polybia rejecta	species		TRUE
CBIHM480-18	IAvH-E-191718	Halictidae					Halictidae	I	89.88	450	Halictidae	Augochloropsis	Augochloropsis BOL01		DLII574-07				TRUE	TRUE	Family	Corynura rubella	species		TRUE
CBIHM481-18	IAvH-E-191719	Crabronidae					Crabronidae	I	90.37	570	Crabronidae	Lestica	Lestica subterranea			BOLD:AAM4014			TRUE	TRUE	Family	Hymenoptera	Order
CBIHM482-18	IAvH-E-191720	Crabronidae					Crabronidae	I	87.95	490	Crabronidae	Crossocerus	Crossocerus varus		JSHYP082-11	BOLD:ABX2604			TRUE	TRUE	Family	Crossocerus exiguus	species		TRUE
CBIHM530-18	IAvH-E-191839	Formicidae					Formicidae	I	98.18	402	Formicidae	Camponotus	Camponotus atriceps		INSAR505-11	BOLD:AAW0798			TRUE	TRUE	Family	Camponotus atriceps	species		TRUE
CBIHM531-18	IAvH-E-191840	Formicidae					Formicidae	I	98.05	403	Formicidae	Camponotus	Camponotus atriceps		INSAR505-11	BOLD:AAW0798			TRUE	TRUE	Family	Camponotus atriceps	species		TRUE
CBIHM532-18	IAvH-E-191841	Formicidae					Formicidae	I	99.19	453	Formicidae	Cephalotes	Cephalotes marginatus		GBAHF523-14	BOLD:ACQ0153			TRUE	TRUE	Family	Cephalotes marginatus	species		TRUE
CBIHM533-18	IAvH-E-191844	Pompilidae					Pompilidae	I	89.17	474	Pompilidae	Priocnemella	Priocnemella fairchildi		GBAH8100-14	BOLD:ACQ3640			TRUE	TRUE	Family	Pompilidae	Family		TRUE
CBIHM827-20	IAvH-E-191845	Vespidae					Vespidae	I	97.6	510	Vespidae	Agelaia	Agelaia pallipes		GBAH30091-19	BOLD:ADB7379			TRUE	TRUE	Family	Agelaia pallipes	species		TRUE
CBIHM534-18	IAvH-E-191846	Apidae					Apidae	I	98.96	433	Apidae	Melipona	Melipona compressipes		GBAH6158-09	BOLD:AAE4861			TRUE	TRUE	Family	Melipona fasciculata	species		TRUE
CBIHM535-18	IAvH-E-191847	Apidae					Apidae	I	100	444	Apidae	Apis	Apis mellifera		GBAH16761-19	BOLD:AAA2326			TRUE	TRUE	Family	Apis mellifera	species		TRUE
CBIHM536-18	IAvH-E-191848	Apidae					Apidae	I	100	444	Apidae	Apis	Apis mellifera		GBAH16761-19	BOLD:AAA2326			TRUE	TRUE	Family	Apis mellifera	species		TRUE
CBIHM537-18	IAvH-E-191850	Sphecidae					Sphecidae	I	92.15	459	Crabronidae	Trypoxylon	Trypoxylon sp. aff. balteatum		GMCRY813-14	BOLD:ACL2626			FALSE	FALSE	Family	Hymenoptera	Order
CBIHM538-18	IAvH-E-191851	Sphecidae					Sphecidae	I	87.15	454	Crabronidae	Trypoxylon	Trypoxylon nitidum		SYC1486-14	BOLD:ACN3262			FALSE	FALSE	Family	Trypoxylon sp.	Genus		FALSE
CBIHM539-18	IAvH-E-191852	Sphecidae					Sphecidae	I	90.26	435	Crabronidae	Trypoxylon	Trypoxylon johnsoni		TTMHY667-11	BOLD:AAG8080			FALSE	FALSE	Family	Trypoxylon sp.	Genus		FALSE
CBIHM540-18	IAvH-E-191853	Sphecidae					Sphecidae	I	89.13	458	Crabronidae	Trypoxylon	Trypoxylon clavicerum		BCHYM3829-14	BOLD:AAN3726			FALSE	FALSE	Family	Trypoxylon punctivertex	species		FALSE
CBIHM541-18	IAvH-E-191854	Sphecidae					Sphecidae	I	87.06	469	Crabronidae	Trypoxylon	Trypoxylon sp. aff. maculipes		MAMTL056-12	BOLD:ACA2610			FALSE	FALSE	Family	Trypoxylon sp.	Genus		FALSE
CBIHM542-18	IAvH-E-191855	Sphecidae					Sphecidae	I	86.89	468	Crabronidae	Trypoxylon	Trypoxylon sp. aff. maculipes		MAMTL056-12	BOLD:ACA2610			FALSE	FALSE	Family	Trypoxylon sp.	Genus		FALSE
CBIHM828-20	IAvH-E-191857	Crabronidae					Crabronidae	I	91.06	525	Crabronidae	Oxybelus	Oxybelus fischeri			BOLD:AEE0012			TRUE	TRUE	Family	Oxybelus lineatus	species		TRUE
CBIHM585-18	IAvH-E-191967	Formicidae					Formicidae	I	90.69	414	Formicidae	Camponotus	Camponotus atriceps		ASANA374-06	BOLD:AAB9970			TRUE	TRUE	Family	Camponotus sp.	Genus		TRUE
CBIHM586-18	IAvH-E-191968	Formicidae					Formicidae	I	90.36	414	Formicidae	Camponotus	Camponotus atriceps		APREY655-18	BOLD:AAB9970			TRUE	TRUE	Family	Camponotus sp.	Genus		TRUE
CBIHM587-18	IAvH-E-191969	Formicidae					Formicidae	I	90.69	414	Formicidae	Camponotus	Camponotus atriceps		ASANA374-06	BOLD:AAB9970			TRUE	TRUE	Family	Camponotus sp.	Genus		TRUE
CBIHM588-18	IAvH-E-191971	Formicidae					Formicidae	I	87.93	381	Formicidae	Camponotus	Camponotus EC007		DRYLO063-15	BOLD:ACY1880			TRUE	TRUE	Family	Camponotus sp.	Genus		TRUE
CBIHM829-20	IAvH-E-191972	Formicidae					Formicidae	I	96.85	501	Formicidae	Anochetus	Anochetus sp. USNMENT01124362		GBMIN76957-17	BOLD:ADJ9770			TRUE	TRUE	Family	Anochetus simoni	species		TRUE
CBIHM589-18	IAvH-E-191973	Formicidae					Formicidae	I	87.05	439	Formicidae	Camponotus	Camponotus crassus			BOLD:ADR3089			TRUE	TRUE	Family	Camponotus punctulatus	species		TRUE
CBIHM590-18	IAvH-E-191974	Formicidae					Formicidae	I	86.77	434	Formicidae	Camponotus	Camponotus sp.			BOLD:ABW7215			TRUE	TRUE	Family	Camponotus punctulatus	species		TRUE
CBIHM591-18	IAvH-E-191976	Formicidae					Formicidae	I	92.87	426	Formicidae	Camponotus	Camponotus crassus			BOLD:AAW1347			TRUE	TRUE	Family	Camponotus crassus	species		TRUE
CBIHM592-18	IAvH-E-191977	Formicidae					Formicidae	I	87.05	439	Formicidae	Camponotus	Camponotus crassus			BOLD:ADR3089			TRUE	TRUE	Family	Camponotus punctulatus	species		TRUE
CBIHM593-18	IAvH-E-191978	Formicidae					Formicidae	I	98.37	438	Formicidae	Pachycondyla	Pachycondyla arhuaca			BOLD:ABZ6917			TRUE	TRUE	Family	Rasopone arhuaca	species		TRUE
CBIHM594-18	IAvH-E-191979	Formicidae					Formicidae	I	98.4	441	Formicidae	Pachycondyla	Pachycondyla arhuaca			BOLD:ABZ6917			TRUE	TRUE	Family	Rasopone arhuaca	species		TRUE
CBIHM595-18	IAvH-E-191981	Formicidae					Formicidae	I	95.85	428	Formicidae	Pseudomyrmex	Pseudomyrmex termitarius			BOLD:ACZ4304			TRUE	TRUE	Family	Pseudomyrmex sp.	Genus		TRUE
CBIHM596-18	IAvH-E-191982	Formicidae					Formicidae	I	95.85	428	Formicidae	Pseudomyrmex	Pseudomyrmex termitarius			BOLD:ACZ4304			TRUE	TRUE	Family	Pseudomyrmex sp.	Genus		TRUE
CBIHM597-18	IAvH-E-191984	Vespidae					Vespidae	I	95.26	457	Vespidae	Polybia	Polybia occidentalis	Polybia occidentalis bohemani	ASINH1763-12	BOLD:ACA9941			TRUE	TRUE	Family	Polybia rejecta	species		TRUE
CBIHM598-18	IAvH-E-191985	Vespidae					Vespidae	I	93.26	498	Vespidae	Brachygastra	Brachygastra smithii		ASINH1461-12	BOLD:ACB8426			TRUE	TRUE	Family	Brachygastra propodealis	species		TRUE

## Sheet: Lepidoptera
Taxonomist Identification						BOLD search engine results								Matches check BOLD vs Taxonomy					Genbank Results and Matches check
Processid	Sampleid	Current ID	Current Family	Current Genus	Match seq order. 0 is the highest match that includes matches to sequences on our project. II Alternative, this excludes matches to sequences from our project. I original highest match without conflict	% Match	Overlap (bp)	Match Family	Match Genus	Match Species	Match Subspecies	Match Processid	Match BIN	BOLD match	TaxCategory	Species Match	Family Match	Genus Match	Blast	TaxCategory	Species	Genus	Blast genus match	Family	Blast family match
CBIHI070-17	0655-II_SATUR-CV001	Copiopteryx semiramis	Saturniidae	Copiopteryx	I	99.85	570	Saturniidae	Copiopteryx	Copiopteryx semiramis	Copiopteryx semiramis andensis	STDA050-07	BOLD:AAA2012	TRUE	species	TRUE	TRUE	TRUE	Copiopteryx semiramis	species	FALSE	Copiopteryx	TRUE	Saturniidae	TRUE
CBIHI071-17	0656-II_SATUR-CV004	Dirphia avia	Saturniidae	Dirphia	I	100	567	Saturniidae	Dirphia	Dirphia aviurica			BOLD:AAA4538	FALSE	species	FALSE	TRUE	TRUE	Dirphia aviurica	species	FALSE	Dirphia	TRUE	Saturniidae	TRUE
CBIHI072-17	0657-II_SATUR-CV005	Dirphia avia	Saturniidae	Dirphia	I	100	567	Saturniidae	Dirphia	Dirphia aviurica			BOLD:AAA4538	FALSE	species	FALSE	TRUE	TRUE	Dirphia aviurica	species	FALSE	Dirphia	TRUE	Saturniidae	TRUE
CBIHI073-17	0658-II_SATUR-CV008	Dirphia avia	Saturniidae	Dirphia	I	100	567	Saturniidae	Dirphia	Dirphia aviurica			BOLD:AAA4538	FALSE	species	FALSE	TRUE	TRUE	Dirphia aviurica	species	FALSE	Dirphia	TRUE	Saturniidae	TRUE
CBIHI074-17	0659-II_SATUR-CV011	Periga	Saturniidae	Periga	I	97.71	538	Saturniidae	Periga	Periga parvimartinensis		SAFMB849-09	BOLD:AAA7391	TRUE	genus		TRUE	TRUE	Periga parvimartinensis	species		Periga	TRUE	Saturniidae	TRUE
CBIHI075-17	0660-II_SATUR-CV013	Periga	Saturniidae	Periga	I	100	570	Saturniidae	Lonomia	Lonomia puntarenasiana			BOLD:AAA7086	FALSE	genus		TRUE	FALSE	Lonomia sp.	genus		Lonomia	FALSE	Saturniidae	TRUE
CBIHI076-17	0661-II_SATUR-CV014	Periga	Saturniidae	Periga	I	100	570	Saturniidae	Lonomia	Lonomia puntarenasiana			BOLD:AAA7086	FALSE	genus		TRUE	FALSE	Lonomia sp.	genus		Lonomia	FALSE	Saturniidae	TRUE
CBIHI077-17	0662-II_SATUR-CV015	Automeris banus	Saturniidae	Automeris	I	100	559	Saturniidae	Automeris	Automeris banus			BOLD:AAA2209	TRUE	species	TRUE	TRUE	TRUE	Automeris abdomipiurensis	species	FALSE	Automeris	TRUE	Saturniidae	TRUE
CBIHI078-17	0663-II_SATUR-CV017	Automeris banus	Saturniidae	Automeris	I	100	562	Saturniidae	Automeris	Automeris banus			BOLD:AAA2209	TRUE	species	TRUE	TRUE	TRUE	Automeris abdomipiurensis	species	FALSE	Automeris	TRUE	Saturniidae	TRUE
CBIHI079-17	0664-II_SATUR-CV020	Automeris banus	Saturniidae	Automeris	I	99.85	564	Saturniidae	Automeris	Automeris banus		STDA681-07	BOLD:AAA2209	TRUE	species	TRUE	TRUE	TRUE	Automeris amanda amandojunica	subspecies	FALSE	Automeris	TRUE	Saturniidae	TRUE
CBIHI080-17	0665-II_SATUR-CV022	Automeris postalbida	Saturniidae	Automeris	I	99.08	555	Saturniidae	Automeris	Automeris boops			BOLD:ACM2372	FALSE	species	FALSE	TRUE	TRUE	Automeris tatiae	species	FALSE	Automeris	TRUE	Saturniidae	TRUE
CBIHI081-17	0666-II_SATUR-CV024	Automeris postalbida	Saturniidae	Automeris	I	99.85	561	Saturniidae	Automeris	Automeris boops		STDB206-07	BOLD:AAA2072	FALSE	species	FALSE	TRUE	TRUE	Automeris sp.	genus		Automeris	TRUE	Saturniidae	TRUE
CBIHI082-17	0667-II_SATUR-CV026	Automeris jucunda	Saturniidae	Automeris	I	98.93	570	Saturniidae	Automeris	Automeris jucunda		SATWA756-07	BOLD:ADX2788	TRUE	species	TRUE	TRUE	TRUE	Automeris jucunda	species	TRUE	Automeris	TRUE	Saturniidae	TRUE
CBIHI083-17	0668-II_SATUR-CV027	Automeris incarnata	Saturniidae	Automeris	0	100	570	Saturniidae	Automeris	Automeris incarnata		CBIHI109-17	BOLD:ACF4335	TRUE	species	TRUE	TRUE	TRUE	Automeris annulata	species	FALSE	Automeris	TRUE	Saturniidae	TRUE
CBIHI083-17	0668-II_SATUR-CV027	Automeris incarnata	Saturniidae	Automeris	II	99.69	570	Saturniidae	Automeris	Automeris incarnata		SDHA061-07	BOLD:ACF4335	TRUE	species	TRUE	TRUE	TRUE
CBIHI084-17	0669-II_SATUR-CV031	Pseudodirphia	Saturniidae	Pseudodirphia	I	99.85	543	Saturniidae	Pseudodirphia	Pseudodirphia agis		STDA787-07	BOLD:AAB9002	TRUE	genus		TRUE	TRUE	Pseudodirphia obliqua	species		Pseudodirphia	TRUE	Saturniidae	TRUE
CBIHI085-17	0670-II_SATUR-CV032	Pseudodirphia	Saturniidae	Pseudodirphia	I	100	561	Saturniidae	Periphoba	Periphoba tolimaiana			BOLD:AAA5240	FALSE	genus		TRUE	FALSE	Periphoba tolimaiana	species		Periphoba	FALSE	Saturniidae	TRUE
CBIHI086-17	0671-II_SATUR-CV035	Automeris metzli	Saturniidae	Automeris	I	99.69	570	Saturniidae	Automeris	Automeris dagmarae		STDB108-07	BOLD:AAA8294	FALSE	species	FALSE	TRUE	TRUE	Automeris dagmarae	species	FALSE	Automeris	TRUE	Saturniidae	TRUE
CBIHI087-17	0672-II_SATUR-CV038	Rothschildia	Saturniidae	Rothschildia	I	100	570	Saturniidae	Rothschildia	Rothschildia orizaba			BOLD:AAL5655	TRUE	genus		TRUE	TRUE	Rothschildia triloba	species		Rothschildia	TRUE	Saturniidae	TRUE
CBIHI088-17	0673-II_SATUR-CV039	Rothschildia	Saturniidae	Rothschildia	I	100	570	Saturniidae	Rothschildia	Rothschildia orizaba			BOLD:AAL5655	TRUE	genus		TRUE	TRUE	Rothschildia triloba	species		Rothschildia	TRUE	Saturniidae	TRUE
CBIHI089-17	0674-II_SATUR-CV040	Rothschildia	Saturniidae	Rothschildia	I	99.85	570	Saturniidae	Rothschildia	Rothschildia orizaba			BOLD:AAL5655	TRUE	genus		TRUE	TRUE	Rothschildia triloba	species		Rothschildia	TRUE	Saturniidae	TRUE
CBIHI090-17	0675-II_SATUR-CV041	Copaxa decrescens	Saturniidae	Copaxa	I	100	570	Saturniidae	Copaxa	Copaxa decrescensADH8114			BOLD:ADH8114	FALSE	species	TRUE	TRUE	TRUE	Copaxa decrescens	species	TRUE	Copaxa	TRUE	Saturniidae	TRUE
CBIHI091-17	0676-II_SATUR-CV043	Copaxa multifenestrata	Saturniidae	Copaxa	I	100	570	Saturniidae	Copaxa	Copaxa antiollita			BOLD:ABX6699	FALSE	species	FALSE	TRUE	TRUE	Copaxa mielkeorum	species	FALSE	Copaxa	TRUE	Saturniidae	TRUE
CBIHI092-17	0677-II_SATUR-CV046	Eacles imperialis	Saturniidae	Eacles	I	99.24	570	Saturniidae	Eacles	Eacles imperialis	Eacles imperialis decoris	BCIBT707-11	BOLD:AAA4193	TRUE	species	TRUE	TRUE	TRUE	Eacles imperialis decoris	species	TRUE	Eacles	TRUE	Saturniidae	TRUE
CBIHI093-17	0678-II_SATUR-CV047	Citheronia bellavista	Saturniidae	Citheronia	I	99.54	570	Saturniidae	Citheronia	Citheronia bellavista			BOLD:AAA9273	TRUE	species	TRUE	TRUE	TRUE	Citheronia sp.	genus		Citheronia	TRUE	Saturniidae	TRUE
CBIHI094-17	0679-II_SATUR-CV050	Ptiloscola lilacina	Saturniidae	Ptiloscola	I	100	522	Saturniidae	Ptiloscola	Ptiloscola lilacina		STDA456-07	BOLD:ABZ7086	TRUE	species	TRUE	TRUE	TRUE	Ptiloscola sp.	genus		Ptiloscola	TRUE	Saturniidae	TRUE
CBIHI095-17	0680-II_SATUR-CV051	Adeloneivaia jason	Saturniidae	Adeloneivaia	I	99.85	570	Saturniidae	Syssphinx	Syssphinx quadrilineata	Syssphinx quadrilineata occlusa			FALSE	species	FALSE	TRUE	FALSE	Syssphinx sp.	genus		Syssphinx	FALSE	Saturniidae	TRUE
CBIHI096-17	0681-II_SATUR-CV053	Adeloneivaia boisduvalii	Saturniidae	Adeloneivaia	I	99.85	570	Saturniidae	Adeloneivaia	Adeloneivaia boisduvalii				TRUE	species	TRUE	TRUE	TRUE	Adeloneivaia boisduvalii	species	TRUE	Adeloneivaia	TRUE	Saturniidae	TRUE
CBIHI097-17	0682-II_SATUR-CV054	Hylesia	Saturniidae	Hylesia	I	99.54	570	Saturniidae	Hylesia	Hylesia annulata			BOLD:ACT3144	TRUE	genus		TRUE	TRUE	Hylesia annulata	species		Hylesia	TRUE	Saturniidae	TRUE
CBIHI098-17	0683-II_SATUR-CV058	Hylesia	Saturniidae	Hylesia	I	100	570	Saturniidae	Hylesia	Hylesia aencocornex			BOLD:ACM8995	TRUE	genus		TRUE	TRUE	Hylesia aeneides	species		Hylesia	TRUE	Saturniidae	TRUE
CBIHI099-17	0684-II_SATUR-CV061	Hylesia	Saturniidae	Hylesia	I	100	570	Saturniidae	Hylesia	Hylesia aencocornex			BOLD:ACM8995	TRUE	genus		TRUE	TRUE	Hylesia aeneides	species		Hylesia	TRUE	Saturniidae	TRUE
CBIHI100-17	0685-II_SATUR-CV062	Hylesia	Saturniidae	Hylesia	I	100	570	Saturniidae	Hylesia	Hylesia aencocornex			BOLD:ACM8995	TRUE	genus		TRUE	TRUE	Hylesia aeneides	species		Hylesia	TRUE	Saturniidae	TRUE
CBIHI101-17	0686-II_SATUR-CV067	Hylesia	Saturniidae	Hylesia	I	99.69	570	Saturniidae	Hylesia	Hylesia aencocornex			BOLD:ACM8995	TRUE	genus		TRUE	TRUE	Hylesia aeneides	species		Hylesia	TRUE	Saturniidae	TRUE
CBIHI102-17	0687-II_SATUR-CV069	Hylesia	Saturniidae	Hylesia	I	100	570	Saturniidae	Hylesia	Hylesia antioquiex			BOLD:ADM2310	TRUE	genus		TRUE	TRUE	Hylesia sp.	genus		Hylesia	TRUE	Saturniidae	TRUE
CBIHI103-17	0688-II_SATUR-CV071	Hylesia	Saturniidae	Hylesia	I	98.93	570	Saturniidae	Hylesia	Hylesia compsantandex			BOLD:ACV8318	TRUE	genus		TRUE	TRUE	Hylesia murex	species		Hylesia	TRUE	Saturniidae	TRUE
CBIHI104-17	0689-II_SATUR-CV073	Hylesia	Saturniidae	Hylesia	I	98.78	570	Saturniidae	Hylesia	Hylesia sp.		SDHD366-09	BOLD:ACF2380	TRUE	genus		TRUE	TRUE	Hylesia murex	species		Hylesia	TRUE	Saturniidae	TRUE
CBIHI105-17	0690-II_SATUR-CV074	Hylesia	Saturniidae	Hylesia	I	98.93	570	Saturniidae	Hylesia	Hylesia compsantandex			BOLD:ACV8318	TRUE	genus		TRUE	TRUE	Hylesia murex	species		Hylesia	TRUE	Saturniidae	TRUE
CBIHI106-17	0691-II_SATUR-CV079	Hylesia	Saturniidae	Hylesia	I	99.85	570	Saturniidae	Hylesia	Hylesia magdalenex			BOLD:ACS7824	TRUE	genus		TRUE	TRUE	Lepidoptera	order
CBIHI107-17	0692-II_SATUR-CV080	Automeris hamata	Saturniidae	Automeris	I	100	570	Saturniidae	Automeris	Automeris hamata		STDA642-07	BOLD:ACF3843	TRUE	species	TRUE	TRUE	TRUE	Lepidoptera	order
CBIHI108-17	0693-II_SATUR-CV081	Automeris zugana	Saturniidae	Automeris	I	99.39	570	Saturniidae	Automeris	Automeris sp_Siquima			BOLD:ACF4908	FALSE	species	FALSE	TRUE	TRUE	Automeris tolimaiensis	species	FALSE	Automeris	TRUE	Saturniidae	TRUE
CBIHI109-17	0694-II_SATUR-CV082	Automeris incarnata	Saturniidae	Automeris	0	100	570	Saturniidae	Automeris	Automeris incarnata		CBIHI083-17	BOLD:ACF4335	TRUE	species	TRUE	TRUE	TRUE	Automeris castrensis	species	FALSE	Automeris	TRUE	Saturniidae	TRUE
CBIHI109-17	0694-II_SATUR-CV082	Automeris incarnata	Saturniidae	Automeris	II	99.69	570	Saturniidae	Automeris	Automeris incarnata		SDHA061-07	BOLD:ACF4335	TRUE	species	TRUE	TRUE	TRUE
CBIHI110-17	0695-II_SATUR-CV083	Cerodirphia	Saturniidae	Cerodirphia	I	92.66	507	Saturniidae	Cerodirphia	Cerodirphia roseamazonica		SAFMB961-10	BOLD:AAB2433	TRUE	genus		TRUE	TRUE	Cerodirphia roseamazonica	species		Cerodirphia	TRUE	Saturniidae	TRUE
CBIHI111-17	0696-II_SATUR-CV084	Citioica anthonilis	Saturniidae	Citioica	I	99.69	562	Saturniidae	Citioica	Citioica grisecolombiana			BOLD:ACZ1575	FALSE	species	FALSE	TRUE	TRUE	lepidoptera	order
CBIHI112-17	0697-II_SATUR-CV085	Rhescyntis hippodamia	Saturniidae	Rhescyntis	I	99.85	570	Saturniidae	Rhescyntis	Rhescyntis hippodamia	Rhescyntis hippodamia colombiana	STDA043-07	BOLD:AAA6707	TRUE	species	TRUE	TRUE	TRUE	Rhescyntis hippodamia norax	subspecies	TRUE	Rhescyntis	TRUE	Saturniidae	TRUE
CBIHI113-17	0698-II_SATUR-CV086	Titaea tamerlan	Saturniidae	Titaea	I	100	570	Saturniidae	Titaea	Titaea tamerlan	Titaea tamerlan nobilis	SARBB310-09	BOLD:AAA2008	TRUE	species	TRUE	TRUE	TRUE	Titaea tamerlan	species	TRUE	Titaea	TRUE	Saturniidae	TRUE
CBIHI034-17	0699-II_SPHINX-C001	Xylophanes titana	Sphingidae	Xylophanes	I	100	553	Sphingidae	Xylophanes	Xylophanes titana		MHACG931-05	BOLD:AAA7677	TRUE	species	TRUE	TRUE	TRUE	Xylophanes titana	species	TRUE	Xylophanes	TRUE	Sphingidae	TRUE
CBIHI035-17	0700-II_SPHINX-C002	Xylophanes titana	Sphingidae	Xylophanes	I	99.85	543	Sphingidae	Xylophanes	Xylophanes titana		SOWA933-06	BOLD:AAA7677	TRUE	species	TRUE	TRUE	TRUE	Xylophanes titana	species	TRUE	Xylophanes	TRUE	Sphingidae	TRUE
CBIHI036-17	0701-II_SPHINX-C003	Xylophanes thyelia thyelia	Sphingidae	Xylophanes	I	99.85	510	Sphingidae	Xylophanes	Xylophanes thyelia	Xylophanes thyelia salvini		BOLD:AAA5285	FALSE	subspecies	TRUE	TRUE	TRUE	Xylophanes thyelia	species	TRUE	Xylophanes	TRUE	Sphingidae	TRUE
CBIHI037-17	0702-II_SPHINX-C004	Pachylioides resumens	Sphingidae	Pachylioides	I	100	570	Sphingidae	Pachylia	Pachylia darcetaDHJ02		MHASB325-06	BOLD:ACE2875	FALSE	species	FALSE	TRUE	FALSE	Pachylia sp.	genus		Pachylia	FALSE	Sphingidae	TRUE
CBIHI038-17	0703-II_SPHINX-C005	Pachylia darceta	Sphingidae	Pachylia	I	100	570	Sphingidae	Pachylia	Pachylia darcetaDHJ02		MHASB325-06	BOLD:ACE2875	FALSE	species	TRUE	TRUE	TRUE	Pachylia sp.	genus		Pachylia	TRUE	Sphingidae	TRUE
CBIHI039-17	0704-II_SPHINX-C006	Pachylia darceta	Sphingidae	Pachylia	I	100	570	Sphingidae	Pachylia	Pachylia darcetaDHJ02		MHASB325-06	BOLD:ACE2875	FALSE	species	TRUE	TRUE	TRUE	Pachylia sp.	genus		Pachylia	TRUE	Sphingidae	TRUE
CBIHI040-17	0705-II_SPHINX-C007	Pachylia darceta	Sphingidae	Pachylia	I	99.85	570	Sphingidae	Pachylia	Pachylia darcetaDHJ02		MHASB325-06	BOLD:ACE2875	FALSE	species	TRUE	TRUE	TRUE	Pachylia sp.	genus		Pachylia	TRUE	Sphingidae	TRUE
CBIHI041-17	0706-II_SPHINX-C008	Pachylia ficus	Sphingidae	Pachylia	I	100	562	Sphingidae	Pachylia	Pachylia ficus		GBGL19790-15	BOLD:AAA4269	TRUE	species	TRUE	TRUE	TRUE	Pachylia sp.	genus		Pachylia	TRUE	Sphingidae	TRUE
CBIHI042-17	0707-II_SPHINX-C010	Pseudosphinx tetrio	Sphingidae	Pseudosphinx	I	100	570	Sphingidae	Pseudosphinx	Pseudosphinx tetrio		GBGL20180-15	BOLD:AAA5036	TRUE	species	TRUE	TRUE	TRUE	Pseudosphinx tetrio	species	TRUE	Pseudosphinx	TRUE	Sphingidae	TRUE
CBIHI043-17	0708-II_SPHINX-C012	Amphonyx duponchel	Sphingidae	Amphonyx	I	100	570	Sphingidae	Cocytius	Cocytius duponchel		MHACG092-04	BOLD:AAA3938	FALSE	species	FALSE	TRUE	FALSE	Cocytius duponchel	species	FALSE	Cocytius	FALSE	Sphingidae	TRUE
CBIHI044-17	0709-II_SPHINX-C013	Xylophanes loelia	Sphingidae	Xylophanes	I	99.85	561	Sphingidae	Xylophanes	Xylophanes loelia		MHASC133-05	BOLD:AAA4366	TRUE	species	TRUE	TRUE	TRUE	Xylophanes loelia	species	TRUE	Xylophanes	TRUE	Sphingidae	TRUE
CBIHI045-17	0710-II_SPHINX-C014	Xylophanes loelia	Sphingidae	Xylophanes	I	100	555	Sphingidae	Xylophanes	Xylophanes loelia		MHASC133-05	BOLD:AAA4366	TRUE	species	TRUE	TRUE	TRUE	Xylophanes loelia	species	TRUE	Xylophanes	TRUE	Sphingidae	TRUE
CBIHI046-17	0711-II_SPHINX-C015	Xylophanes chiron nechus	Sphingidae	Xylophanes	I	100	570	Sphingidae	Xylophanes	Xylophanes chiron		GBGL43133-19	BOLD:AAA4181	FALSE	subspecies	TRUE	TRUE	TRUE	Xylophanes chiron	species	TRUE	Xylophanes	TRUE	Sphingidae	TRUE
CBIHI047-17	0712-II_SPHINX-C016	Eumorpha triangulum	Sphingidae	Eumorpha	I	100	570	Sphingidae	Eumorpha	Eumorpha triangulum			BOLD:AAB1187	TRUE	species	TRUE	TRUE	TRUE	Eumorpha triangulum	species	TRUE	Eumorpha	TRUE	Sphingidae	TRUE
CBIHI048-17	0713-II_SPHINX-C017	Eumorpha triangulum	Sphingidae	Eumorpha	I	100	570	Sphingidae	Eumorpha	Eumorpha triangulum		MHASC046-05	BOLD:AAB1187	TRUE	species	TRUE	TRUE	TRUE	Eumorpha sp.	genus		Eumorpha	TRUE	Sphingidae	TRUE
CBIHI049-17	0714-II_SPHINX-C018	Eumorpha obliquus	Sphingidae	Eumorpha	I	97.55	570	Sphingidae	Eumorpha	Eumorpha obliquusDHJ02		BLPDR082-10	BOLD:AAL4189	FALSE	species	TRUE	TRUE	TRUE	Lepidoptera	order
CBIHI050-17	0715-II_SPHINX-C019	Eumorpha obliquus	Sphingidae	Eumorpha	I	99.53	570	Sphingidae	Eumorpha	Eumorpha obliquus		GBGL18692-15	BOLD:ACV6155	TRUE	species	TRUE	TRUE	TRUE	Eumorpha obliquus	species	TRUE	Eumorpha	TRUE	Sphingidae	TRUE
CBIHI051-17	0716-II_SPHINX-C020	Eumorpha obliquus	Sphingidae	Eumorpha	I	99.69	570	Sphingidae	Eumorpha	Eumorpha obliquusDHJ02		MHMYT492-13	BOLD:AAL4189	FALSE	species	TRUE	TRUE	TRUE	Eumorpha sp.	genus		Eumorpha	TRUE	Sphingidae	TRUE
CBIHI052-17	0717-II_SPHINX-C021	Enyo ocypete	Sphingidae	Enyo	I	100	570	Sphingidae	Enyo	Enyo ocypete		LOSU058-06	BOLD:AAA2585	TRUE	species	TRUE	TRUE	TRUE	Enyo ocypete	species	TRUE	Enyo	TRUE	Sphingidae	TRUE
CBIHI053-17	0718-II_SPHINX-C022	Enyo ocypete	Sphingidae	Enyo	I	100	570	Sphingidae	Enyo	Enyo ocypete		LOSU058-06	BOLD:AAA2585	TRUE	species	TRUE	TRUE	TRUE	Enyo ocypete	species	TRUE	Enyo	TRUE	Sphingidae	TRUE
CBIHI054-17	0719-II_SPHINX-C023	Enyo ocypete	Sphingidae	Enyo	I	100	570	Sphingidae	Enyo	Enyo ocypete		MHACG453-04	BOLD:AAA2585	TRUE	species	TRUE	TRUE	TRUE	Enyo ocypete	species	TRUE	Enyo	TRUE	Sphingidae	TRUE
CBIHI055-17	0720-II_SPHINX-C024	Madoryx plutonius dentatus	Sphingidae	Madoryx	I	99.85	570	Sphingidae	Madoryx	Madoryx plutonius	Madoryx plutonius dentatus	GBGL19601-15	BOLD:ABY6048	TRUE	subspecies	TRUE	TRUE	TRUE	Madoryx plutonius	species	TRUE	Madoryx	TRUE	Sphingidae	TRUE
CBIHI056-17	0721-II_SPHINX-C025	Madoryx plutonius dentatus	Sphingidae	Madoryx	I	99.85	570	Sphingidae	Madoryx	Madoryx plutonius		BLPDS119-10	BOLD:ABY6048	FALSE	subspecies	TRUE	TRUE	TRUE	Lepidoptera	order			FALSE
CBIHI057-17	0722-II_SPHINX-C026	Adhemarius ypsilon	Sphingidae	Adhemarius	I	100	570	Sphingidae	Adhemarius	Adhemarius ypsilon		SOWA235-06	BOLD:AAA3884	TRUE	species	TRUE	TRUE	TRUE	Adhemarius ypsilon	species	TRUE	Adhemarius	TRUE	Sphingidae	TRUE
CBIHI058-17	0723-II_SPHINX-C027	Adhemarius ypsilon	Sphingidae	Adhemarius	I	100	570	Sphingidae	Adhemarius	Adhemarius ypsilon		SOWA235-06	BOLD:AAA3884	TRUE	species	TRUE	TRUE	TRUE	Adhemarius ypsilon	species	TRUE	Adhemarius	TRUE	Sphingidae	TRUE
CBIHI059-17	0724-II_SPHINX-C028	Xylophanes porcus continentalis	Sphingidae	Xylophanes	I	100	570	Sphingidae	Xylophanes	Xylophanes porcusDHJ03		MHACG008-04	BOLD:AAA2523	FALSE	subspecies	TRUE	TRUE	TRUE	Xylophanes sp.	genus		Xylophanes	TRUE	Sphingidae	TRUE
CBIHI060-17	0725-II_SPHINX-C029	Xylophanes porcus continentalis	Sphingidae	Xylophanes	I	100	570	Sphingidae	Xylophanes	Xylophanes porcusDHJ04		JSPC604-03		FALSE	subspecies	TRUE	TRUE	TRUE	Xylophanes sp.	genus		Xylophanes	TRUE	Sphingidae	TRUE
CBIHI061-17	0726-II_SPHINX-C030	Xylophanes porcus continentalis	Sphingidae	Xylophanes	I	100	570	Sphingidae	Xylophanes	Xylophanes porcusDHJ03		MHACG008-04	BOLD:AAA2523	FALSE	subspecies	TRUE	TRUE	TRUE	Xylophanes sp.	genus		Xylophanes	TRUE	Sphingidae	TRUE
CBIHI137-18	0727-II_SPHINX-C031	Xylophanes porcus continentalis	Sphingidae	Xylophanes	I	100	570	Sphingidae	Xylophanes	Xylophanes porcusDHJ04		JSPC604-03		FALSE	subspecies	TRUE	TRUE	TRUE	Xylophanes sp.	genus		Xylophanes	TRUE	Sphingidae	TRUE
CBIHI063-17	0728-II_SPHINX-C032	Xylophanes porcus continentalis	Sphingidae	Xylophanes	I	100	570	Sphingidae	Xylophanes	Xylophanes porcusDHJ03		MHACG008-04	BOLD:AAA2523	FALSE	subspecies	TRUE	TRUE	TRUE	Xylophanes sp.	genus		Xylophanes	TRUE	Sphingidae	TRUE
CBIHI064-17	0729-II_SPHINX-C033	Xylophanes porcus continentalis	Sphingidae	Xylophanes	I	100	570	Sphingidae	Xylophanes	Xylophanes porcusDHJ04		JSPC604-03		FALSE	subspecies	TRUE	TRUE	TRUE	Xylophanes sp.	genus		Xylophanes	TRUE	Sphingidae	TRUE
CBIHI065-17	0730-II_SPHINX-C034	Xylophanes porcus continentalis	Sphingidae	Xylophanes	I	100	570	Sphingidae	Xylophanes	Xylophanes porcusDHJ04		JSPC604-03		FALSE	subspecies	TRUE	TRUE	TRUE	Xylophanes sp.	genus		Xylophanes	TRUE	Sphingidae	TRUE
CBIHI066-17	0731-II_SPHINX-C035	Enyo lugubris	Sphingidae	Enyo	I	100	555	Sphingidae	Enyo	Enyo lugubris		XAA906-04	BOLD:AAA2584	TRUE	species	TRUE	TRUE	TRUE	Enyo lugubris	species	TRUE	Enyo	TRUE	Sphingidae	TRUE
CBIHI309-20	0732-II_SPHINX-C036	Manduca schausi	Sphingidae	Manduca	0	99.85	570	Sphingidae	Manduca	Manduca schausi		CBIHI068-17	BOLD:ACF1950	TRUE	species	TRUE	TRUE	TRUE	Manduca sp.	genus		Manduca	TRUE	Sphingidae	TRUE
CBIHI309-20	0732-II_SPHINX-C036	Manduca schausi	Sphingidae	Manduca	II	99.44	570	Sphingidae	Manduca	Manduca schausi		TMESP008-06	BOLD:ACF1950	TRUE	species	TRUE	TRUE	TRUE
CBIHI068-17	0733-II_SPHINX-C037	Manduca schausi	Sphingidae	Manduca	0	99.85	570	Sphingidae	Manduca	Manduca schausi		CBIHI309-20		TRUE	species	TRUE	TRUE	TRUE	Manduca sp.	genus		Manduca	TRUE	Sphingidae	TRUE
CBIHI068-17	0733-II_SPHINX-C037	Manduca schausi	Sphingidae	Manduca	II	99.63	570	Sphingidae	Manduca	Manduca schausi		TMESP008-06	BOLD:ACF1950	TRUE	species	TRUE	TRUE	TRUE
CBIHI310-20	0734-II_SPHINX-C038	Manduca lefeburii	Sphingidae	Manduca	I	100	570	Sphingidae	Manduca	Manduca lefeburii		MHASB076-05	BOLD:AAB0156	TRUE	species	TRUE	TRUE	TRUE	Manduca lefeburii	species	TRUE	Manduca	TRUE	Sphingidae	TRUE
CBIHI125-17	0735-II_SPHINX-C039	Protambulyx eurycles	Sphingidae	Protambulyx	0	99.85	525	Sphingidae	Protambulyx	Protambulyx eurycles		CBIHI126-17	BOLD:ADK8331	TRUE	species	TRUE	TRUE	TRUE	Protambulyx eurycles	species	TRUE	Protambulyx	TRUE	Sphingidae	TRUE
CBIHI125-17	0735-II_SPHINX-C039	Protambulyx eurycles	Sphingidae	Protambulyx	II	97.55	525	Sphingidae	Protambulyx	Protambulyx eurycles		GWORA1595-08	BOLD:AAB0748	TRUE	species	TRUE	TRUE	TRUE
CBIHI126-17	0736-II_SPHINX-C040	Protambulyx eurycles	Sphingidae	Protambulyx	0	99.85	522	Sphingidae	Protambulyx	Protambulyx eurycles		CBIHI125-17	BOLD:ADK8331	TRUE	species	TRUE	TRUE	TRUE	Protambulyx eurycles	species	TRUE	Protambulyx	TRUE	Sphingidae	TRUE
CBIHI126-17	0736-II_SPHINX-C040	Protambulyx eurycles	Sphingidae	Protambulyx	II	97.71	522	Sphingidae	Protambulyx	Protambulyx eurycles		GWORA1595-08	BOLD:AAB0748	TRUE	species	TRUE	TRUE	TRUE
CBIHI127-17	0737-II_SPHINX-C041	Neococytius cluentius	Sphingidae	Neococytius	I	100	570	Sphingidae	Neococytius	Neococytius cluentius		MHACG387-04	BOLD:AAA7519	TRUE	species	TRUE	TRUE	TRUE	Neococytius cluentius	species	TRUE	Neococytius	TRUE	Sphingidae	TRUE
CBIHI128-17	0738-II_SPHINX-C042	Cocytius beelzebuth	Sphingidae	Cocytius	I	99.38	570	Sphingidae	Cocytius	Cocytius beelzebuth		JSPC066-03	BOLD:AAC8925	TRUE	species	TRUE	TRUE	TRUE	Cocytius beelzebuth	species	TRUE	Cocytius	TRUE	Sphingidae	TRUE
CBIHI129-17	0739-II_SPHINX-C043	Xylophanes undata	Sphingidae	Xylophanes	I	100	570	Sphingidae	Xylophanes	Xylophanes undata		SOWB173-06	BOLD:AAB4966	TRUE	species	TRUE	TRUE	TRUE	Xylophanes undata	species	TRUE	Xylophanes	TRUE	Sphingidae	TRUE
CBIHI130-17	0740-II_SPHINX-C044	Xylophanes mirabilis	Sphingidae	Xylophanes	I	98.17	570	Sphingidae	Xylophanes	Xylophanes mirabilis		SOWA912-06	BOLD:AAF7901	TRUE	species	TRUE	TRUE	TRUE	Xylophanes mirabilis	species	TRUE	Xylophanes	TRUE	Sphingidae	TRUE
CBIHI131-17	0741-II_SPHINX-C045	Xylophanes zurcheri	Sphingidae	Xylophanes	I	99.83	570	Sphingidae	Xylophanes	Xylophanes zurcheri		SOWB166-06	BOLD:AAA9218	TRUE	species	TRUE	TRUE	TRUE	Xylophanes zurcheri	species	TRUE	Xylophanes	TRUE	Sphingidae	TRUE
CBIHI132-17	0742-II_SPHINX-C046	Aellopos ceculus	Sphingidae	Aellopos	I	100	567	Sphingidae	Aellopos	Aellopos ceculus		JSPC469-03	BOLD:AAA5841	TRUE	species	TRUE	TRUE	TRUE	Aellopos ceculus	species	TRUE	Aellopos	TRUE	Sphingidae	TRUE
CBIHI133-17	0743-II_SPHINX-C047	Aellopos titan	Sphingidae	Aellopos	I	99.85	570	Sphingidae	Aellopos	Aellopos titan		BLPDU559-11	BOLD:AAB2059	TRUE	species	TRUE	TRUE	TRUE	Lepidoptera	order
CBIHI300-18	1136-IV_ENT-58360	Pedaliodes manis	Nymphalidae	Pedaliodes	0	100	505	Nymphalidae	Pedaliodes	Pedaliodes manis		CBIHI292-18	BOLD:ADJ4161	TRUE	species	TRUE	TRUE	TRUE	Pedaliodes sp.	genus		Pedaliodes	TRUE	Nymphalidae	TRUE
CBIHI300-18	1136-IV_ENT-58360	Pedaliodes manis	Nymphalidae	Pedaliodes	II	99.69	505	Nymphalidae	Pedaliodes	Pedaliodes manis		GWOTU990-17	BOLD:ADJ4161	TRUE	species	TRUE	TRUE	TRUE
CBIHI306-18	1137-IV_ENT-58366	Vanessa virginiensis	Nymphalidae	Vanessa	I	100	543	Nymphalidae	Vanessa	Vanessa virginiensis		GBMIN86063-17	BOLD:AAB3695	TRUE	species	TRUE	TRUE	TRUE	Vanessa virginiensis	species	TRUE	Vanessa	TRUE	Nymphalidae	TRUE
CBIHI299-18	1138-IV_ENT-58367	Sabatoga mirabilis	Nymphalidae	Sabatoga	0	99.54	510	Nymphalidae	Sabatoga	Sabatoga mirabilis		CBIHI266-18	BOLD:ADP0787	TRUE	species	TRUE	TRUE	TRUE	Lymanopoda caucana	species	FALSE	Lymanopoda	FALSE	Nymphalidae	TRUE
CBIHI299-18	1138-IV_ENT-58367	Sabatoga mirabilis	Nymphalidae	Sabatoga	II	91.44	510	Nymphalidae	Lymanopoda	Lymanopoda melia		PLCOL270-20	BOLD:ACB4469	FALSE	species	FALSE	FALSE	TRUE
CBIHI302-18	1139-IV_ENT-58369	Altinote dicaeus amida	Nymphalidae	Altinote	0	100	543	Nymphalidae	Altinote	Altinote dicaeus		CBIHI248-18	BOLD:ADP4480	FALSE	subspecies	TRUE	TRUE	TRUE	Altinote dicaeus callianira	subspecies	TRUE	Altinote	TRUE	Nymphalidae	TRUE
CBIHI302-18	1139-IV_ENT-58369	Altinote dicaeus amida	Nymphalidae	Altinote	II	97.29	543	Nymphalidae	Altinote	Altinote dicaeus		GBLN1109-08	BOLD:AAE5674	FALSE	subspecies	TRUE	TRUE	TRUE
CBIHI301-18	1140-IV_ENT-58373	Panyapedaliodes drymaea	Nymphalidae	Panyapedaliodes	I	96.79	570	Nymphalidae	Panyapedaliodes	Panyapedaliodes drymaea		GBGL37587-19	BOLD:ADJ8235	TRUE	species	TRUE	TRUE	TRUE	Panyapedaliodes drymaea	species	TRUE	Panyapedaliodes	TRUE	Nymphalidae	TRUE
CBIHI296-18	1141-IV_ENT-58380	Altopedaliodes nebris	Nymphalidae	Altopedaliodes	0	100	514	Nymphalidae	Altopedaliodes	Altopedaliodes nebris		CBIHI269-18	BOLD:ADM8777	TRUE	species	TRUE	TRUE	TRUE	Pedaliodes pollonia	species	FALSE	Pedaliodes	FALSE	Nymphalidae	TRUE
CBIHI296-18	1141-IV_ENT-58380	Altopedaliodes nebris	Nymphalidae	Altopedaliodes	II	98.93	514	Nymphalidae	Altopedaliodes	Altopedaliodes nebris		GWOTT888-18	BOLD:ADM8777	TRUE	species	TRUE	TRUE	TRUE
CBIHI293-18	1142-IV_ENT-58394	Pedaliodes fuscata	Nymphalidae	Pedaliodes	0	100	570	Nymphalidae	Pedaliodes	Pedaliodes phaea		CBIHI262-18	BOLD:ADP1686	FALSE	species	FALSE	TRUE	TRUE	Pedaliodes baccara baccara	subspecies	FALSE	Pedaliodes	TRUE	Nymphalidae	TRUE
CBIHI293-18	1142-IV_ENT-58394	Pedaliodes fuscata	Nymphalidae	Pedaliodes	II	97.25	570	Nymphalidae	Pedaliodes	Pedaliodes baccara			BOLD:ADK2226	FALSE	species	FALSE	TRUE	TRUE
CBIHI294-18	1143-IV_ENT-58402	Pedaliodes phaea	Nymphalidae	Pedaliodes	0	100	555	Nymphalidae	Pedaliodes	Pedaliodes fuscata		CBIHI273-18	BOLD:ADM7077	FALSE	species	FALSE	TRUE	TRUE	Pedaliodes baccara baccara	subspecies	FALSE	Pedaliodes	TRUE	Nymphalidae	TRUE
CBIHI294-18	1143-IV_ENT-58402	Pedaliodes phaea	Nymphalidae	Pedaliodes	II	99.24	555	Nymphalidae	Pedaliodes	Pedaliodes phaea		GWOTT886-18	BOLD:ADM7077	TRUE	species	TRUE	TRUE	TRUE
CBIHI295-18	1144-IV_ENT-58406	Pedaliodes poesia	Nymphalidae	Pedaliodes	0	100	531	Nymphalidae	Pedaliodes	Pedaliodes empusa		CBIHI274-18	BOLD:ADM7252	FALSE	species	FALSE	TRUE	TRUE	Altopedaliodes kruegeri	species	FALSE	Altopedaliodes	FALSE	Nymphalidae	TRUE
CBIHI295-18	1144-IV_ENT-58406	Pedaliodes poesia	Nymphalidae	Pedaliodes	II	99.08	531	Nymphalidae	Pedaliodes	Pedaliodes empusa		GWOTT873-18	BOLD:ADM7252	FALSE	species	FALSE	TRUE	TRUE
CBIHI291-18	1145-IV_ENT-58408	Pedaliodes ralphi	Nymphalidae	Pedaliodes	I	98.32	528	Nymphalidae	Pedaliodes	Pedaliodes empusa		GWOTT873-18	BOLD:ADM7252	FALSE	species	FALSE	TRUE	TRUE	Altopedaliodes kruegeri	species	FALSE	Altopedaliodes	FALSE	Nymphalidae	TRUE
CBIHI297-18	1146-IV_ENT-58419	Catasticta semiramis	Pieridae	Catasticta	I	98.93	570	Saturniidae	Bathyphlebia	Bathyphlebia eminens		SATWA175-07	BOLD:ABZ2579	FALSE	species	FALSE	FALSE	FALSE	Coenipeta nubila	species	FALSE	Coenipeta	FALSE	Erebidae	FALSE
CBIHI308-18	1147-IV_ENT-58421	Corades pannonia ploas	Nymphalidae	Corades	I	99.24	519	Nymphalidae	Corades	Corades pannonia		GWOTU976-17	BOLD:ADJ0478	FALSE	subspecies	FALSE	TRUE	TRUE	Corades medeba	species	FALSE	Corades	TRUE	Nymphalidae	TRUE
CBIHI298-18	1148-IV_ENT-58432	Catasticta uricoecheae	Pieridae	Catasticta	I	95.19	499	Pieridae	Catasticta	Catasticta albofasciata		GBMNA26224-19	BOLD:AEA4559	FALSE	species	FALSE	TRUE	TRUE	Catasticta tricolor	species	FALSE	Catasticta	TRUE	Pieridae	TRUE
CBIHI307-18	1149-IV_ENT-58434	Pronophila epidipnis orchewitsoni	Nymphalidae	Pronophila	0	100	564	Nymphalidae	Pronophila	Pronophila epidipnis		CBIHI246-18	BOLD:ADP1372	FALSE	subspecies	TRUE	TRUE	TRUE	Pronophila epidipnis	species	TRUE	Pronophila	TRUE	Nymphalidae	TRUE
CBIHI307-18	1149-IV_ENT-58434	Pronophila epidipnis orchewitsoni	Nymphalidae	Pronophila	II	97.9	564	Nymphalidae	Pronophila	Pronophila obscura		GWOTX997-18	BOLD:ADJ5178	FALSE	subspecies	FALSE	TRUE	TRUE
CBIHI303-18	1150-IV_ENT-58435	Actinote latior	Nymphalidae	Actinote	0	100	570	Nymphalidae	Actinote	Actinote latior		CBIHI249-18	BOLD:AAF0055	TRUE	species	TRUE	TRUE	TRUE	Actinote thalia crassinia	subspecies	FALSE	Actinote	TRUE	Nymphalidae	TRUE
CBIHI303-18	1150-IV_ENT-58435	Actinote latior	Nymphalidae	Actinote	II	99.54	570	Nymphalidae	Actinote	Actinote thalia			BOLD:AAF0055	FALSE	species	FALSE	TRUE	TRUE
CBIHI292-18	1151-IV_ENT-58436	Pedaliodes manis	Nymphalidae	Pedaliodes	0	100	505	Nymphalidae	Pedaliodes	Pedaliodes manis		CBIHI300-18	BOLD:ADJ4161	TRUE	species	TRUE	TRUE	TRUE	Pedaliodes sp.	genus		Pedaliodes	TRUE	Nymphalidae	TRUE
CBIHI292-18	1151-IV_ENT-58436	Pedaliodes manis	Nymphalidae	Pedaliodes	II	99.69	505	Nymphalidae	Pedaliodes	Pedaliodes manis		GWOTU990-17	BOLD:ADJ4161	TRUE	species	TRUE	TRUE	TRUE
CBIHI304-18	1152-IV_ENT-58447	Pedaliodes phrasicla immaculata	Nymphalidae	Pedaliodes	I	99.69	570	Nymphalidae	Pedaliodes	Pedaliodes phrasicla		GBMIN86592-17	BOLD:ACX9875	FALSE	subspecies	TRUE	TRUE	TRUE	Pedaliodes phrasicla	species	TRUE	Pedaliodes	TRUE	Nymphalidae	TRUE
CBIHI305-18	1153-IV_ENT-58448	Pedaliodes poesia	Nymphalidae	Pedaliodes	0	99.39	570	Nymphalidae	Pedaliodes	Pedaliodes fuscata		CBIHI293-18	BOLD:ADP1686	FALSE	species	FALSE	TRUE	TRUE	Pedaliodes baccara baccara	subspecies	FALSE	Pedaliodes	TRUE	Nymphalidae	TRUE
CBIHI305-18	1153-IV_ENT-58448	Pedaliodes poesia	Nymphalidae	Pedaliodes	II	97.18	570	Nymphalidae	Pedaliodes	Pedaliodes baccara			BOLD:ADK2226	FALSE	species	FALSE	TRUE	TRUE
CBIHI276-18	1154-IV_ENT-61235	Pedaliodes fuscata	Nymphalidae	Pedaliodes	I	91.33	507	Notodontidae	Meragisa	Meragisa Chacon01		ASARD6527-12	BOLD:AAU3025	FALSE	species	FALSE	FALSE	FALSE	Meragisa marcata	species	FALSE	Meragisa	FALSE	Notodontidae	FALSE
CBIHI280-18	1155-IV_ENT-61239	Eacles	Saturniidae	Eacles	0	100	507	Nymphalidae	Pedaliodes	Pedaliodes fuscata		CBIHI276-18	BOLD:ADP1953	FALSE	genus		FALSE	FALSE	Meragisa marcata	species		Meragisa	FALSE	Notodontidae	FALSE
CBIHI280-18	1155-IV_ENT-61239	Eacles	Saturniidae	Eacles	II	91.33	507	Notodontidae	Meragisa	Meragisa Chacon01		ASARD6527-12	BOLD:AAU3025	FALSE	genus		FALSE	FALSE
CBIHI284-18	1156-IV_ENT-61240	Notodontidae	Notodontidae		0	100	570	Pieridae	Catasticta	Catasticta semiramis		CBIHI297-18	BOLD:ABZ2579	FALSE	Family		FALSE		Coenipeta nubila	species		Coenipeta		Erebidae	FALSE
CBIHI284-18	1156-IV_ENT-61240	Notodontidae	Notodontidae		II	98.93	570	Saturniidae	Bathyphlebia	Bathyphlebia eminens		SATWA175-07	BOLD:ABZ2579	FALSE	Family		FALSE
CBIHI285-18	1157-IV_ENT-61241	Notodontidae	Notodontidae		0	100	507	Nymphalidae	Pedaliodes	Pedaliodes fuscata		CBIHI276-18	BOLD:ADP1953	FALSE	Family		FALSE		Meragisa marcata	species		Meragisa		Notodontidae	TRUE
CBIHI285-18	1157-IV_ENT-61241	Notodontidae	Notodontidae		II	91.33	507	Notodontidae	Meragisa	Meragisa Chacon01		ASARD6527-12	BOLD:AAU3025	TRUE	Family		FALSE
CBIHI286-18	1158-IV_ENT-61242	Notodontidae	Notodontidae		I	95.4	570	Notodontidae	Nystalea	Nystalea montana		ASARD8717-14	BOLD:AAB4260	TRUE	Family		TRUE		Nystalea montana	species		Nystalea		Notodontidae	TRUE
CBIHI287-18	1159-IV_ENT-61243	Notodontidae	Notodontidae		I	93.73	549	Notodontidae	Rhuda	Rhuda foculaDHJ02			BOLD:AAB2321	TRUE	Family		TRUE		Rhuda sp.	genus		Rhuda		Notodontidae	TRUE
CBIHI288-18	1160-IV_ENT-61244	Notodontidae	Notodontidae		I	98.32	570	Nolidae	Iscadia	Iscadia mariva		LOCRB232-08	BOLD:AAI8090	FALSE	Family		FALSE		Iscadia sp.	genus		Iscadia		Nolidae	FALSE
CBIHI289-18	1161-IV_ENT-61245	Notodontidae	Notodontidae		I	95.26	562	Notodontidae	Disphragis	Disphragis tharis			BOLD:AAB6166	TRUE	Family		TRUE		Disphragis sp.	genus		Disphragis		Notodontidae	TRUE
CBIHI281-18	1163-IV_ENT-61247	Eacles	Saturniidae	Eacles	0	99.85	570	Pieridae	Catasticta	Catasticta semiramis		CBIHI297-18	BOLD:ABZ2579	FALSE	genus		FALSE	FALSE	Coenipeta nubila	species		Coenipeta	FALSE	Erebidae	FALSE
CBIHI281-18	1163-IV_ENT-61247	Eacles	Saturniidae	Eacles	II	98.78	570	Saturniidae	Bathyphlebia	Bathyphlebia eminens		SATWA175-07	BOLD:ABZ2579	FALSE	genus		FALSE	TRUE
CBIHI282-18	1164-IV_ENT-61248	Eacles	Saturniidae	Eacles	0	100	570	Pieridae	Catasticta	Catasticta semiramis		CBIHI297-18	BOLD:ABZ2579	FALSE	genus		FALSE	FALSE	Coenipeta nubila	species		Coenipeta	FALSE	Erebidae	FALSE
CBIHI282-18	1164-IV_ENT-61248	Eacles	Saturniidae	Eacles	II	98.93	570	Saturniidae	Bathyphlebia	Bathyphlebia eminens		SATWA175-07	BOLD:ABZ2579	FALSE	genus		FALSE	TRUE
CBIHI283-18	1165-IV_ENT-61249	Eacles	Saturniidae	Eacles	0	100	570	Pieridae	Catasticta	Catasticta semiramis		CBIHI297-18	BOLD:ABZ2579	FALSE	genus		FALSE	FALSE	Coenipeta nubila	species		Coenipeta	FALSE	Erebidae	FALSE
CBIHI283-18	1165-IV_ENT-61249	Eacles	Saturniidae	Eacles	II	98.93	570	Saturniidae	Bathyphlebia	Bathyphlebia eminens		SATWA175-07	BOLD:ABZ2579	FALSE	genus		FALSE	TRUE
CBIHI264-18	1166-IV_ENT-61768	Pyrginae	Hesperiidae		I	94.01	567	Hesperiidae	Dalla	Dalla sp.			BOLD:ABW2247		subfamily		TRUE		Dalla hesperioides	species		Dalla		Hesperiidae	TRUE
CBIHI266-18	1167-IV_ENT-61769	Sabatoga mirabilis	Nymphalidae	Sabatoga	0	99.54	510	Nymphalidae	Sabatoga	Sabatoga mirabilis		CBIHI299-18	BOLD:ADP0787	TRUE	species	TRUE	TRUE	TRUE	Lymanopoda caucana	species	FALSE	Lymanopoda	FALSE	Nymphalidae	TRUE
CBIHI266-18	1167-IV_ENT-61769	Sabatoga mirabilis	Nymphalidae	Sabatoga	II	91.2	510	Nymphalidae	Lymanopoda	Lymanopoda caucana		GBMIN34625-13	BOLD:ACD7021	FALSE	species	FALSE	FALSE	TRUE
CBIHI253-18	1168-IV_ENT-61770	Theritas	Lycaenidae	Theritas	I	99.69	570	Lycaenidae	Theritas	Theritas arene			BOLD:ADO8124	TRUE	genus		TRUE	TRUE	Theritas augustula	species		Theritas	TRUE	Lycaenidae	TRUE
CBIHI277-18	1169-IV_ENT-61771	Micandra	Lycaenidae	Micandra	I	98.32	570	Nolidae	Iscadia	Iscadia mariva		LOCRB232-08	BOLD:AAI8090	FALSE	genus		FALSE	FALSE	Iscadia sp.	genus		Iscadia	FALSE	Nolidae	FALSE
CBIHI256-18	1170-IV_ENT-61772	Theritas	Lycaenidae	Theritas	I	99.85	570	Lycaenidae	Theritas	Theritas arene			BOLD:ADO8124	TRUE	genus		TRUE	TRUE	Theritas augustinula	species		Theritas	TRUE	Lycaenidae	TRUE
CBIHI255-18	1171-IV_ENT-61773	Penaincisalia loxurina	Lycaenidae	Penaincisalia	I	99.69	570	Lycaenidae	Penaincisalia	Penaincisalia loxurina		PLCOL082-19	BOLD:ABX0474	TRUE	species	TRUE	TRUE	TRUE	Penaincisalia loxurina	species	TRUE	Penaincisalia	TRUE	Lycaenidae	TRUE
CBIHI258-18	1172-IV_ENT-61776	Pedaliodes poesia	Nymphalidae	Pedaliodes	0	100	531	Nymphalidae	Pedaliodes	Pedaliodes poesia		CBIHI251-18	BOLD:ACX9876	TRUE	species	TRUE	TRUE	TRUE	Pedaliodes poesia	species	TRUE	Pedaliodes	TRUE	Nymphalidae	TRUE
CBIHI258-18	1172-IV_ENT-61776	Pedaliodes poesia	Nymphalidae	Pedaliodes	II	99.85	531	Nymphalidae	Pedaliodes	Pedaliodes poesia		GBMIN86595-17	BOLD:ACX9876	TRUE	species	TRUE	TRUE	TRUE
CBIHI249-18	1173-IV_ENT-61777	Actinote latior	Nymphalidae	Actinote	0	100	570	Nymphalidae	Actinote	Actinote latior		CBIHI303-18	BOLD:AAF0055	TRUE	species	TRUE	TRUE	TRUE	Actinote thalia crassinia	subspecies	FALSE	Actinote	TRUE	Nymphalidae	TRUE
CBIHI249-18	1173-IV_ENT-61777	Actinote latior	Nymphalidae	Actinote	II	99.54	570	Nymphalidae	Actinote	Actinote thalia			BOLD:AAF0055	FALSE	species	FALSE	TRUE	TRUE
CBIHI248-18	1174-IV_ENT-61778	Altinote dicaeus	Nymphalidae	Altinote	0	100	543	Nymphalidae	Altinote	Altinote dicaeus	Altinote dicaeus amida	CBIHI302-18	BOLD:ADP4480	TRUE	species	TRUE	TRUE	TRUE	Altinote dicaeus callianira	subspecies	TRUE	Actinote	FALSE	Nymphalidae	TRUE
CBIHI248-18	1174-IV_ENT-61778	Altinote dicaeus	Nymphalidae	Altinote	II	97.29	543	Nymphalidae	Altinote	Altinote dicaeus		GBLN1109-08	BOLD:AAE5674	TRUE	species	TRUE	TRUE	TRUE
CBIHI252-18	1175-IV_ENT-61781	Mygona irmina	Nymphalidae	Mygona	0	100	538	Nymphalidae	Mygona	Mygona irmina		CBIHI275-18	BOLD:AAY8335	TRUE	species	TRUE	TRUE	TRUE	Mygona irmina	species	TRUE	Mygona	TRUE	Nymphalidae	TRUE
CBIHI252-18	1175-IV_ENT-61781	Mygona irmina	Nymphalidae	Mygona	II	99.84	538	Nymphalidae	Mygona	Mygona irmina		GWOTU972-17	BOLD:AAY8335	TRUE	species	TRUE	TRUE	TRUE
CBIHI275-18	1176-IV_ENT-61782	Mygona irmina	Nymphalidae	Mygona	0	100	538	Nymphalidae	Mygona	Mygona irmina		CBIHI252-18	BOLD:AAY8335	TRUE	species	TRUE	TRUE	TRUE	Mygona irmina	species	TRUE	Mygona	TRUE	Nymphalidae	TRUE
CBIHI275-18	1176-IV_ENT-61782	Mygona irmina	Nymphalidae	Mygona	II	99.84	538	Nymphalidae	Mygona	Mygona irmina		GWOTU972-17	BOLD:AAY8335	TRUE	species	TRUE	TRUE	TRUE
CBIHI268-18	1177-IV_ENT-61783	Lieinix nemesis	Pieridae	Lieinix	I	99.39	570	Pieridae	Lieinix	Lieinix atthis		ASARD2088-12	BOLD:ABV3758	FALSE	species	FALSE	TRUE	TRUE	Lieinix nemesis	species	TRUE	Lieinix	TRUE	Pieridae	TRUE
CBIHI254-18	1180-IV_ENT-61786	Colias dimera	Pieridae	Colias	I	99.85	570	Pieridae	Colias	Colias dimera	Colias dimera dimera		BOLD:AAU1106	TRUE	species	TRUE	TRUE	TRUE	Colias dimera	species	TRUE	Colias	TRUE	Pieridae	TRUE
CBIHI247-18	1181-IV_ENT-61787	Perisama patara	Nymphalidae	Perisama	I	97.55	570	Nymphalidae	Perisama	Perisama dorbignyi		GWOTT822-18	BOLD:ADM8041	FALSE	species	FALSE	TRUE	TRUE	Perisama jurinei	species	FALSE	Perisama	TRUE	Nymphalidae	TRUE
CBIHI246-18	1182-IV_ENT-61792	Pronophila epidipnis	Nymphalidae	Pronophila	0	100	564	Nymphalidae	Pronophila	Pronophila epidipnis	Pronophila epidipnis orchewitsoni	CBIHI307-18	BOLD:ADP1372	TRUE	species	TRUE	TRUE	TRUE	Pronophila epidipnis	species	TRUE	Pronophila	TRUE	Nymphalidae	TRUE
CBIHI246-18	1182-IV_ENT-61792	Pronophila epidipnis	Nymphalidae	Pronophila	II	97.9	564	Nymphalidae	Pronophila	Pronophila obscura		GWOTX997-18	BOLD:ADJ5178	FALSE	species	FALSE	TRUE	TRUE
CBIHI259-18	1183-IV_ENT-61794	Pedaliodes empusa	Nymphalidae	Pedaliodes	0	100	531	Nymphalidae	Pedaliodes	Pedaliodes poesia		CBIHI295-18	BOLD:ADM7252	FALSE	species	FALSE	TRUE	TRUE	Altopedaliodes kruegeri	species	FALSE	Altopedaliodes	FALSE	Nymphalidae	TRUE
CBIHI259-18	1183-IV_ENT-61794	Pedaliodes empusa	Nymphalidae	Pedaliodes	II	99.08	531	Nymphalidae	Pedaliodes	Pedaliodes empusa		GWOTT873-18	BOLD:ADM7252	TRUE	species	TRUE	TRUE	TRUE
CBIHI279-18	1184-IV_ENT-61795	Pedaliodes manis	Nymphalidae	Pedaliodes	I	99.34	498	Nymphalidae	Pedaliodes	Pedaliodes manis		GWOTX961-18	BOLD:ADK1549	TRUE	species	TRUE	TRUE	TRUE	Pedaliodes montagna	species	FALSE	Pedaliodes	TRUE	Nymphalidae	TRUE
CBIHI257-18	1185-IV_ENT-61800	Pedaliodes manis	Nymphalidae	Pedaliodes	I	99.34	498	Nymphalidae	Pedaliodes	Pedaliodes manis		GWOTX961-18	BOLD:ADK1549	TRUE	species	TRUE	TRUE	TRUE	Pedaliodes montagna	species	FALSE	Pedaliodes	TRUE	Nymphalidae	TRUE
CBIHI260-18	1186-IV_ENT-61802	Pedaliodes empusa	Nymphalidae	Pedaliodes	0	100	531	Nymphalidae	Pedaliodes	Pedaliodes poesia		CBIHI295-18	BOLD:ADM7252	FALSE	species	FALSE	TRUE	TRUE	Altopedaliodes kruegeri	species	FALSE	Altopedaliodes	FALSE	Nymphalidae	TRUE
CBIHI260-18	1186-IV_ENT-61802	Pedaliodes empusa	Nymphalidae	Pedaliodes	II	99.08	531	Nymphalidae	Pedaliodes	Pedaliodes empusa		GWOTT873-18		TRUE	species	TRUE	TRUE	TRUE
CBIHI274-18	1187-IV_ENT-61803	Pedaliodes empusa	Nymphalidae	Pedaliodes	0	100	531	Nymphalidae	Pedaliodes	Pedaliodes poesia		CBIHI295-18	BOLD:ADM7252	FALSE	species	FALSE	TRUE	TRUE	Altopedaliodes kruegeri	species	FALSE	Altopedaliodes	FALSE	Nymphalidae	TRUE
CBIHI274-18	1187-IV_ENT-61803	Pedaliodes empusa	Nymphalidae	Pedaliodes	II	99.08	531	Nymphalidae	Pedaliodes	Pedaliodes empusa		GWOTT873-18	BOLD:ADM7252	TRUE	species	TRUE	TRUE	TRUE
CBIHI263-18	1188-IV_ENT-61809	Altopedaliodes nebris	Nymphalidae	Altopedaliodes	0	100	514	Nymphalidae	Altopedaliodes	Altopedaliodes nebris		CBIHI296-18	BOLD:ADM8777	TRUE	species	TRUE	TRUE	TRUE	Pedaliodes pollonia	species	FALSE	Pedaliodes	FALSE	Nymphalidae	TRUE
CBIHI263-18	1188-IV_ENT-61809	Altopedaliodes nebris	Nymphalidae	Altopedaliodes	II	98.93	514	Nymphalidae	Altopedaliodes	Altopedaliodes nebris		GWOTT888-18	BOLD:ADM8777	TRUE	species	TRUE	TRUE	TRUE
CBIHI261-18	1189-IV_ENT-61814	Altopedaliodes nebris	Nymphalidae	Altopedaliodes	0	100	514	Nymphalidae	Altopedaliodes	Altopedaliodes nebris		CBIHI296-18	BOLD:ADM8777	TRUE	species	TRUE	TRUE	TRUE	Pedaliodes pollonia	species	FALSE	Pedaliodes	FALSE	Nymphalidae	TRUE
CBIHI261-18	1189-IV_ENT-61814	Altopedaliodes nebris	Nymphalidae	Altopedaliodes	II	98.93	514	Nymphalidae	Altopedaliodes	Altopedaliodes nebris		GWOTT888-18	BOLD:ADM8777	TRUE	species	TRUE	TRUE	TRUE
CBIHI265-18	1190-IV_ENT-61818	Altopedaliodes nebris	Nymphalidae	Altopedaliodes	0	100	514	Nymphalidae	Altopedaliodes	Altopedaliodes nebris		CBIHI296-18	BOLD:ADM8777	TRUE	species	TRUE	TRUE	TRUE	Pedaliodes pollonia	species	FALSE	Pedaliodes	FALSE	Nymphalidae	TRUE
CBIHI265-18	1190-IV_ENT-61818	Altopedaliodes nebris	Nymphalidae	Altopedaliodes	II	98.93	514	Nymphalidae	Altopedaliodes	Altopedaliodes nebris		GWOTT888-18	BOLD:ADM8777	TRUE	species	TRUE	TRUE	TRUE
CBIHI269-18	1191-IV_ENT-61819	Altopedaliodes nebris	Nymphalidae	Altopedaliodes	0	100	514	Nymphalidae	Altopedaliodes	Altopedaliodes nebris		CBIHI296-18	BOLD:ADM8777	TRUE	species	TRUE	TRUE	TRUE	Pedaliodes pollonia	species	FALSE	Pedaliodes	FALSE	Nymphalidae	TRUE
CBIHI269-18	1191-IV_ENT-61819	Altopedaliodes nebris	Nymphalidae	Altopedaliodes	II	98.93	514	Nymphalidae	Altopedaliodes	Altopedaliodes nebris		GWOTT888-18	BOLD:ADM8777	TRUE	species	TRUE	TRUE	TRUE
CBIHI278-18	1197-IV_ENT-61827	Lymanopoda obsoleta	Nymphalidae	Lymanopoda	I	99.83	555	Nymphalidae	Hermeuptychia	Hermeuptychia harmonia		GBLN3767-14	BOLD:ACG9482	FALSE	species	FALSE	TRUE	FALSE	Hermeuptychia harmonia	species	FALSE	Hermeuptychia	FALSE	Nymphalidae	TRUE
CBIHI251-18	1199-IV_ENT-61839	Pedaliodes poesia	Nymphalidae	Pedaliodes	0	100	531	Nymphalidae	Pedaliodes	Pedaliodes poesia		CBIHI258-18	BOLD:ACX9876	TRUE	species	TRUE	TRUE	TRUE	Pedaliodes poesia	species	TRUE	Pedaliodes	TRUE	Nymphalidae	TRUE
CBIHI251-18	1199-IV_ENT-61839	Pedaliodes poesia	Nymphalidae	Pedaliodes	II	99.85	531	Nymphalidae	Pedaliodes	Pedaliodes poesia		GBMIN86595-17	BOLD:ACX9876	TRUE	species	TRUE	TRUE	TRUE
CBIHI272-18	1200-IV_ENT-61840	Pedaliodes arnotti	Nymphalidae	Pedaliodes	0	100	528	Nymphalidae	Pedaliodes	Pedaliodes arnotti		CBIHI270-18	BOLD:ADO8438	TRUE	species	TRUE	TRUE	TRUE	Pedaliodes nutabe	species	FALSE	Pedaliodes	TRUE	Nymphalidae	TRUE
CBIHI272-18	1200-IV_ENT-61840	Pedaliodes arnotti	Nymphalidae	Pedaliodes	II	96.33	528	Nymphalidae	Pedaliodes	Pedaliodes fassli			BOLD:ADL9950	FALSE	species	FALSE	TRUE	TRUE
CBIHI270-18	1201-IV_ENT-61841	Pedaliodes arnotti	Nymphalidae	Pedaliodes	0	100	528	Nymphalidae	Pedaliodes	Pedaliodes arnotti		CBIHI272-18	BOLD:ADO8438	TRUE	species	TRUE	TRUE	TRUE	Pedaliodes nutabe	species	FALSE	Pedaliodes	TRUE	Nymphalidae	TRUE
CBIHI270-18	1201-IV_ENT-61841	Pedaliodes arnotti	Nymphalidae	Pedaliodes	II	96.33	528	Nymphalidae	Pedaliodes	Pedaliodes fassli			BOLD:ADL9950	FALSE	species	FALSE	TRUE	TRUE
CBIHI262-18	1202-IV_ENT-61842	Pedaliodes phaea	Nymphalidae	Pedaliodes	0	100	570	Nymphalidae	Pedaliodes	Pedaliodes fuscata		CBIHI293-18	BOLD:ADP1686	FALSE	species	FALSE	TRUE	TRUE	Pedaliodes baccara baccara	subspecies	FALSE	Pedaliodes	TRUE	Nymphalidae	TRUE
CBIHI262-18	1202-IV_ENT-61842	Pedaliodes phaea	Nymphalidae	Pedaliodes	II	97.25	570	Nymphalidae	Pedaliodes	Pedaliodes baccara			BOLD:ADK2226	FALSE	species	FALSE	TRUE	TRUE
CBIHI250-18	1203-IV_ENT-61845	Pedaliodes fuscata	Nymphalidae	Pedaliodes	I	99.85	562	Nymphalidae	Pedaliodes	Pedaliodes phaea		GWOTT886-18	BOLD:ADM7077	FALSE	species	FALSE	TRUE	TRUE	Pedaliodes baccara baccara	subspecies	FALSE	Pedaliodes	TRUE	Nymphalidae	TRUE
CBIHI267-18	1204-IV_ENT-61854	Pedaliodes fuscata	Nymphalidae	Pedaliodes	I	99.85	562	Nymphalidae	Pedaliodes	Pedaliodes phaea		GWOTT886-18	BOLD:ADM7077	FALSE	species	FALSE	TRUE	TRUE	Pedaliodes baccara baccara	subspecies	FALSE	Pedaliodes	TRUE	Nymphalidae	TRUE
CBIHI271-18	1205-IV_ENT-61864	Pedaliodes fuscata	Nymphalidae	Pedaliodes	0	99.85	555	Nymphalidae	Pedaliodes	Pedaliodes fuscata		CBIHI267-18	BOLD:ADM7077	TRUE	species	TRUE	TRUE	TRUE	Pedaliodes baccara baccara	subspecies	FALSE	Pedaliodes	TRUE	Nymphalidae	TRUE
CBIHI271-18	1205-IV_ENT-61864	Pedaliodes fuscata	Nymphalidae	Pedaliodes	II	99.69	555	Nymphalidae	Pedaliodes	Pedaliodes phaea		GWOTT886-18	BOLD:ADM7077	FALSE	species	FALSE	TRUE	TRUE
CBIHI273-18	1206-IV_ENT-61877	Pedaliodes fuscata	Nymphalidae	Pedaliodes	0	100	555	Nymphalidae	Pedaliodes	Pedaliodes phaea		CBIHI294-18	BOLD:ADM7077	FALSE	species	FALSE	TRUE	TRUE	Pedaliodes baccara baccara	subspecies	FALSE	Pedaliodes	TRUE	Nymphalidae	TRUE
CBIHI273-18	1206-IV_ENT-61877	Pedaliodes fuscata	Nymphalidae	Pedaliodes	II	99.24	555	Nymphalidae	Pedaliodes	Pedaliodes phaea		GWOTT886-18	BOLD:ADM7077	FALSE	species	FALSE	TRUE	TRUE
SABIO558-19	2095-STB	Nica flavilla	Nymphalidae	Nica	I	99.68	514	Nymphalidae	Nica	Nica cantharaICG01		ASARD5089-12	BOLD:AAU7455	FALSE	species	FALSE	TRUE	TRUE	Nica sp.	genus		Nica	TRUE	Nymphalidae	TRUE
SABIO555-19	2096-STB	Stalachtis magdalena	Riodinidae	Stalachtis	I	92.99	570	Riodinidae	Stalachtis	Stalachtis sp. CF04			BOLD:ACZ0672	FALSE	species		TRUE	TRUE	Stalachtis calliope	species	FALSE	Stalachtis	TRUE	Riodinidae	TRUE
SABIO568-19	2097-STB	Junonia evarete	Nymphalidae	Junonia	I	100	570	Nymphalidae	Junonia	Junonia evarete	Junonia evarete flirtea	GBGL19439-15	BOLD:AAA5788	TRUE	species	TRUE	TRUE	TRUE	Junonia evarete	species	TRUE	Junonia	TRUE	Nymphalidae	TRUE
SABIO569-19	2098-STB	Lepidoptera			I	100	570	Nymphalidae	Anartia	Anartia luteipicta		MHAAA260-05	BOLD:AAC3778	TRUE	order				Anartia jatrophae	species		Anartia		Nymphalidae
SABIO556-19	2099-STB	Oenomaus atena	Lycaenidae	Oenomaus	I	100	570	Nymphalidae	Heliconius	Heliconius sara		GBGL19007-15	BOLD:AAC7209	FALSE	species	FALSE	FALSE	FALSE	Heliconius sara	species	FALSE	Heliconius	FALSE	Nymphalidae	FALSE
SABIO560-19	2100-STB	Theope pedias	Riodinidae	Theope	I	98.22	554	Riodinidae	Theope	Theope pedias			BOLD:AAF1758	TRUE	species	TRUE	TRUE	TRUE	Lepidoptera	order
SABIO565-19	2101-STB	Pareuptychia ocirrhoe	Nymphalidae	Pareuptychia	I	100	567	Nymphalidae	Pareuptychia	Pareuptychia ocirrhoe		GBMIN86566-17	BOLD:AAA8575	TRUE	species	TRUE	TRUE	TRUE	Pareuptychia ocirrhoe	species	TRUE	Pareuptychia	TRUE	Nymphalidae	TRUE
SABIO566-19	2102-STB	Synargis calyce	Riodinidae	Synargis	I	99.68	570	Riodinidae	Juditha	Juditha caucana		BCIBT007-09	BOLD:AAB0292	FALSE	species	FALSE	TRUE	FALSE	Juditha caucana	species	FALSE	Juditha	FALSE	Riodinidae	TRUE
SABIO557-19	2103-STB	Itaballia demophile	Pieridae	Itaballia	I	99.85	567	Pieridae	Itaballia	Itaballia centralis		MHMXI550-07	BOLD:AAD1176	FALSE	species	FALSE	TRUE	TRUE	Itaballia demophile	species	TRUE	Itaballia	TRUE	Pieridae	TRUE
SABIO561-19	2104-STB	Pierella luna	Nymphalidae	Pierella	I	100	531	Nymphalidae	Pierella	Pierella luna	Pierella luna luna	BCIBT229-09	BOLD:ACF1280	TRUE	species	TRUE	TRUE	TRUE	Pierella luna luna	species	TRUE	Pierella	TRUE	Nymphalidae	TRUE
SABIO562-19	2105-STB	Lepidoptera			I	100	531	Nymphalidae	Pierella	Pierella luna	Pierella luna luna	BCIBT229-09	BOLD:ACF1280	TRUE	order				Pierella luna luna	species		Pierella		Nymphalidae
SABIO563-19	2106-STB	Lepidoptera			I	100	531	Nymphalidae	Pierella	Pierella luna	Pierella luna luna	BCIBT229-09	BOLD:ACF1280	TRUE	order				Pierella luna luna	species		Pierella		Nymphalidae
SABIO559-19	2107-STB	Lepidoptera			I	99.38	570	Nymphalidae	Zaretis	Zaretis crawfordhilli		MHMYK7790-15	BOLD:AAA8915	TRUE	order				Zaretis crawfordhilli	species		Zaretis		Nymphalidae
SABIO564-19	2108-STB	Synargis mycone	Riodinidae	Synargis	I	100	555	Nymphalidae	Adelpha	Adelpha lorzae		MHMXS215-08	BOLD:AAB7483	FALSE	species	FALSE	FALSE	FALSE	Adelpha cocala lorzae	species	FALSE	Adelpha	FALSE	Nymphalidae	FALSE
SABIO567-19	2109-STB	Lepidoptera			I	100	567	Uraniidae	Urania	Urania fulgens		LPYPA832-08	BOLD:AAD3586	TRUE	order				Urania fulgens	species		Urania		Uranidae

## Sheet: Odonata
Taxonomist Identification						BOLD search engine results								Matches check BOLD			Genbank Results and Matches check
Processid	Sampleid	Current ID	Current Genus	Current Family	Match seq order. 0 is the highest match that includes matches to sequences on our project. II Alternative, this excludes matches to sequences from our project. I original highest match without conflict	% Match	Overlap (bp)	Match Family	Match Genus	Match Species	Match Subspecies	Match Processid	Match BIN	Species	Genus	Family	BLAST	Species	Genus	Family	Genus match	Family Match
CBIHI001-17	0569-II_TMA6	Telebasis salva	Telebasis	Coenagrionidae	0	99.54	651	Coenagrionidae	Telebasis	Telebasis salva		CBIHI002-17	BOLD:ADI7383	TRUE	TRUE	TRUE	Metaleptobasis mauritia	FALSE	Metaleptobasis	Coenagrionidae	FALSE	TRUE
CBIHI001-17	0569-II_TMA6	Telebasis salva	Telebasis	Coenagrionidae	II	89.89	651	Coenagrionidae	Metaleptobasis	Metaleptobasis sp. 2					FALSE	TRUE
CBIHI002-17	0570-II_TMA7	Telebasis salva	Telebasis	Coenagrionidae	0	99.54	651	Coenagrionidae	Telebasis	Telebasis salva		CBIHI001-17	BOLD:ADI7383	TRUE	TRUE	TRUE	Metaleptobasis mauritia	FALSE	Metaleptobasis	Coenagrionidae	FALSE	TRUE
CBIHI002-17	0570-II_TMA7	Telebasis salva	Telebasis	Coenagrionidae	II	90.05	651	Coenagrionidae	Metaleptobasis	Metaleptobasis sp. 2					FALSE	TRUE
CBIHI003-17	0572-II_TMA9	Erythroadiplx fusca	Erythroadiplx	Libellulidae	I	99.85	651	Libellulidae	Erythrodiplax	Erythrodiplax sp. E nr. transversa			BOLD:AAY5966	FALSE	FALSE	TRUE	Erythrodiplax fusca	TRUE	Erythrodiplax	Libellulidae	FALSE	TRUE
CBIHI004-17	0567-II_TMA4	Acanthagrion williamsoni	Acanthagrion	Coenagrionidae	I	95.69	651	Coenagrionidae	Acanthagrion	Acanthagrion yungarum			BOLD:ADF9274	FALSE	TRUE	TRUE	Oxyagrion sulmatogrossense	FALSE	Oxyagrion	Coenagrionidae	FALSE	TRUE
CBIHI005-17	0577-II_TMA14	Argia indicatrix	Argia	Coenagrionidae	I	96.78	555	Coenagrionidae	Argia	Argia indicatrix			BOLD:ADG2593	TRUE	TRUE	TRUE	Argia smithiana	FALSE	Argia	Coenagrionidae	TRUE	TRUE
CBIHI006-17	0576-II_TMA13	Dythemis nigra	Dythemis	Libellulidae	I	99.69	648	Libellulidae	Antidythemis	Antidythemis nigra			BOLD:AAY5938	FALSE	FALSE	TRUE	Dythemis multipunctata	FALSE	Dythemis	Libellulidae	TRUE	TRUE
CBIHI007-17	0575-II_TMA12	Perithemis mooma	Perithemis	Libellulidae	I	98.25	651	Libellulidae	Perithemis	Perithemis icteroptera				FALSE	TRUE	TRUE	Libellulidae sp.			Libellulidae		TRUE
CBIHI008-17	0579-II_TMA16	Micrathyria	Micrathyria	Libellulidae	I	99.24	651	Libellulidae	Micrathyria	Micrathyria catenata		ASORT679-12	BOLD:ACA3218		TRUE	TRUE	Micrathyria ocellata dentiens		Micrathyria	Libellulidae	TRUE	TRUE
CBIHI009-17	0573-II_TMA10	Hetaerina occisa	Hetaerina	Calopterygidae	I	95.23	651	Calopterygidae	Hetaerina	Hetaerina SADR01		MZCRI1352-13	BOLD:ACG1063		TRUE	TRUE	Hetaerina cruentata	FALSE	Hetaerina	Calopterygidae	TRUE	TRUE
CBIHI010-17	0571-II_TMA8	Argia oculata	Argia	Coenagrionidae	I	99.69	639	Coenagrionidae	Argia	Argia oculata		ASORT333-12	BOLD:ACA2888	TRUE	TRUE	TRUE	Argia oculata	TRUE	Argia	Coenagrionidae	TRUE	TRUE
CBIHI011-17	0566-II_TMA3	Macrothemis	Macrothemis	Libellulidae	I	95.85	651	Libellulidae	Macrothemis	Macrothemis musiva		ASORT666-12	BOLD:ACA0786	FALSE	TRUE	TRUE	Trithemis werneri	FALSE	Trithemis	Libellulidae	FALSE	TRUE
CBIHI012-17	0563-II_TMA1	Cora marina	Cora	Polythoridae	I	94.2	618	Polythoridae	Cora	Cora marina		ASORT770-12	BOLD:ABZ8663	TRUE	TRUE	TRUE	Cora marina	TRUE	Cora	Polythoridae	TRUE	TRUE
CBIHI013-17	0581-II_TMA18	Heteragrion mitratum	Heteragrion	Megapodagrionidae	0	99.85	645	Heteragrionidae	Heteragrion	Heteragrion mitratum		CBIHI033-17	BOLD:ADC5142	TRUE	TRUE	TRUE	Heteragrion inca	FALSE	Heteragrion	Megapodagrionidae	TRUE	TRUE
CBIHI013-17	0581-II_TMA18	Heteragrion mitratum	Heteragrion	Megapodagrionidae	II	99.69	645	Heteragrionidae	Heteragrion	Heteragrion mitratum			BOLD:ADC5142	TRUE	TRUE	TRUE
CBIHI014-17	0568-II_TMA5	Miocora peraltica	Miocora	Polythoridae	I	90.37	634	Polythoridae	Miocora	Miocora obscura		MZCRI1262-13	BOLD:ABZ9257	FALSE	TRUE	TRUE	Polythore aurora	FALSE	Polythore	Polythoridae	FALSE	TRUE
CBIHI033-17	0580-II_TMA17	Heteragrion mitratum	Heteragrion	Megapodagrionidae	0	99.85	651	Heteragrionidae	Heteragrion	Heteragrion mitratum		CBIHI013-17	BOLD:ADC5142	TRUE	TRUE	TRUE	Heteragrion chrysops	FALSE	Heteragrion	Megapodagrionidae	TRUE	TRUE
CBIHI033-17	0580-II_TMA17	Heteragrion mitratum	Heteragrion	Megapodagrionidae	II	99.54	651	Heteragrionidae	Heteragrion	Heteragrion mitratum			BOLD:ADC5142	TRUE	TRUE	TRUE
CBIHI135-18	0583-II_TMA20	Philogenia cristalina	Philogenia	Megapodagrionidae	I	87.46	609	Philogeniidae	Philogenia	Philogenia terraba		ASORT484-12	BOLD:ABZ9191	FALSE	TRUE	TRUE	Philogenia cassandra	FALSE	Philogenia	Megapodagrionidae	TRUE	TRUE
CBIHI136-18	0589-II_TMA26	Cannaphila vibex	Cannaphila	Libellulidae	I	99.85	651	Libellulidae	Cannaphila	Cannaphila vibex		ASORT610-12	BOLD:ACA0414	TRUE	TRUE	TRUE	Agrionoptera insignis	FALSE	Agrionoptera	Libellulidae	FALSE	TRUE

## Sheet: Psocodea
Taxonomist Identification			BOLD search engine results							Matches check BOLD	Genbank Results and Matches check
Processid	Sampleid	Current ID	% Match	Overlap (bp)	Match Family	Match Genus	Match Species	Match Processid	Match BIN	BOLD Family Match	BLAST	Blast Family	Blast Family Match
CBIHM514-18	IAvH-E-191765	Caeciliusidae	86.58	489	Caeciliusidae	Valenzuela	Valenzuela sp. 1EM&KJ	GMONH2690-15	BOLD:ACC5694	TRUE	Caeciliusidae sp.	Caeciliusidae	TRUE
CBIHM515-18	IAvH-E-191766	Dolabellopsocidae	80.45	513	Dolabellopsocidae	Dolabellopsocus	Dolabellopsocus sp.	GBA28329-15		TRUE	Psocodea sp.
CBIHM626-18	IAvH-E-192024	Epipsocidae	82.97	467	Ectopsocidae	Ectopsocus	Ectopsocus meridionalis	POSPB808-15	BOLD:AAY6687	FALSE	Peripsocus sp.	Peripsocidae	FALSE
CBIHM801-18	IAvH-E-185482	Lachesillidae	85.66	535	Ectopsocidae	Ectopsocopsis	Ectopsocopsis cryptomeriae		BOLD:AAN8449	FALSE	Teliapsocus sp.	Amphipsocidae	FALSE
CBIHM802-18	IAvH-E-185484	Lachesillidae	84.19	504	Caeciliusidae	Valenzuela	Valenzuela atricornis		BOLD:ACG3154	FALSE	Stenopsocus niger	Stenopsocidae	FALSE

## Sheet: Strepsiptera
Taxonomist Identification			BOLD search engine results							Matches check BOLD	Genbank Results and Matches check
Processid	Sampleid	Current ID	% Match	Overlap (bp)	Match Family	Match Genus	Match Species	Match Processid	Match BIN	BOLD Genus Match	BLAST identification	Taxonomic Category	Genus	Family
POCOL001-21	IAvH-E218508	Caenocholax	95.42	469	Myrmecolacidae	Caenocholax	Caenocholax sp. 9 DPM-2010	GBMIN35115-13	BOLD:ACD4939	TRUE	Caenocholax	Genus	TRUE	TRUE
