# Supplementary material for: Taxonomic identification accuracy from BOLD and GenBank databases using over a thousand insect DNA barcodes from Colombia
Source: PLoS One. 2023 Apr 24;18(4):e0277379. doi: 10.1371/journal.pone.0277379 (PMC10124890; doi:10.1371/journal.pone.0277379)
Supplement: S3 Table — A) Dataset analyses including BOLD’s first suggestion with the highest percentage match and base pair overlap. This dataset includes matches to sequences on our project. B) Alternative dataset analyses including next higher percentage match and base pair overlap. This excludes matches to sequences from our project. *Is next to orders where Chi-square was significant. **Is next to orders where Chi-square analyzed with Bonferroni correction was significant. (XLSX) [file pone.0277379.s003.xlsx]

## Sheet: X2_BOLD VS GenBank
	A) BOLD's first highest suggestion dataset					B) Alternative dataset
	Category	x2	df	P	Bonferroni's correction alpha	Category	x2	df	P	Bonferroni's correction alpha
Overall	Family**	9.42	1	0.002143		Family*	8.3	1	0.003899
	Genus**	97.49	1	< 0.00001		Genus*	67.69	1	< 0.00001
	Species**	58.763	1	< 0.00001		Species*	29.45	1	< 0.00001
Family	Coleoptera**	7.8008	1	0.005222	P ≤ 0.01	Coleoptera**	7.7007	1	0.00552	P ≤ 0.01
	Diptera	2.7666	1	0.096248	P > 0.01	Diptera	2.7666	1	0.096248	P > 0.01
	Hemiptera	0.3507	1	0.553703	P > 0.01	Hemiptera	0.3507	1	0.553703	P > 0.01
	Hymenoptera	0.0247	1	0.875075	P > 0.01	Hymenoptera	0.0247	1	0.875075	P > 0.01
	Lepidoptera	4.92853e-05	1	0.994399	P > 0.01	Lepidoptera	0.2597	1	0.610295	P > 0.01
Genus	Coleoptera**	111.303	1	< 0.00001	P ≤ 0.01	Coleoptera**	72.7792	1	< 0.00001	P ≤ 0.01
	Diptera	0.146	1	0.702428	P > 0.01	Diptera	0.146	1	0.702428	P > 0.01
	Hymenoptera	0.0179	1	0.893647	P > 0.01	Hymenoptera	0.0179	1	0.893647	P > 0.01
	Lepidoptera*	5.5411	1	0.018575	P > 0.01	Lepidoptera**	8.3647	1	0.003826	P ≤ 0.01
	Odonata	4.2514	1	0.039218	P > 0.01	Odonata	1.5165	1	0.388668	P > 0.01
Species	Coleoptera**	48.1114	1	< 0.00001	P ≤ 0.02	Coleoptera**	19.8394	1	< 0.00001	P ≤ 0.02
	Lepidoptera**	11.5879	1	0.000664	P ≤ 0.02	Lepidoptera**	7.6797	1	0.005585	P ≤ 0.02
	Odonata	3.5885	1	0.05818	P > 0.02	Odonata	2.1841	1	0.139445	P > 0.02
