# Supplementary material for: Taxonomic identification accuracy from BOLD and GenBank databases using over a thousand insect DNA barcodes from Colombia
Source: PLoS One. 2023 Apr 24;18(4):e0277379. doi: 10.1371/journal.pone.0277379 (PMC10124890; doi:10.1371/journal.pone.0277379)
Supplement: S4 Table — (XLSX) [file pone.0277379.s004.xlsx]

## Sheet: Other categories
List of Scarabaeinae in other categories as determined by the taxonomist. Morphospecies with genus and code "H" are included as in González-Alvarado et al. (2015)
Process ID	BIN	Current ID	% Match	Overlap (bp)	Taxonomist’s de novo ID	Taxonomic level	Match Genus BOLD	Match Species BOLD	Match BIN	Current ID match	Match notes
CBIHM652-18	BOLD:ADL3793	Ateuchus	90.36	570	Ateuchus sp. 02H	Morphospecies	Ateuchus	Ateuchus solisi	BOLD:ABU9677	Correct genus	Correct genus
CBIHI020-17	BOLD:ADK7118	Canthidium	88.84	570	Canthidium sp	Genus	Canthidium	Canthidium marielae	BOLD:ABV5013	Correct genus	Correct genus
CBIHI021-17	BOLD:ADK7118	Canthidium	88.33	558	Canthidium sp	Genus	Canthidium	Canthidium marielae	BOLD:ABV5013	Correct genus	Correct genus
CBIHI026-17	BOLD:ADK7116	Canthidium	87.7	570	Canthidium sp	Genus	Canthidium	Canthidium boquermani	BOLD:ADZ2800	Correct genus	Correct genus
CBIHM725-18	BOLD:ACW4147	Canthidium	88.18	545	Canthidium sp. 05H	Morphospecies	Canthidium	Canthidium sp.	BOLD:ADZ6865	Correct genus	Correct genus
CBIHM671-18	BOLD:ACW4147	Canthidium	87.81	570	Canthidium sp. 05H	Morphospecies	Canthidium	Canthidium sp.	BOLD:ADZ6865	Correct genus	Correct genus
CBIHM672-18	BOLD:ACW4147	Canthidium	87.81	570	Canthidium sp. 05H	Morphospecies	Canthidium	Canthidium sp.	BOLD:ADZ6865	Correct genus	Correct genus
CBIHM724-18	BOLD:ACW4147	Canthidium	87.81	570	Canthidium sp. 05H	Morphospecies	Canthidium	Canthidium sp.	BOLD:ADZ6865	Correct genus	Correct genus
CBIHM734-18	BOLD:ACW4147	Canthidium	87.81	570	Canthidium sp. 05H	Morphospecies	Canthidium	Canthidium sp.	BOLD:ADZ6865	Correct genus	Correct genus
CBIHM749-18	BOLD:ADL3426	Canthidium	94.5	570	Canthidium sp. 31H	Morphospecies	Canthidium	Canthidium sp221	BOLD:ABU9363	Correct genus	Correct genus
CBIHM714-18	BOLD:ADL4990	Canthidium	89.14	570	Canthidium sp. 32H	Morphospecies	Canthidium	Canthidium marielae	BOLD:ABV5013	Correct genus	Correct genus
CBIHI134-18	BOLD:ADK7118	Canthidium	88.34	567	Canthidium sp. 32H	Morphospecies	Canthidium	Canthidium marielae	BOLD:ABV5013	Correct genus	Correct genus
CBIHM630-18	BOLD:ABA2649	Canthon	97.86	570	Canthon sp. 01H	Morphospecies	Canthon	Canthon sp226	BOLD:ABA2649	Correct genus	Correct genus
CBIHM697-18	BOLD:ADL3950	Canthon	95.01	570	Canthon sp. 23H	Morphospecies	Canthon	Canthon bispinus	BOLD:ADR8659	Correct genus	Correct genus
CBIHM678-18	BOLD:ADL3806	Canthon	90.91	570	Canthon sp. 24H	Morphospecies	Canthon	Canthon mutabilis	BOLD:ABA8424	Correct genus	Correct genus
CBIHM682-18	BOLD:ADL3951	Canthon	89.37	567	Canthon sp. 25H	Morphospecies	Canthon	Canthon pseudoforcipatus	BOLD:ADZ5288	Correct genus	Correct genus
CBIHM679-18	BOLD:ADL3806	Canthon	90.91	570	Canthon sp. 26H	Morphospecies	Canthon	Canthon mutabilis	BOLD:ABA8424	Correct genus	Correct genus
CBIHM680-18	BOLD:ADL3806	Canthon	90.72	570	Canthon sp. 26H	Morphospecies	Canthon	Canthon mutabilis	BOLD:ABA8424	Correct genus	Correct genus
CBIHM681-18	BOLD:ADL3806	Canthon	90.72	570	Canthon sp. 26H	Morphospecies	Canthon	Canthon mutabilis	BOLD:ABA8424	Correct genus	Correct genus
CBIHM685-18	BOLD:ADL3806	Canthon	90.72	570	Canthon sp. 26H	Morphospecies	Canthon	Canthon mutabilis	BOLD:ABA8424	Correct genus	Correct genus
CBIHM689-18	BOLD:ADL4722	Coprophanaeus gamezi	100	570	Coprophanaeus gamezi	Species	Coprophanaeus	Coprophanaeus telamon	BOLD:ADL4722	Incorrect species	Correct genus
CBIHM688-18	BOLD:ADL4722	Coprophanaeus gamezi	99.69	570	Coprophanaeus gamezi	Species	Coprophanaeus	Coprophanaeus telamon	BOLD:ADL4722	Incorrect species	Correct genus
CBIHM692-18	BOLD:ADL4722	Coprophanaeus telamon	100	570	Coprophanaeus telamon	Species	Coprophanaeus	Coprophanaeus gamezi	BOLD:ADL4722	Incorrect species	Correct genus
CBIHM690-18	BOLD:ADL4722	Coprophanaeus telamon	99.69	570	Coprophanaeus telamon	Species	Coprophanaeus	Coprophanaeus gamezi	BOLD:ADL4722	Incorrect species	Correct genus
CBIHM691-18	BOLD:ADL4722	Coprophanaeus telamon	99.69	570	Coprophanaeus telamon	Species	Coprophanaeus	Coprophanaeus gamezi	BOLD:ADL4722	Incorrect species	Correct genus
CBIHI028-17	BOLD:ADK0484	Deltochilum mexicanum	93.68	570	Deltochilum mexicanum	Species	Deltochilum	Deltochilum pseudoparile	BOLD:ABU6583	Incorrect species	Correct genus
CBIHM677-18	BOLD:ADL4423	Deltochilum	90.02	570	Deltochilum sp. 12H	Morphospecies	Deltochilum	Deltochilum howdeni	BOLD:AED7585	Correct genus	Correct genus
CBIHM675-18	BOLD:ADL4423	Deltochilum	89.86	570	Deltochilum sp. 12H	Morphospecies	Deltochilum	Deltochilum howdeni	BOLD:AED7585	Correct genus	Correct genus
CBIHM748-18	BOLD:ADL4422	Deltochilum	94.31	570	Deltochilum sp. 14H	Morphospecies	Deltochilum	Deltochilum pseudoparile	BOLD:ABU6583	Correct genus	Correct genus
CBIHM750-18	BOLD:ADL4422	Deltochilum	93.84	570	Deltochilum sp. 14H	Morphospecies	Deltochilum	Deltochilum pseudoparile	BOLD:ABU6583	Correct genus	Correct genus
CBIHM751-18	BOLD:ADL4422	Deltochilum	93.84	570	Deltochilum sp. 14H	Morphospecies	Deltochilum	Deltochilum pseudoparile	BOLD:ABU6583	Correct genus	Correct genus
CBIHM643-18	BOLD:ADL5154	Dichotomius	91.46	570	Dichotomius sp. 02H	Morphospecies	Dichotomius	Dichotomius carbonarius	BOLD:ABW0005	Correct genus	Correct genus
CBIHM644-18	BOLD:ADL5154	Dichotomius	90.96	570	Dichotomius sp. 02H	Morphospecies	Dichotomius	Dichotomius agenor	BOLD:ABA2814	Correct genus	Correct genus
CBIHM694-18	BOLD:ADL5156	Dichotomius	96.02	570	Dichotomius sp. 03H	Morphospecies	Dichotomius	Dichotomius colonicus	BOLD:ABU6516	Correct genus	Correct genus
CBIHM695-18	BOLD:ADL5153	Dichotomius	92.48	567	Dichotomius sp. 11H	Morphospecies	Dichotomius	Dichotomius agenor	BOLD:ABA2814	Correct genus	Correct genus
CBIHM696-18	BOLD:ADL5153	Dichotomius	92.48	567	Dichotomius sp. 11H	Morphospecies	Dichotomius	Dichotomius agenor	BOLD:ABA2814	Correct genus	Correct genus
CBIHM693-18	BOLD:ADL5153	Dichotomius	92.16	567	Dichotomius sp. 11H	Morphospecies	Dichotomius	Dichotomius agenor	BOLD:ABA2814	Correct genus	Correct genus
CBIHI018-17	BOLD:ADK0282	Dichotomius	97.51	570	Dichotomius sp. 13H	Morphospecies	Dichotomius	Dichotomius satanas	BOLD:ACR1418	Correct genus	Correct genus
CBIHI017-17	BOLD:ADJ8497	Dichotomius andresi	97.59	570	Dichotomius sp. 13H	Morphospecies	Dichotomius	Dichotomius satanas	BOLD:ACR1418	Incorrect species	Correct genus
CBIHI031-17	BOLD:ADJ9927	Dichotomius protectus	97.4	570	Dichotomius sp. 13H	Morphospecies	Dichotomius	Dichotomius satanas	BOLD:ACR1418	Incorrect species	Correct genus
CBIHI032-17	BOLD:ADJ7589	Eurysternus hypocrita	97.55	570	Eurysternus contractus	Species	Eurysternus	Eurysternus olivaceus	BOLD:ABU6798	Incorrect species	Correct genus
CBIHM704-18	BOLD:ABA7485	Onthophagus	99.33	570	Onthophagus sp. 01H	Morphospecies	Onthophagus	Onthophagus marginicollisAS1	BOLD:ABA7485	Correct genus	Correct genus
CBIHI022-17	BOLD:ADK3009	Onthophagus	95.87	570	Onthophagus sp. 09H	Morphospecies	Onthophagus	Onthophagus EC001	BOLD:ACS3364	Correct genus	Correct genus
CBIHM642-18	BOLD:ADL5265	Phanaeus pyrois	96.38	570	Phanaeus pyrois	Species	Phanaeus	Phanaeus malyi	BOLD:ABA3031	Incorrect species	Correct genus
CBIHM722-18	BOLD:ACW4154	Uroxys	99.84	570	Uroxys sp. 03H	Morphospecies	Uroxys	Uroxys micros	BOLD:ACW4154	Correct genus	Correct genus
CBIHM720-18	BOLD:ACW4154	Uroxys	99.83	566	Uroxys sp. 03H	Morphospecies	Uroxys	Uroxys micros	BOLD:ACW4154	Correct genus	Correct genus
CBIHM728-18	BOLD:ADL4592	Uroxys	99.83	513	Uroxys sp. 03H	Morphospecies	Uroxys	Uroxys micros	BOLD:ADL4592	Correct genus	Correct genus
CBIHM743-18	BOLD:ADL4592	Uroxys	99.67	498	Uroxys sp. 03H	Morphospecies	Uroxys	Uroxys micros	BOLD:ADL4592	Correct genus	Correct genus
CBIHM736-18	BOLD:ACW4154	Uroxys	99.49	566	Uroxys sp. 03H	Morphospecies	Uroxys	Uroxys micros	BOLD:ACW4154	Correct genus	Correct genus
CBIHM738-18	BOLD:ACW4154	Uroxys	98.95	555	Uroxys sp. 03H	Morphospecies	Uroxys	Uroxys micros	BOLD:ACW4154	Correct genus	Correct genus
CBIHM737-18	BOLD:ACW4154	Uroxys	98.81	568	Uroxys sp. 03H	Morphospecies	Uroxys	Uroxys micros	BOLD:ACW4154	Correct genus	Correct genus
CBIHM745-18	BOLD:ADL4592	Uroxys	98.51	514	Uroxys sp. 03H	Morphospecies	Uroxys	Uroxys micros	BOLD:ADL4592	Correct genus	Correct genus
CBIHI143-18	BOLD:ACW4694	Ateuchus	93.47	570	Ateuchus sp. 05H	Morphospecies	Canthidium	Canthidium aurifex	BOLD:AAW8107	Incorrect genus	Incorrect. Specimen identified as Ateuchus sp. 05H. This sample is available at the CTC, box Ateuchus (rdo. 20-oct-2020)
CBIHI015-17	BOLD:ADK7117	Canthidium	87.16	570	Canthidium sp	Genus	Gymnopleurus	Gymnopleurus flagellatus	BOLD:AAZ7218	Incorrect genus	Incorrect. Gymnopleurus is not known in America. Afrotropical genus
CBIHM658-18	BOLD:ADL4992	Canthidium	89.87	567	Canthidium sp. 01H	Morphospecies	Heliocopris	Heliocopris gigas	BOLD:AAZ7216	Incorrect genus	Incorrect. Heliocopris not known in South America. African and Asian genus
CBIHM733-18	BOLD:ACW4154	Canthidium	99.83	570	Canthidium sp. 05H	Morphospecies	Uroxys	Uroxys micros	BOLD:ACW4154	Incorrect genus	Incorrect. Genera morphologically different
CBIHM723-18	BOLD:ACW4147	Canthidium	87.86	570	Canthidium sp. 05H	Morphospecies	Canthon	Canthon cyanellus	BOLD:ADN2169	Incorrect genus	Incorrect. The picture and the specimen correpond to Canthidium sp. 05H
CBIHM813-20		Canthidium	89.28	569	Canthidium sp. 24H	Morphospecies	Allogymnopleurus	Allogymnopleurus indigaceus	BOLD:ADU9152	Incorrect genus	Incorrect. Allogymnopleurus not known in South America. Paleartic - Afrotropical genus
CBIHI158-18	BOLD:ADL4990	Canthidium	89.26	569	Canthidium sp. 24H	Morphospecies	Apotolamprus	Apotolamprus latipennis		Incorrect genus	Incorrect. Apotolamprus is a genus from Madagascar
CBIHI029-17	BOLD:ADK0485	Canthon	88.42	570	Canthon sp. 19H	Morphospecies	Deltochilum	Deltochilum rubripenne	BOLD:ADZ6406	Incorrect genus	Incorrect. D. rubripenne is a species from south South America
CBIHM676-18	BOLD:ADL4423	Deltochilum	89.92	570	Deltochilum sp. 12H	Morphospecies	Pseudocanthon	Pseudocanthon perplexus	BOLD:AAY9340	Incorrect genus	Incorrect. This is a new species that is under description by Arturo Gonzalez
CBIHM641-18	BOLD:ADL5155	Dichotomius	96.3	540	Dichotomius sp. 07H	Morphospecies	Copris	Copris incertus	BOLD:AED6125	Incorrect genus	Incorrect. Specimend identified as Dichotomius sp. 07H; it is morphologically different from Copris incertus. Also, C. incertus does not have distribution records from Colombia. GenBank identified the genus correctly but not the species (S. yucatanus)
CBIHI139-18	BOLD:ADN7755	Eurysternus marmoreus	83.59	524	Eurysternus marmoreus	Species	Dichotomius	Dichotomius carbonarius		Incorrect species	Incorrect. E. marmoreus as in records of the collection data (Santander BIO, El Peñon)
CBIHI140-18	BOLD:ADN1143	Ontherus	95.69	569	Ontherus brevicollis	Species	Onthophagus	Onthophagus curvicornis	BOLD:ADM9496	Incorrect genus	Incorrect. O. brevicollis as in records of the collection data (Santander BIO, El Peñon)
CBIHM708-18	BOLD:ACW3184	Pseudocanthon	91.1	570	Pseudocanthon sp. 02H	Morphospecies	Canthon	Canthon puncticollis		Incorrect genus	Incorrect
CBIHI141-18	BOLD:ADN2494	Scybalocanthon	85.77	555	Scybalocanthon arcabuquensis	Species	Tachinus	Tachinus limbatus	BOLD:AAG4286	Incorrect genus	Incorrect, different families
CBIHI024-17	BOLD:ADK7007	Scybalocanthon moniliatus	88.83	570	Scybalocanthon moniliatus	Species	Canthon	Canthon mutabilis	BOLD:ABA8424	Incorrect species	Incorrect, genera morphologically different
CBIHI027-17	BOLD:ADK2394	Scybalocanthon moniliatus	86.02	564	Scybalocanthon moniliatus	Species	Canthon	Canthon aequinoctialis	BOLD:ADT3697	Incorrect species	Incorrect. Potential specimen mix-up. Canthon aequinoctialis was recently placed in Sylvicanthon, but morphologically different from S. monilliatus
CBIHI155-18	BOLD:ACW3454	Scybalocanthon	89.91	570	Scybalocanthon sp. 01H	Morphospecies	Canthon	Canthon septemmaculatum	BOLD:ABU7367	Incorrect genus	Incorrect, morphologically different species. Also, the specific epithet is "septemmaculatum" not "septemmaculatus"
CBIHM709-18	BOLD:ACW3454	Scybalocanthon	89.91	570	Scybalocanthon sp. 01H	Morphospecies	Canthon	Canthon septemmaculatum	BOLD:ABU7367	Incorrect genus
CBIHM710-18	BOLD:ACW3454	Scybalocanthon	89.91	570	Scybalocanthon sp. 01H	Morphospecies	Canthon	Canthon septemmaculatum	BOLD:ABU7367	Incorrect genus
CBIHI016-17	BOLD:ADJ8011	Uroxys	88.45	568	Uroxus sp	Genus	Dichotomius	Dichotomius carbonarius		Incorrect genus	Incorrect, genera morphologically different. Dichotomius carbonarius is a species from the south of South America
CBIHI312-20		Uroxys	90.21	570	Uroxys corniculatus	Species	Canthon	Canthon meridionalis	BOLD:ABA7604	Incorrect genus	Incorrect, no picture available. Canthon meridionalis is a species from Central America
CBIHI138-18	BOLD:ADN0930	Uroxys cuprescens	91.67	504	Uroxys cuprescens	Species	Ontherus	Ontherus obliquos	BOLD:ABA3559	Incorrect species	Incorrect. Uroxys cuprescens is endemic to Colombia. Also, the specific epithet "obliquos" does not exist in Ontherus; It is most likely "obliquus" not known in Colombia. This is a species from the south of South America
CBIHM707-18	BOLD:ACW4152	Uroxys	88.25	568	Uroxys sp. 04H	Morphospecies	Onthophagus	Onthophagus andalusicus	BOLD:ADJ9322	Incorrect genus	Incorrect. Specimen identified as Uroxys sp. 04H. Onthophagus andalusicus is found in Europe
CBIHM700-18	BOLD:ACW4152	Uroxys	87.95	570	Uroxys sp. 04H	Morphospecies	Onthophagus	Onthophagus andalusicus	BOLD:ADJ9322	Incorrect genus
CBIHM715-18	BOLD:ACW4152	Uroxys	87.95	570	Uroxys sp. 04H	Morphospecies	Onthophagus	Onthophagus andalusicus	BOLD:ADJ9322	Incorrect genus
